# Supplementary material for: Nanoparticles and photochemistry for native-like transmembrane protein footprinting
Source: Nat Commun. 2021 Dec 14;12:7270. doi: 10.1038/s41467-021-27588-8 (PMC8671412; doi:10.1038/s41467-021-27588-8)
Supplement: Supplementary file 3 — Source Data [file 41467_2021_27588_MOESM3_ESM.zip]

Archive with 7 entries (5 files):
- Source Data/
- Source Data/Source Data/
- Source Data/Source Data/1c-PE-acetone-34uM-laser.xy
- Source Data/Source Data/1c-PE-acetone-34uM.xy
- Source Data/Source Data/2b-vkor enzyme activity.txt
- Source Data/Source Data/2c-vkor enzyme activity.txt
- Source Data/Source Data/source data-0830.xlsx
