# Supplementary material for: Nanoparticles and photochemistry for native-like transmembrane protein footprinting
Source: Nat Commun. 2021 Dec 14;12:7270. doi: 10.1038/s41467-021-27588-8 (PMC8671412; doi:10.1038/s41467-021-27588-8)
Supplement: Supplementary file 3 — Source Data [file 41467_2021_27588_MOESM3_ESM.zip › Source Data/Source Data/1c-PE-acetone-34uM-laser.xy]

494.7669 278
494.7697 254
494.7724 284
494.7751 247
494.7779 279
494.7806 248
494.7834 249
494.7861 242
494.7888 276
494.7916 221
494.7943 273
494.7971 237
494.7998 275
494.8025 246
494.8053 251
494.8080 253
494.8107 284
494.8135 259
494.8162 304
494.8190 285
494.8217 344
494.8244 324
494.8272 385
494.8299 400
494.8327 426
494.8354 356
494.8381 373
494.8409 342
494.8436 358
494.8463 309
494.8491 324
494.8518 280
494.8546 306
494.8573 246
494.8600 300
494.8628 260
494.8655 286
494.8683 254
494.8710 246
494.8737 238
494.8765 279
494.8792 222
494.8819 272
494.8847 239
494.8874 277
494.8902 250
494.8929 253
494.8956 246
494.8984 280
494.9011 252
494.9039 283
494.9066 252
494.9093 285
494.9121 228
494.9148 251
494.9175 252
494.9203 280
494.9230 224
494.9258 260
494.9285 250
494.9312 279
494.9340 256
494.9367 282
494.9395 248
494.9422 284
494.9449 232
494.9477 291
494.9504 257
494.9531 298
494.9559 273
494.9586 267
494.9614 253
494.9641 286
494.9668 231
494.9696 288
494.9723 250
494.9751 291
494.9778 263
494.9805 268
494.9833 263
494.9860 287
494.9888 257
494.9915 288
494.9942 252
494.9970 281
494.9997 229
495.0024 255
495.0052 256
495.0079 278
495.0107 223
495.0134 257
495.0161 252
495.0189 291
495.0216 261
495.0244 289
495.0271 260
495.0298 295
495.0326 237
495.0353 299
495.0380 261
495.0408 298
495.0435 270
495.0463 265
495.0490 268
495.0517 314
495.0545 254
495.0572 313
495.0600 282
495.0627 331
495.0654 304
495.0682 325
495.0709 356
495.0737 488
495.0764 703
495.0791 1416
495.0819 2456
495.0846 4260
495.0874 5559
495.0901 6955
495.0928 7147
495.0956 6573
495.0983 4855
495.1010 3893
495.1038 2717
495.1065 2074
495.1093 1401
495.1120 1112
495.1147 780
495.1175 663
495.1202 448
495.1230 458
495.1257 361
495.1284 378
495.1312 335
495.1339 331
495.1367 331
495.1394 403
495.1421 353
495.1449 429
495.1476 380
495.1504 412
495.1531 362
495.1558 354
495.1586 348
495.1613 386
495.1640 356
495.1668 431
495.1695 423
495.1723 538
495.1750 561
495.1777 716
495.1805 805
495.1832 868
495.1860 727
495.1887 712
495.1914 594
495.1942 574
495.1969 478
495.1997 469
495.2024 414
495.2051 480
495.2079 464
495.2106 686
495.2134 830
495.2161 1129
495.2188 1241
495.2216 1324
495.2243 1288
495.2271 1328
495.2298 1166
495.2325 1377
495.2353 1369
495.2380 1465
495.2407 1324
495.2435 1265
495.2462 1224
495.2490 1387
495.2517 1484
495.2544 1793
495.2572 1783
495.2599 1787
495.2627 1436
495.2654 1320
495.2681 1184
495.2709 1175
495.2736 1048
495.2764 1229
495.2791 1494
495.2818 2315
495.2846 3408
495.2873 5279
495.2901 6768
495.2928 8072
495.2955 7501
495.2983 7127
495.3010 5445
495.3038 4334
495.3065 3023
495.3092 2286
495.3120 1779
495.3147 1577
495.3175 1210
495.3202 1251
495.3229 1191
495.3257 1398
495.3284 1473
495.3312 1605
495.3339 1573
495.3366 1494
495.3394 1192
495.3421 1067
495.3449 798
495.3476 722
495.3503 536
495.3531 514
495.3558 462
495.3586 454
495.3613 365
495.3640 392
495.3668 368
495.3695 404
495.3723 377
495.3750 423
495.3777 407
495.3805 459
495.3832 385
495.3860 452
495.3887 384
495.3914 403
495.3942 353
495.3969 340
495.3997 325
495.4024 371
495.4051 295
495.4079 344
495.4106 301
495.4134 335
495.4161 292
495.4188 296
495.4216 291
495.4243 318
495.4270 285
495.4298 321
495.4325 288
495.4353 323
495.4380 265
495.4407 298
495.4435 294
495.4462 319
495.4490 256
495.4517 301
495.4545 282
495.4572 323
495.4599 299
495.4627 332
495.4654 292
495.4682 327
495.4709 261
495.4736 327
495.4764 289
495.4791 320
495.4819 293
495.4846 294
495.4873 286
495.4901 331
495.4928 269
495.4956 333
495.4983 290
495.5010 326
495.5038 293
495.5065 288
495.5093 282
495.5120 319
495.5147 287
495.5175 333
495.5202 296
495.5230 342
495.5257 289
495.5284 322
495.5312 320
495.5339 349
495.5367 280
495.5394 309
495.5421 286
495.5449 320
495.5476 283
495.5504 305
495.5531 269
495.5558 311
495.5586 259
495.5613 343
495.5641 323
495.5668 380
495.5695 367
495.5723 373
495.5750 355
495.5778 383
495.5805 298
495.5832 341
495.5860 287
495.5887 319
495.5915 279
495.5942 277
495.5969 272
495.5997 300
495.6024 264
495.6052 310
495.6079 272
495.6106 308
495.6134 246
495.6161 265
495.6189 270
495.6216 293
495.6243 237
495.6271 268
495.6298 258
495.6326 299
495.6353 276
495.6381 309
495.6408 271
495.6435 311
495.6463 247
495.6490 313
495.6518 270
495.6545 304
495.6572 271
495.6600 262
495.6627 257
495.6655 305
495.6682 254
495.6709 319
495.6737 278
495.6764 315
495.6792 273
495.6819 274
495.6846 267
495.6874 301
495.6901 269
495.6929 302
495.6956 260
495.6983 292
495.7011 235
495.7038 266
495.7066 268
495.7093 291
495.7120 236
495.7148 274
495.7175 268
495.7203 300
495.7230 270
495.7258 297
495.7285 256
495.7312 288
495.7340 234
495.7367 292
495.7395 257
495.7422 289
495.7449 263
495.7477 260
495.7504 250
495.7532 297
495.7559 242
495.7586 292
495.7614 257
495.7641 298
495.7669 264
495.7696 272
495.7723 268
495.7751 293
495.7778 259
495.7806 296
495.7833 263
495.7861 301
495.7888 249
495.7915 273
495.7943 271
495.7970 294
495.7998 236
495.8025 281
495.8052 270
495.8080 304
495.8107 269
495.8135 302
495.8162 269
495.8189 310
495.8217 261
495.8244 329
495.8272 295
495.8299 342
495.8326 316
495.8354 310
495.8381 296
495.8409 328
495.8436 259
495.8464 303
495.8491 261
495.8518 294
495.8546 260
495.8573 261
495.8601 255
495.8628 290
495.8655 259
495.8683 291
495.8710 247
495.8738 281
495.8765 228
495.8792 260
495.8820 262
495.8847 281
495.8875 224
495.8902 258
495.8930 249
495.8957 286
495.8984 261
495.9012 292
495.9039 254
495.9067 293
495.9094 229
495.9121 301
495.9149 258
495.9176 290
495.9204 258
495.9231 256
495.9259 252
495.9286 293
495.9313 229
495.9341 291
495.9368 257
495.9396 291
495.9423 261
495.9450 254
495.9478 249
495.9505 282
495.9533 252
495.9560 286
495.9587 251
495.9615 287
495.9642 232
495.9670 261
495.9697 263
495.9725 288
495.9752 231
495.9779 262
495.9807 241
495.9834 274
495.9862 249
495.9889 274
495.9916 251
495.9944 289
495.9971 225
495.9999 284
496.0026 245
496.0054 279
496.0081 256
496.0108 257
496.0136 250
496.0163 278
496.0191 226
496.0218 285
496.0245 256
496.0273 297
496.0300 254
496.0328 252
496.0355 254
496.0383 294
496.0410 267
496.0437 309
496.0465 270
496.0492 297
496.0520 232
496.0547 259
496.0574 263
496.0602 293
496.0629 239
496.0657 276
496.0684 268
496.0712 309
496.0739 296
496.0766 362
496.0794 425
496.0821 683
496.0849 960
496.0876 1633
496.0903 2120
496.0931 2643
496.0958 2619
496.0986 2416
496.1013 1971
496.1041 1639
496.1068 1076
496.1095 930
496.1123 664
496.1150 588
496.1178 450
496.1205 393
496.1232 353
496.1260 359
496.1287 312
496.1315 342
496.1342 293
496.1370 327
496.1397 268
496.1424 298
496.1452 303
496.1479 337
496.1507 278
496.1534 314
496.1562 303
496.1589 335
496.1616 301
496.1644 336
496.1671 307
496.1699 350
496.1726 299
496.1753 392
496.1781 386
496.1808 480
496.1836 476
496.1863 476
496.1891 442
496.1918 465
496.1945 358
496.1973 397
496.2000 335
496.2028 365
496.2055 325
496.2083 337
496.2110 352
496.2137 423
496.2165 439
496.2192 556
496.2220 561
496.2247 628
496.2274 548
496.2302 572
496.2329 574
496.2357 614
496.2384 549
496.2412 607
496.2439 580
496.2466 629
496.2494 603
496.2521 708
496.2549 739
496.2576 852
496.2604 779
496.2631 860
496.2658 744
496.2686 744
496.2713 656
496.2741 624
496.2768 604
496.2795 666
496.2823 631
496.2850 910
496.2878 1172
496.2905 1724
496.2933 2086
496.2960 2438
496.2987 2446
496.3015 2285
496.3042 1782
496.3070 1525
496.3097 1109
496.3125 973
496.3152 738
496.3179 740
496.3207 764
496.3234 902
496.3262 948
496.3289 1165
496.3317 1229
496.3344 1300
496.3371 1138
496.3399 1045
496.3426 821
496.3454 731
496.3481 530
496.3509 538
496.3536 435
496.3563 455
496.3591 408
496.3618 407
496.3646 394
496.3673 426
496.3701 336
496.3728 385
496.3755 335
496.3783 382
496.3810 353
496.3838 354
496.3865 343
496.3892 358
496.3920 309
496.3947 341
496.3975 293
496.4002 330
496.4030 272
496.4057 296
496.4084 298
496.4112 321
496.4139 259
496.4167 292
496.4194 278
496.4222 315
496.4249 283
496.4276 309
496.4304 277
496.4331 310
496.4359 247
496.4386 308
496.4414 269
496.4441 303
496.4468 273
496.4496 266
496.4523 256
496.4551 299
496.4578 242
496.4606 302
496.4633 271
496.4660 311
496.4688 287
496.4715 295
496.4743 291
496.4770 320
496.4798 280
496.4825 314
496.4852 266
496.4880 300
496.4907 249
496.4935 272
496.4962 266
496.4990 294
496.5017 242
496.5044 287
496.5072 281
496.5099 318
496.5127 290
496.5154 313
496.5182 271
496.5209 301
496.5236 239
496.5264 299
496.5291 260
496.5319 298
496.5346 280
496.5374 278
496.5401 272
496.5428 310
496.5456 249
496.5483 303
496.5511 261
496.5538 296
496.5566 259
496.5593 259
496.5621 259
496.5648 295
496.5675 269
496.5703 317
496.5730 289
496.5758 322
496.5785 261
496.5813 276
496.5840 265
496.5867 285
496.5895 235
496.5922 268
496.5950 254
496.5977 288
496.6005 266
496.6032 291
496.6059 256
496.6087 288
496.6114 223
496.6142 281
496.6169 240
496.6197 277
496.6224 255
496.6251 253
496.6279 249
496.6306 286
496.6334 227
496.6361 283
496.6389 248
496.6416 292
496.6443 259
496.6471 263
496.6498 257
496.6526 282
496.6553 247
496.6581 287
496.6608 250
496.6636 281
496.6663 231
496.6690 254
496.6718 249
496.6745 276
496.6773 224
496.6800 254
496.6828 244
496.6855 281
496.6882 256
496.6910 288
496.6937 255
496.6965 288
496.6992 225
496.7020 283
496.7047 248
496.7074 282
496.7102 258
496.7129 254
496.7157 246
496.7184 288
496.7212 230
496.7239 286
496.7267 245
496.7294 277
496.7321 245
496.7349 246
496.7376 246
496.7404 279
496.7431 253
496.7459 287
496.7486 250
496.7513 284
496.7541 230
496.7568 256
496.7596 260
496.7623 291
496.7651 233
496.7678 264
496.7705 258
496.7733 288
496.7760 261
496.7788 285
496.7815 254
496.7843 279
496.7870 227
496.7898 287
496.7925 251
496.7952 285
496.7980 265
496.8007 261
496.8035 260
496.8062 307
496.8090 252
496.8117 306
496.8144 269
496.8172 312
496.8199 309
496.8227 365
496.8254 433
496.8282 544
496.8309 559
496.8337 617
496.8364 542
496.8391 529
496.8419 403
496.8446 385
496.8474 349
496.8501 342
496.8529 258
496.8556 282
496.8584 259
496.8611 292
496.8638 265
496.8666 289
496.8693 255
496.8721 283
496.8748 224
496.8776 280
496.8803 239
496.8830 270
496.8858 246
496.8885 248
496.8913 241
496.8940 276
496.8968 225
496.8995 285
496.9023 247
496.9050 283
496.9077 252
496.9105 249
496.9132 247
496.9160 277
496.9187 245
496.9215 281
496.9242 248
496.9270 280
496.9297 229
496.9324 249
496.9352 249
496.9379 267
496.9407 213
496.9434 247
496.9462 239
496.9489 281
496.9516 256
496.9544 286
496.9571 258
496.9599 292
496.9626 231
496.9654 286
496.9681 249
496.9709 286
496.9736 260
496.9763 262
496.9791 259
496.9818 298
496.9846 237
496.9873 292
496.9901 253
496.9928 286
496.9956 256
496.9983 261
497.0010 254
497.0038 285
497.0065 255
497.0093 295
497.0120 258
497.0148 293
497.0175 241
497.0203 265
497.0230 267
497.0257 282
497.0285 231
497.0312 269
497.0340 259
497.0367 296
497.0395 269
497.0422 296
497.0450 265
497.0477 297
497.0504 233
497.0532 304
497.0559 270
497.0587 320
497.0614 304
497.0642 344
497.0669 457
497.0697 782
497.0724 1087
497.0751 1768
497.0779 2219
497.0806 2735
497.0834 2728
497.0861 2678
497.0889 2408
497.0916 2213
497.0944 1776
497.0971 1617
497.0998 1253
497.1026 1087
497.1053 762
497.1081 659
497.1108 555
497.1136 517
497.1163 404
497.1191 416
497.1218 371
497.1245 387
497.1273 334
497.1300 352
497.1328 312
497.1355 355
497.1383 289
497.1410 358
497.1438 314
497.1465 354
497.1493 333
497.1520 343
497.1547 348
497.1575 401
497.1602 344
497.1630 406
497.1657 361
497.1685 404
497.1712 363
497.1740 371
497.1767 374
497.1794 423
497.1822 410
497.1849 496
497.1877 502
497.1904 588
497.1932 553
497.1959 619
497.1987 612
497.2014 623
497.2041 508
497.2069 548
497.2096 522
497.2124 576
497.2151 539
497.2179 601
497.2206 598
497.2234 729
497.2261 731
497.2289 950
497.2316 966
497.2343 1065
497.2371 1020
497.2398 1065
497.2426 1169
497.2453 1490
497.2481 1593
497.2508 1963
497.2536 1958
497.2563 2154
497.2590 2352
497.2618 3326
497.2645 5009
497.2673 7467
497.2700 9063
497.2728 10503
497.2755 9756
497.2783 8646
497.2810 6152
497.2838 4749
497.2865 3417
497.2892 2637
497.2920 1846
497.2947 1644
497.2975 1409
497.3002 1353
497.3030 1213
497.3057 1259
497.3085 1167
497.3112 1192
497.3139 986
497.3167 1002
497.3194 832
497.3222 813
497.3249 718
497.3277 700
497.3304 708
497.3332 867
497.3359 971
497.3387 1516
497.3414 2010
497.3441 2740
497.3469 2989
497.3496 3060
497.3524 2713
497.3551 2325
497.3579 1688
497.3606 1395
497.3634 976
497.3661 836
497.3689 596
497.3716 539
497.3743 466
497.3771 455
497.3798 370
497.3826 403
497.3853 376
497.3881 395
497.3908 344
497.3936 360
497.3963 324
497.3991 357
497.4018 283
497.4045 341
497.4073 292
497.4100 321
497.4128 299
497.4155 298
497.4183 289
497.4210 329
497.4238 273
497.4265 330
497.4293 291
497.4320 334
497.4347 306
497.4375 306
497.4402 300
497.4430 328
497.4457 293
497.4485 336
497.4512 298
497.4540 327
497.4567 270
497.4595 291
497.4622 290
497.4649 315
497.4677 263
497.4704 307
497.4732 293
497.4759 322
497.4787 292
497.4814 323
497.4842 284
497.4869 321
497.4897 260
497.4924 320
497.4951 279
497.4979 314
497.5006 290
497.5034 284
497.5061 281
497.5089 326
497.5116 266
497.5144 322
497.5171 275
497.5199 318
497.5226 287
497.5254 288
497.5281 286
497.5308 316
497.5336 287
497.5363 326
497.5391 286
497.5418 318
497.5446 254
497.5473 282
497.5501 288
497.5528 316
497.5556 256
497.5583 287
497.5610 267
497.5638 306
497.5665 277
497.5693 312
497.5720 281
497.5748 317
497.5775 258
497.5803 319
497.5830 271
497.5858 303
497.5885 272
497.5913 273
497.5940 268
497.5967 312
497.5995 249
497.6022 309
497.6050 278
497.6077 317
497.6105 283
497.6132 279
497.6160 272
497.6187 301
497.6215 264
497.6242 303
497.6269 262
497.6297 301
497.6324 246
497.6352 279
497.6379 282
497.6407 305
497.6434 250
497.6462 283
497.6489 268
497.6517 304
497.6544 276
497.6572 309
497.6599 271
497.6626 304
497.6654 241
497.6681 302
497.6709 273
497.6736 305
497.6764 277
497.6791 271
497.6819 267
497.6846 307
497.6874 250
497.6901 313
497.6929 272
497.6956 314
497.6983 279
497.7011 275
497.7038 262
497.7066 300
497.7093 270
497.7121 310
497.7148 270
497.7176 298
497.7203 240
497.7231 263
497.7258 262
497.7286 286
497.7313 232
497.7341 267
497.7368 253
497.7395 296
497.7423 266
497.7450 299
497.7478 268
497.7505 302
497.7533 240
497.7560 302
497.7588 263
497.7615 303
497.7643 274
497.7670 273
497.7698 262
497.7725 301
497.7752 245
497.7780 304
497.7807 264
497.7835 304
497.7862 275
497.7890 278
497.7917 273
497.7945 302
497.7972 268
497.8000 311
497.8027 288
497.8055 341
497.8082 289
497.8110 321
497.8137 321
497.8164 341
497.8192 283
497.8219 323
497.8247 313
497.8274 345
497.8302 311
497.8329 331
497.8357 289
497.8384 325
497.8412 260
497.8439 314
497.8467 273
497.8494 306
497.8522 279
497.8549 272
497.8576 257
497.8604 298
497.8631 235
497.8659 291
497.8686 254
497.8714 294
497.8741 261
497.8769 266
497.8796 258
497.8824 285
497.8851 256
497.8879 289
497.8906 255
497.8934 297
497.8961 239
497.8988 262
497.9016 259
497.9043 284
497.9071 231
497.9098 261
497.9126 249
497.9153 285
497.9181 261
497.9208 287
497.9236 256
497.9263 286
497.9291 225
497.9318 282
497.9346 242
497.9373 278
497.9400 252
497.9428 252
497.9455 251
497.9483 287
497.9510 223
497.9538 279
497.9565 245
497.9593 280
497.9620 253
497.9648 254
497.9675 248
497.9703 276
497.9730 243
497.9758 287
497.9785 258
497.9813 290
497.9840 237
497.9867 260
497.9895 263
497.9922 287
497.9950 234
497.9977 272
498.0005 265
498.0032 302
498.0060 279
498.0087 311
498.0115 272
498.0142 301
498.0170 232
498.0197 282
498.0225 248
498.0252 278
498.0280 253
498.0307 252
498.0334 241
498.0362 284
498.0389 229
498.0417 290
498.0444 250
498.0472 287
498.0499 254
498.0527 257
498.0554 258
498.0582 288
498.0609 257
498.0637 298
498.0664 272
498.0692 342
498.0719 346
498.0747 505
498.0774 685
498.0802 906
498.0829 957
498.0856 1116
498.0884 1078
498.0911 1062
498.0939 871
498.0966 798
498.0994 628
498.1021 593
498.1049 438
498.1076 460
498.1104 372
498.1131 390
498.1159 343
498.1186 335
498.1214 315
498.1241 346
498.1269 271
498.1296 327
498.1324 281
498.1351 319
498.1378 289
498.1406 294
498.1433 294
498.1461 327
498.1488 295
498.1516 340
498.1543 305
498.1571 347
498.1598 296
498.1626 329
498.1653 338
498.1681 358
498.1708 299
498.1736 337
498.1763 324
498.1791 369
498.1818 333
498.1846 368
498.1873 339
498.1901 400
498.1928 343
498.1955 439
498.1983 400
498.2010 446
498.2038 405
498.2065 393
498.2093 377
498.2120 418
498.2148 340
498.2175 415
498.2203 383
498.2230 440
498.2258 433
498.2285 478
498.2313 506
498.2340 575
498.2368 547
498.2395 602
498.2423 542
498.2450 614
498.2478 574
498.2505 699
498.2532 772
498.2560 840
498.2587 754
498.2615 883
498.2642 1036
498.2670 1492
498.2697 1947
498.2725 2632
498.2752 2921
498.2780 3084
498.2807 2534
498.2835 2314
498.2862 1688
498.2890 1389
498.2917 1027
498.2945 846
498.2972 712
498.3000 717
498.3027 592
498.3055 682
498.3082 639
498.3110 705
498.3137 638
498.3164 617
498.3192 571
498.3219 571
498.3247 490
498.3274 510
498.3302 443
498.3329 486
498.3357 431
498.3384 525
498.3412 640
498.3439 855
498.3467 954
498.3494 1199
498.3522 1228
498.3549 1239
498.3577 1024
498.3604 921
498.3632 703
498.3659 642
498.3687 469
498.3714 504
498.3742 418
498.3769 437
498.3797 384
498.3824 365
498.3851 344
498.3879 384
498.3906 317
498.3934 372
498.3961 325
498.3989 364
498.4016 322
498.4044 319
498.4071 308
498.4099 334
498.4126 298
498.4154 343
498.4181 304
498.4209 338
498.4236 275
498.4264 298
498.4291 295
498.4319 323
498.4346 268
498.4374 306
498.4401 290
498.4429 324
498.4456 297
498.4484 338
498.4511 312
498.4539 350
498.4566 284
498.4594 345
498.4621 291
498.4648 324
498.4676 294
498.4703 295
498.4731 284
498.4758 325
498.4786 264
498.4813 325
498.4841 285
498.4868 330
498.4896 300
498.4923 296
498.4951 294
498.4978 328
498.5006 292
498.5033 337
498.5061 295
498.5088 322
498.5116 257
498.5143 281
498.5171 279
498.5198 307
498.5226 254
498.5253 299
498.5281 287
498.5308 321
498.5336 290
498.5363 315
498.5391 276
498.5418 314
498.5446 251
498.5473 308
498.5501 266
498.5528 304
498.5555 274
498.5583 272
498.5610 259
498.5638 298
498.5665 241
498.5693 293
498.5720 260
498.5748 307
498.5775 273
498.5803 273
498.5830 277
498.5858 307
498.5885 276
498.5913 312
498.5940 265
498.5968 305
498.5995 246
498.6023 271
498.6050 270
498.6078 299
498.6105 239
498.6133 274
498.6160 263
498.6188 295
498.6215 267
498.6243 296
498.6270 267
498.6298 306
498.6325 246
498.6353 308
498.6380 270
498.6408 301
498.6435 271
498.6463 270
498.6490 266
498.6518 304
498.6545 237
498.6573 292
498.6600 259
498.6628 301
498.6655 266
498.6682 265
498.6710 267
498.6737 294
498.6765 265
498.6792 305
498.6820 277
498.6847 308
498.6875 245
498.6902 268
498.6930 261
498.6957 287
498.6985 233
498.7012 266
498.7040 253
498.7067 286
498.7095 256
498.7122 284
498.7150 258
498.7177 292
498.7205 239
498.7232 307
498.7260 271
498.7287 299
498.7315 269
498.7342 267
498.7370 256
498.7397 296
498.7425 239
498.7452 294
498.7480 255
498.7507 294
498.7535 261
498.7562 262
498.7590 261
498.7617 284
498.7645 254
498.7672 292
498.7700 257
498.7727 292
498.7755 237
498.7782 266
498.7810 273
498.7837 298
498.7865 239
498.7892 275
498.7920 258
498.7947 299
498.7975 271
498.8002 306
498.8030 285
498.8057 329
498.8085 272
498.8112 336
498.8140 299
498.8167 331
498.8195 296
498.8222 292
498.8249 280
498.8277 320
498.8304 258
498.8332 316
498.8359 271
498.8387 304
498.8414 266
498.8442 271
498.8469 266
498.8497 292
498.8524 255
498.8552 289
498.8579 249
498.8607 279
498.8634 229
498.8662 259
498.8689 265
498.8717 286
498.8744 235
498.8772 268
498.8799 254
498.8827 290
498.8854 259
498.8882 285
498.8909 249
498.8937 285
498.8964 230
498.8992 288
498.9019 244
498.9047 276
498.9074 258
498.9102 259
498.9129 255
498.9157 292
498.9184 236
498.9212 291
498.9239 245
498.9267 285
498.9294 255
498.9322 256
498.9349 252
498.9377 280
498.9404 252
498.9432 292
498.9459 257
498.9487 287
498.9514 237
498.9542 259
498.9569 258
498.9597 282
498.9624 231
498.9652 271
498.9679 255
498.9707 286
498.9734 256
498.9762 284
498.9789 249
498.9817 283
498.9844 229
498.9872 286
498.9899 253
498.9927 297
498.9954 273
498.9982 271
499.0009 262
499.0037 296
499.0064 242
499.0092 299
499.0119 270
499.0147 318
499.0174 287
499.0202 289
499.0229 282
499.0257 317
499.0284 281
499.0312 318
499.0339 274
499.0367 307
499.0394 248
499.0422 276
499.0449 284
499.0477 310
499.0504 252
499.0532 301
499.0559 293
499.0587 343
499.0614 334
499.0642 427
499.0669 501
499.0697 736
499.0724 829
499.0752 1102
499.0779 1108
499.0807 1149
499.0834 990
499.0862 879
499.0889 755
499.0917 722
499.0944 537
499.0972 561
499.0999 450
499.1027 465
499.1054 391
499.1082 383
499.1109 375
499.1137 415
499.1164 372
499.1192 428
499.1219 405
499.1247 503
499.1274 476
499.1302 558
499.1329 577
499.1357 600
499.1384 479
499.1412 489
499.1439 436
499.1467 464
499.1494 416
499.1522 450
499.1549 408
499.1577 456
499.1604 371
499.1632 464
499.1659 418
499.1687 478
499.1714 456
499.1742 457
499.1769 441
499.1797 488
499.1824 398
499.1852 464
499.1879 409
499.1907 458
499.1934 416
499.1962 417
499.1989 415
499.2017 465
499.2044 435
499.2072 505
499.2099 468
499.2127 529
499.2154 457
499.2182 511
499.2209 533
499.2237 606
499.2264 569
499.2292 676
499.2319 690
499.2347 760
499.2374 716
499.2402 795
499.2429 790
499.2457 925
499.2484 879
499.2512 1039
499.2539 971
499.2567 1025
499.2594 964
499.2622 998
499.2649 1060
499.2677 1380
499.2704 1826
499.2732 3828
499.2759 7524
499.2787 15360
499.2814 24674
499.2842 36002
499.2869 43641
499.2897 46408
499.2925 40941
499.2952 35288
499.2980 25786
499.3007 19167
499.3035 11970
499.3062 8588
499.3090 5910
499.3117 4196
499.3145 2596
499.3172 1971
499.3200 1446
499.3227 1284
499.3255 1068
499.3282 1024
499.3310 864
499.3337 831
499.3365 651
499.3392 702
499.3420 604
499.3447 644
499.3475 615
499.3502 625
499.3530 635
499.3557 698
499.3585 611
499.3612 668
499.3640 571
499.3667 584
499.3695 483
499.3722 455
499.3750 420
499.3777 435
499.3805 380
499.3832 430
499.3860 369
499.3887 405
499.3915 337
499.3942 367
499.3970 371
499.3997 390
499.4025 322
499.4052 369
499.4080 359
499.4107 398
499.4135 349
499.4162 384
499.4190 348
499.4217 395
499.4245 309
499.4272 381
499.4300 326
499.4327 359
499.4355 325
499.4382 322
499.4410 314
499.4437 371
499.4465 314
499.4492 385
499.4520 338
499.4548 388
499.4575 351
499.4603 351
499.4630 337
499.4658 369
499.4685 338
499.4713 386
499.4740 345
499.4768 388
499.4795 321
499.4823 348
499.4850 346
499.4878 376
499.4905 309
499.4933 354
499.4960 341
499.4988 393
499.5015 359
499.5043 388
499.5070 344
499.5098 397
499.5125 319
499.5153 397
499.5180 351
499.5208 398
499.5235 361
499.5263 361
499.5290 354
499.5318 410
499.5345 339
499.5373 408
499.5400 356
499.5428 411
499.5455 372
499.5483 370
499.5510 359
499.5538 409
499.5565 372
499.5593 429
499.5620 371
499.5648 411
499.5676 325
499.5703 361
499.5731 366
499.5758 404
499.5786 326
499.5813 366
499.5841 350
499.5868 394
499.5896 359
499.5923 386
499.5951 344
499.5978 390
499.6006 316
499.6033 386
499.6061 340
499.6088 388
499.6116 357
499.6143 347
499.6171 332
499.6198 385
499.6226 318
499.6253 393
499.6281 341
499.6308 385
499.6336 351
499.6363 354
499.6391 346
499.6418 382
499.6446 344
499.6473 388
499.6501 342
499.6528 386
499.6556 315
499.6584 351
499.6611 354
499.6639 384
499.6666 312
499.6694 357
499.6721 348
499.6749 385
499.6776 342
499.6804 379
499.6831 331
499.6859 371
499.6886 293
499.6914 367
499.6941 330
499.6969 372
499.6996 331
499.7024 330
499.7051 318
499.7079 366
499.7106 296
499.7134 367
499.7161 323
499.7189 370
499.7216 330
499.7244 336
499.7271 339
499.7299 365
499.7327 325
499.7354 376
499.7382 323
499.7409 365
499.7437 302
499.7464 334
499.7492 331
499.7519 360
499.7547 291
499.7574 336
499.7602 328
499.7629 363
499.7657 330
499.7684 368
499.7712 327
499.7739 371
499.7767 298
499.7794 366
499.7822 323
499.7849 368
499.7877 341
499.7904 343
499.7932 333
499.7959 376
499.7987 313
499.8014 378
499.8042 337
499.8070 386
499.8097 341
499.8125 342
499.8152 339
499.8180 380
499.8207 338
499.8235 379
499.8262 327
499.8290 364
499.8317 302
499.8345 329
499.8372 328
499.8400 348
499.8427 284
499.8455 326
499.8482 316
499.8510 352
499.8537 321
499.8565 365
499.8592 324
499.8620 368
499.8647 291
499.8675 355
499.8703 314
499.8730 351
499.8758 316
499.8785 304
499.8813 305
499.8840 351
499.8868 285
499.8895 342
499.8923 299
499.8950 340
499.8978 306
499.9005 303
499.9033 299
499.9060 335
499.9088 302
499.9115 342
499.9143 300
499.9170 332
499.9198 272
499.9225 304
499.9253 293
499.9281 320
499.9308 259
499.9336 297
499.9363 289
499.9391 326
499.9418 297
499.9446 327
499.9473 291
499.9501 331
499.9528 266
499.9556 333
499.9583 291
499.9611 328
499.9638 296
499.9666 295
499.9693 286
499.9721 332
499.9748 267
499.9776 330
499.9803 290
499.9831 329
499.9859 295
499.9886 293
499.9914 287
499.9941 322
499.9969 293
499.9996 333
500.0024 298
500.0051 336
500.0079 279
500.0106 302
500.0134 300
500.0161 324
500.0189 263
500.0216 302
500.0244 292
500.0271 329
500.0299 290
500.0326 326
500.0354 283
500.0382 323
500.0409 259
500.0437 324
500.0464 283
500.0492 325
500.0519 299
500.0547 294
500.0574 279
500.0602 325
500.0629 267
500.0657 347
500.0684 331
500.0712 418
500.0739 440
500.0767 508
500.0794 550
500.0822 601
500.0850 533
500.0877 551
500.0905 454
500.0932 458
500.0960 348
500.0987 350
500.1015 332
500.1042 353
500.1070 284
500.1097 323
500.1125 304
500.1152 346
500.1180 316
500.1207 351
500.1235 320
500.1262 377
500.1290 323
500.1317 421
500.1345 385
500.1373 428
500.1400 387
500.1428 366
500.1455 341
500.1483 376
500.1510 297
500.1538 362
500.1565 321
500.1593 366
500.1620 325
500.1648 335
500.1675 332
500.1703 373
500.1730 341
500.1758 396
500.1786 356
500.1813 389
500.1841 314
500.1868 348
500.1896 344
500.1923 373
500.1951 314
500.1978 356
500.2006 345
500.2033 386
500.2061 349
500.2088 384
500.2116 338
500.2143 389
500.2171 318
500.2198 403
500.2226 377
500.2254 430
500.2281 410
500.2309 414
500.2336 405
500.2364 458
500.2391 391
500.2419 470
500.2446 440
500.2474 513
500.2501 493
500.2529 510
500.2556 506
500.2584 543
500.2611 493
500.2639 557
500.2667 528
500.2694 610
500.2722 596
500.2749 873
500.2777 1507
500.2804 2954
500.2832 4801
500.2859 8030
500.2887 10643
500.2914 12606
500.2942 11978
500.2969 10887
500.2997 8334
500.3024 6553
500.3052 4194
500.3080 3389
500.3107 2323
500.3135 1861
500.3162 1350
500.3190 1089
500.3217 903
500.3245 870
500.3272 691
500.3300 718
500.3327 591
500.3355 595
500.3382 508
500.3410 487
500.3438 455
500.3465 472
500.3493 421
500.3520 464
500.3548 421
500.3575 468
500.3603 403
500.3630 433
500.3658 420
500.3685 447
500.3713 387
500.3740 447
500.3768 435
500.3795 481
500.3823 438
500.3851 459
500.3878 398
500.3906 426
500.3933 345
500.3961 409
500.3988 352
500.4016 380
500.4043 332
500.4071 317
500.4098 312
500.4126 352
500.4153 290
500.4181 346
500.4209 306
500.4236 345
500.4264 312
500.4291 317
500.4319 304
500.4346 335
500.4374 304
500.4401 344
500.4429 302
500.4456 336
500.4484 282
500.4511 302
500.4539 296
500.4567 319
500.4594 263
500.4622 299
500.4649 287
500.4677 322
500.4704 288
500.4732 323
500.4759 293
500.4787 331
500.4814 266
500.4842 337
500.4869 301
500.4897 343
500.4925 309
500.4952 303
500.4980 284
500.5007 321
500.5035 254
500.5062 315
500.5090 286
500.5117 346
500.5145 339
500.5172 369
500.5200 376
500.5227 415
500.5255 365
500.5283 387
500.5310 330
500.5338 353
500.5365 281
500.5393 300
500.5420 295
500.5448 317
500.5475 256
500.5503 291
500.5530 278
500.5558 316
500.5585 287
500.5613 315
500.5641 282
500.5668 322
500.5696 259
500.5723 329
500.5751 286
500.5778 320
500.5806 292
500.5833 285
500.5861 276
500.5888 321
500.5916 259
500.5944 323
500.5971 285
500.5999 326
500.6026 291
500.6054 293
500.6081 293
500.6109 320
500.6136 288
500.6164 329
500.6191 287
500.6219 321
500.6247 260
500.6274 284
500.6302 287
500.6329 309
500.6357 254
500.6384 295
500.6412 282
500.6439 313
500.6467 281
500.6494 316
500.6522 276
500.6549 309
500.6577 246
500.6605 320
500.6632 284
500.6660 321
500.6687 294
500.6715 283
500.6742 270
500.6770 310
500.6797 249
500.6825 305
500.6852 257
500.6880 300
500.6908 273
500.6935 275
500.6963 271
500.6990 306
500.7018 273
500.7045 316
500.7073 282
500.7100 324
500.7128 259
500.7155 288
500.7183 289
500.7211 317
500.7238 256
500.7266 295
500.7293 278
500.7321 313
500.7348 286
500.7376 320
500.7403 280
500.7431 316
500.7458 253
500.7486 318
500.7514 286
500.7541 317
500.7569 288
500.7596 280
500.7624 267
500.7651 310
500.7679 252
500.7706 307
500.7734 272
500.7761 303
500.7789 273
500.7817 279
500.7844 274
500.7872 307
500.7899 273
500.7927 314
500.7954 277
500.7982 316
500.8009 254
500.8037 282
500.8065 285
500.8092 310
500.8120 256
500.8147 293
500.8175 281
500.8202 323
500.8230 295
500.8257 323
500.8285 290
500.8312 328
500.8340 261
500.8368 319
500.8395 281
500.8423 316
500.8450 287
500.8478 285
500.8505 275
500.8533 316
500.8560 254
500.8588 314
500.8615 269
500.8643 305
500.8671 273
500.8698 271
500.8726 270
500.8753 303
500.8781 270
500.8808 311
500.8836 270
500.8863 307
500.8891 247
500.8919 272
500.8946 271
500.8974 297
500.9001 238
500.9029 264
500.9056 258
500.9084 293
500.9111 270
500.9139 300
500.9167 268
500.9194 302
500.9222 240
500.9249 300
500.9277 258
500.9304 296
500.9332 267
500.9359 273
500.9387 275
500.9414 336
500.9442 294
500.9470 370
500.9497 326
500.9525 363
500.9552 315
500.9580 305
500.9607 286
500.9635 314
500.9662 275
500.9690 315
500.9718 273
500.9745 299
500.9773 237
500.9800 257
500.9828 268
500.9855 290
500.9883 236
500.9910 267
500.9938 261
500.9966 303
500.9993 279
501.0021 314
501.0048 290
501.0076 339
501.0103 271
501.0131 324
501.0158 280
501.0186 307
501.0214 279
501.0241 278
501.0269 263
501.0296 304
501.0324 242
501.0351 300
501.0379 266
501.0406 308
501.0434 275
501.0461 274
501.0489 270
501.0517 294
501.0544 262
501.0572 304
501.0599 271
501.0627 317
501.0654 283
501.0682 340
501.0709 373
501.0737 426
501.0765 378
501.0792 432
501.0820 411
501.0847 436
501.0875 376
501.0902 389
501.0930 333
501.0957 360
501.0985 286
501.1013 345
501.1040 293
501.1068 326
501.1095 297
501.1123 299
501.1150 297
501.1178 348
501.1205 305
501.1233 394
501.1261 379
501.1288 443
501.1316 416
501.1343 431
501.1371 449
501.1398 539
501.1426 563
501.1454 698
501.1481 701
501.1509 771
501.1536 653
501.1564 644
501.1591 581
501.1619 558
501.1646 441
501.1674 479
501.1702 445
501.1729 477
501.1757 417
501.1784 432
501.1812 380
501.1839 425
501.1867 348
501.1894 419
501.1922 375
501.1950 422
501.1977 397
501.2005 436
501.2032 489
501.2060 607
501.2087 569
501.2115 658
501.2142 589
501.2170 606
501.2198 540
501.2225 537
501.2253 524
501.2280 558
501.2308 493
501.2335 539
501.2363 495
501.2391 560
501.2418 520
501.2446 603
501.2473 625
501.2501 658
501.2528 571
501.2556 655
501.2583 734
501.2611 940
501.2639 1033
501.2666 1199
501.2694 1185
501.2721 1270
501.2749 1172
501.2776 1454
501.2804 1590
501.2831 2028
501.2859 2332
501.2887 2821
501.2914 3262
501.2942 3884
501.2969 3855
501.2997 4372
501.3024 4264
501.3052 4452
501.3080 4177
501.3107 4360
501.3135 4670
501.3162 5249
501.3190 5116
501.3217 5092
501.3245 4171
501.3272 3487
501.3300 2391
501.3328 2009
501.3355 1717
501.3383 1686
501.3410 1468
501.3438 1470
501.3465 1258
501.3493 1128
501.3521 861
501.3548 760
501.3576 590
501.3603 565
501.3631 441
501.3658 509
501.3686 471
501.3713 543
501.3741 539
501.3769 560
501.3796 545
501.3824 564
501.3851 438
501.3879 478
501.3906 406
501.3934 428
501.3962 366
501.3989 341
501.4017 321
501.4044 343
501.4072 304
501.4099 339
501.4127 296
501.4155 333
501.4182 275
501.4210 311
501.4237 318
501.4265 352
501.4292 295
501.4320 338
501.4347 322
501.4375 347
501.4403 309
501.4430 329
501.4458 291
501.4485 330
501.4513 278
501.4540 367
501.4568 358
501.4596 435
501.4623 431
501.4651 443
501.4678 422
501.4706 443
501.4733 349
501.4761 387
501.4789 320
501.4816 353
501.4844 310
501.4871 305
501.4899 299
501.4926 327
501.4954 294
501.4981 333
501.5009 289
501.5037 321
501.5064 266
501.5092 291
501.5119 287
501.5147 318
501.5174 271
501.5202 324
501.5230 317
501.5257 354
501.5285 317
501.5312 345
501.5340 304
501.5367 333
501.5395 261
501.5423 317
501.5450 274
501.5478 303
501.5505 278
501.5533 277
501.5560 270
501.5588 309
501.5616 249
501.5643 317
501.5671 278
501.5698 314
501.5726 281
501.5753 280
501.5781 277
501.5809 308
501.5836 275
501.5864 321
501.5891 275
501.5919 307
501.5946 253
501.5974 282
501.6002 285
501.6029 311
501.6057 252
501.6084 290
501.6112 279
501.6139 311
501.6167 278
501.6195 308
501.6222 275
501.6250 311
501.6277 257
501.6305 322
501.6332 280
501.6360 317
501.6388 289
501.6415 283
501.6443 274
501.6470 317
501.6498 255
501.6525 315
501.6553 278
501.6581 318
501.6608 279
501.6636 278
501.6663 273
501.6691 303
501.6718 271
501.6746 311
501.6774 277
501.6801 316
501.6829 260
501.6856 281
501.6884 283
501.6911 312
501.6939 254
501.6967 286
501.6994 273
501.7022 306
501.7049 276
501.7077 298
501.7104 267
501.7132 303
501.7160 243
501.7187 301
501.7215 264
501.7242 303
501.7270 275
501.7297 273
501.7325 270
501.7353 315
501.7380 255
501.7408 314
501.7435 272
501.7463 308
501.7490 277
501.7518 279
501.7546 283
501.7573 318
501.7601 278
501.7628 311
501.7656 270
501.7683 305
501.7711 250
501.7739 277
501.7766 276
501.7794 305
501.7821 250
501.7849 282
501.7876 273
501.7904 311
501.7932 287
501.7959 319
501.7987 286
501.8014 318
501.8042 253
501.8069 315
501.8097 277
501.8125 322
501.8152 298
501.8180 301
501.8207 290
501.8235 320
501.8263 260
501.8290 320
501.8318 282
501.8345 316
501.8373 284
501.8400 282
501.8428 278
501.8456 312
501.8483 275
501.8511 310
501.8538 274
501.8566 307
501.8593 249
501.8621 277
501.8649 279
501.8676 307
501.8704 248
501.8731 284
501.8759 272
501.8786 303
501.8814 270
501.8842 301
501.8869 268
501.8897 303
501.8924 237
501.8952 297
501.8980 263
501.9007 298
501.9035 267
501.9062 265
501.9090 257
501.9117 295
501.9145 244
501.9173 302
501.9200 261
501.9228 300
501.9255 263
501.9283 266
501.9310 268
501.9338 299
501.9366 264
501.9393 302
501.9421 264
501.9448 304
501.9476 254
501.9504 283
501.9531 281
501.9559 306
501.9586 243
501.9614 286
501.9641 270
501.9669 303
501.9697 274
501.9724 302
501.9752 262
501.9779 295
501.9807 236
501.9834 301
501.9862 265
501.9890 295
501.9917 269
501.9945 268
501.9972 263
502.0000 308
502.0028 251
502.0055 302
502.0083 266
502.0110 300
502.0138 269
502.0165 269
502.0193 267
502.0221 300
502.0248 268
502.0276 311
502.0303 268
502.0331 297
502.0359 232
502.0386 254
502.0414 257
502.0441 287
502.0469 235
502.0496 265
502.0524 258
502.0552 299
502.0579 268
502.0607 298
502.0634 268
502.0662 311
502.0690 254
502.0717 320
502.0745 284
502.0772 327
502.0800 303
502.0827 295
502.0855 288
502.0883 319
502.0910 253
502.0938 312
502.0965 275
502.0993 308
502.1021 271
502.1048 274
502.1076 270
502.1103 301
502.1131 272
502.1158 316
502.1186 274
502.1214 316
502.1241 265
502.1269 298
502.1296 305
502.1324 335
502.1352 281
502.1379 322
502.1407 326
502.1434 385
502.1462 382
502.1489 447
502.1517 428
502.1545 472
502.1572 392
502.1600 444
502.1627 372
502.1655 388
502.1683 339
502.1710 338
502.1738 320
502.1765 367
502.1793 303
502.1820 356
502.1848 312
502.1876 347
502.1903 313
502.1931 318
502.1958 315
502.1986 348
502.2014 319
502.2041 369
502.2069 342
502.2096 398
502.2124 340
502.2152 372
502.2179 370
502.2207 398
502.2234 325
502.2262 360
502.2289 347
502.2317 379
502.2345 341
502.2372 378
502.2400 348
502.2427 396
502.2455 342
502.2483 432
502.2510 401
502.2538 449
502.2565 414
502.2593 423
502.2620 447
502.2648 532
502.2676 496
502.2703 604
502.2731 569
502.2758 624
502.2786 596
502.2814 648
502.2841 709
502.2869 820
502.2896 834
502.2924 974
502.2952 966
502.2979 1089
502.3007 1031
502.3034 1173
502.3062 1242
502.3090 1351
502.3117 1266
502.3145 1488
502.3172 1635
502.3200 1908
502.3227 1869
502.3255 1880
502.3283 1610
502.3310 1532
502.3338 1217
502.3365 1270
502.3393 1120
502.3421 1127
502.3448 974
502.3476 871
502.3503 737
502.3531 688
502.3559 501
502.3586 508
502.3614 404
502.3641 412
502.3669 362
502.3696 368
502.3724 371
502.3752 415
502.3779 386
502.3807 443
502.3834 391
502.3862 410
502.3890 328
502.3917 337
502.3945 326
502.3972 336
502.4000 272
502.4028 299
502.4055 278
502.4083 305
502.4110 273
502.4138 308
502.4166 282
502.4193 333
502.4221 274
502.4248 343
502.4276 299
502.4304 337
502.4331 310
502.4359 305
502.4386 294
502.4414 336
502.4441 275
502.4469 336
502.4497 307
502.4524 352
502.4552 324
502.4579 336
502.4607 344
502.4635 396
502.4662 363
502.4690 402
502.4717 344
502.4745 363
502.4773 279
502.4800 293
502.4828 288
502.4855 313
502.4883 255
502.4911 295
502.4938 288
502.4966 326
502.4993 293
502.5021 314
502.5049 277
502.5076 307
502.5104 240
502.5131 305
502.5159 265
502.5187 302
502.5214 275
502.5242 272
502.5269 263
502.5297 296
502.5325 237
502.5352 291
502.5380 258
502.5407 293
502.5435 260
502.5462 260
502.5490 257
502.5518 291
502.5545 265
502.5573 297
502.5600 261
502.5628 298
502.5656 241
502.5683 264
502.5711 270
502.5738 295
502.5766 241
502.5794 272
502.5821 254
502.5849 289
502.5876 258
502.5904 287
502.5932 255
502.5959 286
502.5987 232
502.6014 294
502.6042 259
502.6070 288
502.6097 257
502.6125 257
502.6152 251
502.6180 290
502.6208 242
502.6235 293
502.6263 257
502.6290 298
502.6318 267
502.6346 271
502.6373 263
502.6401 291
502.6428 268
502.6456 304
502.6484 268
502.6511 302
502.6539 242
502.6566 263
502.6594 262
502.6622 288
502.6649 233
502.6677 268
502.6704 255
502.6732 290
502.6760 261
502.6787 287
502.6815 253
502.6842 292
502.6870 235
502.6898 297
502.6925 253
502.6953 282
502.6980 258
502.7008 260
502.7036 257
502.7063 296
502.7091 239
502.7118 292
502.7146 255
502.7174 296
502.7201 268
502.7229 263
502.7256 261
502.7284 291
502.7312 257
502.7339 291
502.7367 255
502.7394 293
502.7422 239
502.7450 263
502.7477 259
502.7505 278
502.7532 224
502.7560 268
502.7588 258
502.7615 296
502.7643 263
502.7670 291
502.7698 255
502.7726 293
502.7753 234
502.7781 300
502.7808 261
502.7836 301
502.7864 268
502.7891 263
502.7919 257
502.7946 298
502.7974 242
502.8002 291
502.8029 256
502.8057 289
502.8084 254
502.8112 254
502.8140 262
502.8167 298
502.8195 276
502.8222 321
502.8250 288
502.8278 321
502.8305 264
502.8333 289
502.8360 294
502.8388 314
502.8416 254
502.8443 279
502.8471 263
502.8498 295
502.8526 268
502.8554 295
502.8581 254
502.8609 289
502.8637 234
502.8664 293
502.8692 260
502.8719 299
502.8747 276
502.8775 273
502.8802 265
502.8830 293
502.8857 229
502.8885 283
502.8913 253
502.8940 288
502.8968 261
502.8995 257
502.9023 246
502.9051 268
502.9078 240
502.9106 281
502.9133 242
502.9161 283
502.9189 227
502.9216 250
502.9244 254
502.9271 285
502.9299 243
502.9327 286
502.9354 295
502.9382 353
502.9409 363
502.9437 426
502.9465 399
502.9492 427
502.9520 338
502.9548 381
502.9575 311
502.9603 332
502.9630 284
502.9658 277
502.9686 265
502.9713 299
502.9741 235
502.9768 290
502.9796 251
502.9824 281
502.9851 257
502.9879 258
502.9906 258
502.9934 291
502.9962 263
502.9989 321
503.0017 292
503.0044 327
503.0072 266
503.0100 289
503.0127 283
503.0155 309
503.0182 244
503.0210 278
503.0238 263
503.0265 292
503.0293 260
503.0321 285
503.0348 253
503.0376 288
503.0403 229
503.0431 297
503.0459 265
503.0486 302
503.0514 276
503.0541 268
503.0569 265
503.0597 308
503.0624 248
503.0652 305
503.0679 273
503.0707 314
503.0735 277
503.0762 277
503.0790 276
503.0818 304
503.0845 270
503.0873 317
503.0900 282
503.0928 314
503.0956 264
503.0983 292
503.1011 296
503.1038 319
503.1066 263
503.1094 305
503.1121 297
503.1149 333
503.1176 302
503.1204 337
503.1232 301
503.1259 345
503.1287 286
503.1315 360
503.1342 335
503.1370 400
503.1397 400
503.1425 428
503.1453 442
503.1480 500
503.1508 421
503.1535 479
503.1563 419
503.1591 463
503.1618 420
503.1646 432
503.1673 435
503.1701 467
503.1729 421
503.1756 478
503.1784 449
503.1812 523
503.1839 489
503.1867 542
503.1894 548
503.1922 549
503.1950 435
503.1977 445
503.2005 401
503.2032 424
503.2060 379
503.2088 408
503.2115 374
503.2143 435
503.2171 387
503.2198 502
503.2226 489
503.2253 546
503.2281 499
503.2309 486
503.2336 454
503.2364 491
503.2391 422
503.2419 505
503.2447 468
503.2474 544
503.2502 554
503.2530 680
503.2557 855
503.2585 1100
503.2612 1163
503.2640 1269
503.2668 1113
503.2695 1061
503.2723 838
503.2750 841
503.2778 841
503.2806 939
503.2833 931
503.2861 1229
503.2889 1583
503.2916 2260
503.2944 2758
503.2971 3344
503.2999 3340
503.3027 3233
503.3054 2476
503.3082 2261
503.3109 1731
503.3137 1616
503.3165 1423
503.3192 1392
503.3220 1318
503.3248 1346
503.3275 1132
503.3303 1221
503.3330 1120
503.3358 1172
503.3386 1038
503.3413 966
503.3441 860
503.3468 829
503.3496 707
503.3524 736
503.3551 643
503.3579 645
503.3607 516
503.3634 500
503.3662 456
503.3689 456
503.3717 368
503.3745 395
503.3772 369
503.3800 399
503.3828 355
503.3855 371
503.3883 321
503.3910 355
503.3938 282
503.3966 345
503.3993 307
503.4021 351
503.4048 331
503.4076 341
503.4104 336
503.4131 374
503.4159 300
503.4187 352
503.4214 299
503.4242 327
503.4269 295
503.4297 309
503.4325 321
503.4352 380
503.4380 371
503.4408 459
503.4435 436
503.4463 477
503.4490 392
503.4518 409
503.4546 382
503.4573 388
503.4601 308
503.4629 338
503.4656 321
503.4684 356
503.4711 322
503.4739 367
503.4767 342
503.4794 376
503.4822 309
503.4849 370
503.4877 312
503.4905 340
503.4932 301
503.4960 296
503.4988 284
503.5015 322
503.5043 257
503.5070 315
503.5098 267
503.5126 303
503.5153 271
503.5181 270
503.5209 269
503.5236 296
503.5264 263
503.5291 306
503.5319 269
503.5347 298
503.5374 241
503.5402 267
503.5430 267
503.5457 296
503.5485 243
503.5512 280
503.5540 266
503.5568 305
503.5595 275
503.5623 307
503.5651 271
503.5678 308
503.5706 245
503.5733 304
503.5761 258
503.5789 297
503.5816 265
503.5844 259
503.5872 253
503.5899 294
503.5927 239
503.5954 300
503.5982 261
503.6010 299
503.6037 270
503.6065 273
503.6093 271
503.6120 305
503.6148 272
503.6175 311
503.6203 273
503.6231 303
503.6258 245
503.6286 265
503.6314 264
503.6341 283
503.6369 235
503.6396 274
503.6424 261
503.6452 290
503.6479 261
503.6507 285
503.6535 252
503.6562 285
503.6590 228
503.6617 291
503.6645 256
503.6673 302
503.6700 277
503.6728 272
503.6756 262
503.6783 307
503.6811 244
503.6838 301
503.6866 262
503.6894 299
503.6921 261
503.6949 264
503.6977 258
503.7004 291
503.7032 257
503.7059 293
503.7087 256
503.7115 294
503.7142 242
503.7170 266
503.7198 261
503.7225 290
503.7253 230
503.7280 266
503.7308 252
503.7336 289
503.7363 264
503.7391 292
503.7419 261
503.7446 299
503.7474 242
503.7502 305
503.7529 259
503.7557 292
503.7584 264
503.7612 259
503.7640 255
503.7667 302
503.7695 242
503.7723 306
503.7750 269
503.7778 303
503.7805 268
503.7833 266
503.7861 259
503.7888 291
503.7916 267
503.7944 306
503.7971 260
503.7999 288
503.8026 231
503.8054 254
503.8082 262
503.8109 288
503.8137 239
503.8165 275
503.8192 266
503.8220 300
503.8248 278
503.8275 308
503.8303 274
503.8330 313
503.8358 255
503.8386 314
503.8413 272
503.8441 305
503.8469 279
503.8496 281
503.8524 268
503.8551 312
503.8579 249
503.8607 300
503.8634 265
503.8662 305
503.8690 275
503.8717 280
503.8745 276
503.8773 299
503.8800 263
503.8828 301
503.8855 266
503.8883 298
503.8911 236
503.8938 252
503.8966 251
503.8994 274
503.9021 228
503.9049 263
503.9076 249
503.9104 287
503.9132 257
503.9159 284
503.9187 252
503.9215 285
503.9242 226
503.9270 286
503.9298 254
503.9325 295
503.9353 274
503.9380 271
503.9408 267
503.9436 318
503.9463 262
503.9491 319
503.9519 279
503.9546 311
503.9574 276
503.9602 274
503.9629 262
503.9657 291
503.9684 258
503.9712 291
503.9740 256
503.9767 288
503.9795 230
503.9823 256
503.9850 260
503.9878 287
503.9906 239
503.9933 275
503.9961 262
503.9988 293
504.0016 270
504.0044 295
504.0071 259
504.0099 297
504.0127 241
504.0154 296
504.0182 256
504.0210 296
504.0237 264
504.0265 267
504.0292 253
504.0320 293
504.0348 231
504.0375 283
504.0403 250
504.0431 288
504.0458 262
504.0486 262
504.0514 256
504.0541 280
504.0569 250
504.0596 292
504.0624 257
504.0652 298
504.0679 250
504.0707 274
504.0735 280
504.0762 308
504.0790 259
504.0818 312
504.0845 316
504.0873 363
504.0900 325
504.0928 344
504.0956 296
504.0983 325
504.1011 257
504.1039 316
504.1066 274
504.1094 306
504.1122 271
504.1149 265
504.1177 259
504.1204 305
504.1232 245
504.1260 302
504.1287 270
504.1315 309
504.1343 278
504.1370 282
504.1398 288
504.1426 328
504.1453 313
504.1481 365
504.1509 324
504.1536 359
504.1564 297
504.1591 316
504.1619 318
504.1647 353
504.1674 292
504.1702 336
504.1730 329
504.1757 365
504.1785 340
504.1813 376
504.1840 346
504.1868 397
504.1895 338
504.1923 406
504.1951 354
504.1978 380
504.2006 336
504.2034 327
504.2061 313
504.2089 355
504.2117 287
504.2144 351
504.2172 320
504.2200 370
504.2227 341
504.2255 357
504.2282 363
504.2310 390
504.2338 347
504.2365 384
504.2393 335
504.2421 375
504.2448 315
504.2476 351
504.2504 359
504.2531 413
504.2559 384
504.2587 498
504.2614 544
504.2642 649
504.2669 630
504.2697 657
504.2725 586
504.2752 615
504.2780 495
504.2808 562
504.2835 514
504.2863 584
504.2891 604
504.2918 718
504.2946 872
504.2974 1144
504.3001 1172
504.3029 1322
504.3056 1172
504.3084 1115
504.3112 895
504.3139 803
504.3167 738
504.3195 757
504.3222 682
504.3250 736
504.3278 670
504.3305 699
504.3333 599
504.3361 646
504.3388 658
504.3416 716
504.3443 686
504.3471 842
504.3499 910
504.3526 1029
504.3554 969
504.3582 960
504.3609 794
504.3637 733
504.3665 527
504.3692 533
504.3720 417
504.3748 423
504.3775 358
504.3803 334
504.3831 314
504.3858 345
504.3886 276
504.3913 336
504.3941 300
504.3969 343
504.3996 319
504.4024 320
504.4052 324
504.4079 353
504.4107 319
504.4135 355
504.4162 304
504.4190 339
504.4218 270
504.4245 291
504.4273 290
504.4301 315
504.4328 263
504.4356 313
504.4383 309
504.4411 364
504.4439 341
504.4466 378
504.4494 339
504.4522 368
504.4549 289
504.4577 343
504.4605 289
504.4632 321
504.4660 292
504.4688 289
504.4715 289
504.4743 330
504.4771 276
504.4798 331
504.4826 291
504.4854 330
504.4881 287
504.4909 285
504.4936 276
504.4964 304
504.4992 265
504.5019 300
504.5047 264
504.5075 298
504.5102 243
504.5130 272
504.5158 271
504.5185 294
504.5213 236
504.5241 275
504.5268 262
504.5296 302
504.5324 271
504.5351 293
504.5379 257
504.5407 290
504.5434 232
504.5462 289
504.5489 255
504.5517 295
504.5545 270
504.5572 269
504.5600 261
504.5628 298
504.5655 235
504.5683 294
504.5711 251
504.5738 290
504.5766 260
504.5794 259
504.5821 257
504.5849 291
504.5877 265
504.5904 303
504.5932 263
504.5960 296
504.5987 242
504.6015 264
504.6042 267
504.6070 288
504.6098 228
504.6125 259
504.6153 249
504.6181 282
504.6208 258
504.6236 294
504.6264 262
504.6291 301
504.6319 242
504.6347 299
504.6374 261
504.6402 297
504.6430 267
504.6457 261
504.6485 256
504.6513 297
504.6540 236
504.6568 294
504.6596 257
504.6623 296
504.6651 263
504.6679 266
504.6706 252
504.6734 279
504.6761 252
504.6789 293
504.6817 253
504.6844 287
504.6872 231
504.6900 256
504.6927 257
504.6955 275
504.6983 228
504.7010 266
504.7038 252
504.7066 286
504.7093 260
504.7121 287
504.7149 256
504.7176 284
504.7204 230
504.7232 294
504.7259 252
504.7287 293
504.7315 262
504.7342 255
504.7370 249
504.7398 289
504.7425 238
504.7453 297
504.7481 255
504.7508 289
504.7536 259
504.7563 266
504.7591 262
504.7619 297
504.7646 271
504.7674 315
504.7702 276
504.7729 309
504.7757 249
504.7785 267
504.7812 263
504.7840 285
504.7868 231
504.7895 268
504.7923 260
504.7951 293
504.7978 269
504.8006 294
504.8034 257
504.8061 291
504.8089 234
504.8117 295
504.8144 258
504.8172 295
504.8200 276
504.8227 281
504.8255 281
504.8283 331
504.8310 275
504.8338 328
504.8366 287
504.8393 320
504.8421 281
504.8449 275
504.8476 271
504.8504 295
504.8532 263
504.8559 298
504.8587 256
504.8614 290
504.8642 239
504.8670 262
504.8697 257
504.8725 282
504.8753 233
504.8780 268
504.8808 253
504.8836 284
504.8863 248
504.8891 275
504.8919 243
504.8946 281
504.8974 223
504.9002 287
504.9029 252
504.9057 286
504.9085 258
504.9112 260
504.9140 261
504.9168 312
504.9195 256
504.9223 313
504.9251 273
504.9278 314
504.9306 283
504.9334 290
504.9361 302
504.9389 344
504.9417 314
504.9444 359
504.9472 312
504.9500 336
504.9527 268
504.9555 282
504.9583 276
504.9610 296
504.9638 239
504.9666 272
504.9693 259
504.9721 294
504.9749 266
504.9776 291
504.9804 255
504.9832 291
504.9859 236
504.9887 299
504.9915 263
504.9942 297
504.9970 271
504.9998 269
505.0025 260
505.0053 291
505.0081 236
505.0108 295
505.0136 258
505.0164 299
505.0191 262
505.0219 259
505.0247 252
505.0274 286
505.0302 255
505.0330 297
505.0357 257
505.0385 293
505.0413 236
505.0440 261
505.0468 263
505.0496 286
505.0523 237
505.0551 275
505.0578 264
505.0606 302
505.0634 278
505.0661 304
505.0689 271
505.0717 309
505.0744 245
505.0772 308
505.0800 270
505.0827 305
505.0855 287
505.0883 285
505.0910 279
505.0938 322
505.0966 267
505.0993 331
505.1021 300
505.1049 354
505.1076 340
505.1104 353
505.1132 344
505.1159 375
505.1187 329
505.1215 363
505.1242 311
505.1270 348
505.1298 279
505.1325 308
505.1353 308
505.1381 342
505.1408 288
505.1436 334
505.1464 327
505.1491 387
505.1519 372
505.1547 435
505.1574 428
505.1602 493
505.1630 423
505.1657 483
505.1685 408
505.1713 420
505.1740 369
505.1768 359
505.1796 352
505.1823 397
505.1851 333
505.1879 402
505.1906 362
505.1934 412
505.1962 374
505.1990 379
505.2017 374
505.2045 417
505.2073 384
505.2100 437
505.2128 408
505.2156 471
505.2183 407
505.2211 441
505.2239 444
505.2266 470
505.2294 408
505.2322 474
505.2349 494
505.2377 588
505.2405 581
505.2432 666
505.2460 681
505.2488 835
505.2515 858
505.2543 1090
505.2571 1089
505.2598 1222
505.2626 1288
505.2654 1679
505.2681 2424
505.2709 3799
505.2737 4757
505.2764 6038
505.2792 6034
505.2820 5726
505.2847 4488
505.2875 3547
505.2903 2722
505.2930 2361
505.2958 2019
505.2986 2226
505.3013 2403
505.3041 3136
505.3069 3727
505.3096 4942
505.3124 5767
505.3152 6127
505.3179 5288
505.3207 4910
505.3235 4223
505.3262 4343
505.3290 4491
505.3318 5306
505.3345 5509
505.3373 5582
505.3401 4498
505.3428 3987
505.3456 2894
505.3484 2340
505.3511 1715
505.3539 1388
505.3567 1124
505.3594 1003
505.3622 707
505.3650 667
505.3677 509
505.3705 489
505.3733 404
505.3760 380
505.3788 361
505.3816 395
505.3843 356
505.3871 401
505.3899 356
505.3926 389
505.3954 317
505.3982 339
505.4010 340
505.4037 362
505.4065 308
505.4093 359
505.4120 371
505.4148 470
505.4176 509
505.4203 620
505.4231 620
505.4259 665
505.4286 534
505.4314 567
505.4342 454
505.4369 456
505.4397 392
505.4425 372
505.4452 357
505.4480 390
505.4508 316
505.4535 372
505.4563 337
505.4591 389
505.4618 376
505.4646 423
505.4674 478
505.4701 575
505.4729 566
505.4757 630
505.4784 544
505.4812 533
505.4840 398
505.4867 383
505.4895 353
505.4923 365
505.4950 295
505.4978 324
505.5006 305
505.5034 342
505.5061 307
505.5089 332
505.5117 293
505.5144 322
505.5172 256
505.5200 319
505.5227 276
505.5255 308
505.5283 283
505.5310 288
505.5338 278
505.5366 323
505.5393 265
505.5421 329
505.5449 286
505.5476 332
505.5504 300
505.5532 300
505.5559 293
505.5587 326
505.5615 291
505.5642 328
505.5670 287
505.5698 326
505.5725 257
505.5753 277
505.5781 283
505.5809 317
505.5836 256
505.5864 295
505.5892 284
505.5919 324
505.5947 294
505.5975 329
505.6002 294
505.6030 329
505.6058 263
505.6085 320
505.6113 272
505.6141 306
505.6168 283
505.6196 282
505.6224 272
505.6251 320
505.6279 262
505.6307 330
505.6334 294
505.6362 337
505.6390 301
505.6417 301
505.6445 295
505.6473 326
505.6501 293
505.6528 334
505.6556 294
505.6584 333
505.6611 269
505.6639 294
505.6667 289
505.6694 315
505.6722 254
505.6750 293
505.6777 281
505.6805 321
505.6833 294
505.6860 321
505.6888 284
505.6916 320
505.6943 256
505.6971 320
505.6999 280
505.7026 315
505.7054 284
505.7082 277
505.7110 267
505.7137 313
505.7165 257
505.7193 319
505.7220 278
505.7248 328
505.7276 293
505.7303 293
505.7331 283
505.7359 313
505.7386 282
505.7414 317
505.7442 274
505.7469 313
505.7497 255
505.7525 285
505.7552 282
505.7580 307
505.7608 248
505.7635 282
505.7663 269
505.7691 312
505.7719 284
505.7746 313
505.7774 280
505.7802 323
505.7829 257
505.7857 314
505.7885 272
505.7912 314
505.7940 289
505.7968 286
505.7995 280
505.8023 323
505.8051 263
505.8078 323
505.8106 287
505.8134 332
505.8162 299
505.8189 300
505.8217 297
505.8245 324
505.8272 285
505.8300 327
505.8328 292
505.8355 326
505.8383 270
505.8411 289
505.8438 289
505.8466 317
505.8494 261
505.8521 294
505.8549 279
505.8577 322
505.8604 291
505.8632 312
505.8660 275
505.8688 317
505.8715 253
505.8743 324
505.8771 281
505.8798 312
505.8826 285
505.8854 286
505.8881 278
505.8909 319
505.8937 247
505.8964 301
505.8992 268
505.9020 300
505.9047 268
505.9075 275
505.9103 270
505.9131 305
505.9158 277
505.9186 318
505.9214 277
505.9241 304
505.9269 245
505.9297 268
505.9324 267
505.9352 294
505.9380 246
505.9407 293
505.9435 288
505.9463 326
505.9490 293
505.9518 325
505.9546 287
505.9574 315
505.9601 255
505.9629 311
505.9657 263
505.9684 295
505.9712 270
505.9740 268
505.9767 257
505.9795 300
505.9823 246
505.9850 306
505.9878 266
505.9906 300
505.9934 269
505.9961 271
505.9989 258
506.0017 296
506.0044 272
506.0072 316
506.0100 284
506.0127 334
506.0155 317
506.0183 428
506.0210 578
506.0238 802
506.0266 877
506.0294 1045
506.0321 998
506.0349 949
506.0377 753
506.0404 668
506.0432 501
506.0460 475
506.0487 351
506.0515 384
506.0543 310
506.0570 332
506.0598 290
506.0626 279
506.0654 271
506.0681 311
506.0709 251
506.0737 309
506.0764 272
506.0792 315
506.0820 280
506.0847 279
506.0875 279
506.0903 309
506.0930 278
506.0958 319
506.0986 278
506.1014 312
506.1041 258
506.1069 290
506.1097 302
506.1124 338
506.1152 280
506.1180 313
506.1207 299
506.1235 334
506.1263 302
506.1290 328
506.1318 286
506.1346 318
506.1374 257
506.1401 326
506.1429 290
506.1457 330
506.1484 300
506.1512 304
506.1540 310
506.1567 367
506.1595 311
506.1623 384
506.1650 342
506.1678 381
506.1706 338
506.1734 335
506.1761 326
506.1789 351
506.1817 316
506.1844 369
506.1872 321
506.1900 363
506.1927 302
506.1955 337
506.1983 337
506.2011 366
506.2038 302
506.2066 354
506.2094 344
506.2121 380
506.2149 348
506.2177 376
506.2204 343
506.2232 383
506.2260 313
506.2287 387
506.2315 351
506.2343 399
506.2371 385
506.2398 395
506.2426 396
506.2454 451
506.2481 390
506.2509 495
506.2537 486
506.2564 577
506.2592 564
506.2620 603
506.2648 642
506.2675 817
506.2703 991
506.2731 1459
506.2758 1817
506.2786 2274
506.2814 2210
506.2841 2186
506.2869 1886
506.2897 1619
506.2925 1154
506.2952 1050
506.2980 908
506.3008 939
506.3035 910
506.3063 1107
506.3091 1270
506.3118 1682
506.3146 1803
506.3174 2140
506.3202 1991
506.3229 1896
506.3257 1580
506.3285 1465
506.3312 1493
506.3340 1752
506.3368 1717
506.3395 1898
506.3423 1664
506.3451 1514
506.3479 1160
506.3506 955
506.3534 783
506.3562 718
506.3589 572
506.3617 562
506.3645 466
506.3672 469
506.3700 371
506.3728 380
506.3756 366
506.3783 386
506.3811 331
506.3839 376
506.3866 357
506.3894 387
506.3922 346
506.3949 364
506.3977 318
506.4005 349
506.4033 282
506.4060 344
506.4088 300
506.4116 345
506.4143 330
506.4171 356
506.4199 378
506.4226 448
506.4254 395
506.4282 467
506.4310 401
506.4337 421
506.4365 359
506.4393 343
506.4420 331
506.4448 355
506.4476 310
506.4503 341
506.4531 295
506.4559 334
506.4587 276
506.4614 307
506.4642 316
506.4670 351
506.4697 307
506.4725 371
506.4753 377
506.4781 428
506.4808 380
506.4836 395
506.4864 333
506.4891 358
506.4919 283
506.4947 346
506.4974 306
506.5002 338
506.5030 303
506.5058 293
506.5085 272
506.5113 310
506.5141 249
506.5168 313
506.5196 274
506.5224 315
506.5251 278
506.5279 282
506.5307 283
506.5335 311
506.5362 277
506.5390 317
506.5418 272
506.5445 300
506.5473 244
506.5501 274
506.5529 278
506.5556 298
506.5584 243
506.5612 283
506.5639 269
506.5667 303
506.5695 277
506.5722 306
506.5750 272
506.5778 307
506.5806 240
506.5833 305
506.5861 265
506.5889 308
506.5916 280
506.5944 271
506.5972 262
506.6000 301
506.6027 242
506.6055 297
506.6083 266
506.6110 306
506.6138 280
506.6166 281
506.6194 270
506.6221 297
506.6249 258
506.6277 303
506.6304 271
506.6332 309
506.6360 256
506.6387 278
506.6415 276
506.6443 300
506.6471 240
506.6498 272
506.6526 270
506.6554 306
506.6581 274
506.6609 302
506.6637 271
506.6665 306
506.6692 243
506.6720 303
506.6748 265
506.6775 297
506.6803 268
506.6831 267
506.6859 261
506.6886 303
506.6914 245
506.6942 304
506.6969 268
506.6997 301
506.7025 275
506.7052 275
506.7080 271
506.7108 302
506.7136 268
506.7163 301
506.7191 265
506.7219 296
506.7246 245
506.7274 269
506.7302 266
506.7330 291
506.7357 241
506.7385 280
506.7413 268
506.7440 293
506.7468 264
506.7496 297
506.7524 260
506.7551 293
506.7579 235
506.7607 295
506.7634 254
506.7662 292
506.7690 271
506.7718 263
506.7745 258
506.7773 292
506.7801 229
506.7828 289
506.7856 257
506.7884 302
506.7912 270
506.7939 273
506.7967 271
506.7995 299
506.8022 271
506.8050 310
506.8078 277
506.8106 316
506.8133 253
506.8161 279
506.8189 274
506.8216 301
506.8244 249
506.8272 287
506.8300 275
506.8327 312
506.8355 286
506.8383 312
506.8410 269
506.8438 302
506.8466 235
506.8493 295
506.8521 264
506.8549 308
506.8577 281
506.8604 278
506.8632 271
506.8660 314
506.8687 252
506.8715 303
506.8743 266
506.8771 297
506.8798 267
506.8826 275
506.8854 272
506.8881 299
506.8909 268
506.8937 303
506.8965 265
506.8992 302
506.9020 244
506.9048 271
506.9076 272
506.9103 302
506.9131 253
506.9159 294
506.9186 297
506.9214 365
506.9242 401
506.9270 588
506.9297 757
506.9325 1078
506.9353 1152
506.9380 1339
506.9408 1183
506.9436 1083
506.9464 828
506.9491 652
506.9519 516
506.9547 483
506.9574 350
506.9602 369
506.9630 299
506.9658 319
506.9685 276
506.9713 278
506.9741 272
506.9768 302
506.9796 268
506.9824 303
506.9852 260
506.9879 300
506.9907 252
506.9935 282
506.9962 285
506.9990 305
507.0018 248
507.0046 279
507.0073 264
507.0101 295
507.0129 274
507.0156 307
507.0184 277
507.0212 333
507.0240 297
507.0267 399
507.0295 386
507.0323 442
507.0350 411
507.0378 402
507.0406 370
507.0434 394
507.0461 305
507.0489 356
507.0517 307
507.0545 348
507.0572 301
507.0600 300
507.0628 291
507.0655 323
507.0683 287
507.0711 328
507.0739 281
507.0766 317
507.0794 261
507.0822 293
507.0849 299
507.0877 330
507.0905 274
507.0933 313
507.0960 294
507.0988 341
507.1016 313
507.1043 348
507.1071 318
507.1099 363
507.1127 311
507.1154 423
507.1182 434
507.1210 578
507.1238 632
507.1265 695
507.1293 688
507.1321 709
507.1348 549
507.1376 570
507.1404 454
507.1432 466
507.1459 395
507.1487 383
507.1515 379
507.1542 415
507.1570 374
507.1598 424
507.1626 373
507.1653 405
507.1681 330
507.1709 356
507.1737 369
507.1764 414
507.1792 357
507.1820 415
507.1847 409
507.1875 455
507.1903 416
507.1931 457
507.1958 421
507.1986 465
507.2014 392
507.2041 479
507.2069 466
507.2097 594
507.2125 670
507.2152 793
507.2180 876
507.2208 978
507.2236 834
507.2263 890
507.2291 773
507.2319 805
507.2346 723
507.2374 700
507.2402 654
507.2430 664
507.2457 605
507.2485 709
507.2513 728
507.2541 865
507.2568 834
507.2596 940
507.2624 1021
507.2651 1228
507.2679 1355
507.2707 1821
507.2735 2182
507.2762 2892
507.2790 3956
507.2818 6882
507.2846 11129
507.2873 17825
507.2901 22354
507.2929 27241
507.2956 26401
507.2984 24007
507.3012 18316
507.3040 13555
507.3067 9306
507.3095 6852
507.3123 4322
507.3150 3477
507.3178 2490
507.3206 2128
507.3234 1716
507.3261 1611
507.3289 1525
507.3317 1531
507.3345 1336
507.3372 1327
507.3400 1107
507.3428 1042
507.3455 820
507.3483 777
507.3511 702
507.3539 691
507.3566 594
507.3594 708
507.3622 779
507.3650 939
507.3677 943
507.3705 985
507.3733 855
507.3760 803
507.3788 589
507.3816 603
507.3844 481
507.3871 482
507.3899 423
507.3927 402
507.3955 381
507.3982 427
507.4010 358
507.4038 426
507.4066 379
507.4093 422
507.4121 374
507.4149 376
507.4176 370
507.4204 397
507.4232 354
507.4260 404
507.4287 361
507.4315 391
507.4343 321
507.4371 351
507.4398 348
507.4426 373
507.4454 302
507.4481 339
507.4509 320
507.4537 358
507.4565 327
507.4592 362
507.4620 320
507.4648 363
507.4676 297
507.4703 366
507.4731 322
507.4759 369
507.4786 345
507.4814 344
507.4842 336
507.4870 380
507.4897 317
507.4925 384
507.4953 333
507.4981 372
507.5008 332
507.5036 329
507.5064 325
507.5092 357
507.5119 326
507.5147 372
507.5175 336
507.5202 378
507.5230 314
507.5258 346
507.5286 344
507.5313 371
507.5341 300
507.5369 337
507.5397 322
507.5424 364
507.5452 334
507.5480 370
507.5508 328
507.5535 368
507.5563 294
507.5591 366
507.5618 313
507.5646 352
507.5674 327
507.5702 320
507.5729 307
507.5757 354
507.5785 287
507.5813 358
507.5840 319
507.5868 366
507.5896 334
507.5924 329
507.5951 319
507.5979 355
507.6007 318
507.6034 363
507.6062 315
507.6090 359
507.6118 292
507.6145 314
507.6173 314
507.6201 340
507.6229 280
507.6256 330
507.6284 311
507.6312 353
507.6340 317
507.6367 350
507.6395 314
507.6423 358
507.6450 288
507.6478 369
507.6506 318
507.6534 360
507.6561 327
507.6589 320
507.6617 308
507.6645 363
507.6672 297
507.6700 358
507.6728 308
507.6756 350
507.6783 313
507.6811 318
507.6839 315
507.6867 350
507.6894 316
507.6922 359
507.6950 322
507.6977 354
507.7005 280
507.7033 307
507.7061 313
507.7088 335
507.7116 275
507.7144 320
507.7172 300
507.7199 336
507.7227 307
507.7255 335
507.7283 297
507.7310 338
507.7338 276
507.7366 347
507.7394 303
507.7421 350
507.7449 318
507.7477 313
507.7504 307
507.7532 358
507.7560 289
507.7588 338
507.7615 288
507.7643 333
507.7671 299
507.7699 302
507.7726 299
507.7754 337
507.7782 298
507.7810 339
507.7837 295
507.7865 338
507.7893 285
507.7921 316
507.7948 319
507.7976 344
507.8004 287
507.8032 332
507.8059 324
507.8087 363
507.8115 332
507.8143 369
507.8170 333
507.8198 372
507.8226 299
507.8253 369
507.8281 326
507.8309 371
507.8337 343
507.8364 341
507.8392 329
507.8420 371
507.8448 300
507.8475 365
507.8503 322
507.8531 364
507.8559 328
507.8586 329
507.8614 318
507.8642 350
507.8670 317
507.8697 356
507.8725 308
507.8753 339
507.8781 274
507.8808 299
507.8836 299
507.8864 329
507.8892 271
507.8919 314
507.8947 303
507.8975 337
507.9002 299
507.9030 331
507.9058 296
507.9086 326
507.9113 264
507.9141 334
507.9169 301
507.9197 347
507.9224 319
507.9252 320
507.9280 336
507.9308 426
507.9335 414
507.9363 552
507.9391 545
507.9419 602
507.9446 529
507.9474 485
507.9502 423
507.9530 418
507.9557 352
507.9585 376
507.9613 318
507.9641 350
507.9668 280
507.9696 303
507.9724 307
507.9752 334
507.9779 273
507.9807 313
507.9835 305
507.9863 343
507.9890 314
507.9918 338
507.9946 307
507.9974 350
508.0001 287
508.0029 347
508.0057 299
508.0085 338
508.0112 309
508.0140 311
508.0168 315
508.0195 372
508.0223 309
508.0251 383
508.0279 335
508.0306 382
508.0334 342
508.0362 346
508.0390 342
508.0417 371
508.0445 329
508.0473 372
508.0501 318
508.0528 347
508.0556 277
508.0584 304
508.0612 308
508.0639 342
508.0667 286
508.0695 329
508.0723 318
508.0750 362
508.0778 326
508.0806 357
508.0834 319
508.0861 357
508.0889 288
508.0917 359
508.0945 318
508.0972 364
508.1000 333
508.1028 332
508.1056 324
508.1083 379
508.1111 314
508.1139 387
508.1167 346
508.1194 410
508.1222 394
508.1250 426
508.1278 457
508.1305 518
508.1333 472
508.1361 509
508.1389 435
508.1416 455
508.1444 363
508.1472 382
508.1500 378
508.1527 407
508.1555 342
508.1583 392
508.1611 374
508.1638 439
508.1666 422
508.1694 471
508.1722 426
508.1749 489
508.1777 409
508.1805 492
508.1833 434
508.1860 468
508.1888 417
508.1916 412
508.1944 406
508.1971 460
508.1999 382
508.2027 468
508.2055 417
508.2082 481
508.2110 446
508.2138 479
508.2166 514
508.2193 605
508.2221 578
508.2249 655
508.2277 584
508.2304 616
508.2332 511
508.2360 545
508.2388 539
508.2415 573
508.2443 485
508.2471 537
508.2499 534
508.2526 609
508.2554 577
508.2582 644
508.2610 603
508.2637 667
508.2665 588
508.2693 752
508.2721 763
508.2748 910
508.2776 966
508.2804 1171
508.2832 1606
508.2859 2695
508.2887 3842
508.2915 6035
508.2943 7393
508.2970 8462
508.2998 7778
508.3026 6754
508.3054 5246
508.3081 4067
508.3109 2742
508.3137 2191
508.3165 1548
508.3192 1321
508.3220 972
508.3248 926
508.3276 862
508.3303 884
508.3331 753
508.3359 808
508.3387 758
508.3415 785
508.3442 689
508.3470 695
508.3498 608
508.3526 626
508.3553 507
508.3581 582
508.3609 529
508.3637 599
508.3664 578
508.3692 607
508.3720 600
508.3748 644
508.3775 520
508.3803 566
508.3831 477
508.3859 507
508.3886 448
508.3914 437
508.3942 414
508.3970 445
508.3997 406
508.4025 454
508.4053 390
508.4081 428
508.4108 342
508.4136 372
508.4164 372
508.4192 403
508.4219 336
508.4247 385
508.4275 368
508.4303 411
508.4330 378
508.4358 413
508.4386 365
508.4414 409
508.4441 332
508.4469 407
508.4497 359
508.4525 404
508.4553 366
508.4580 364
508.4608 354
508.4636 403
508.4664 326
508.4691 392
508.4719 347
508.4747 395
508.4775 354
508.4802 357
508.4830 345
508.4858 388
508.4886 349
508.4913 393
508.4941 336
508.4969 377
508.4997 313
508.5024 349
508.5052 353
508.5080 379
508.5108 309
508.5135 350
508.5163 331
508.5191 376
508.5219 343
508.5246 376
508.5274 340
508.5302 383
508.5330 312
508.5358 387
508.5385 337
508.5413 386
508.5441 360
508.5469 366
508.5496 350
508.5524 394
508.5552 318
508.5580 380
508.5607 337
508.5635 387
508.5663 347
508.5691 349
508.5718 342
508.5746 385
508.5774 353
508.5802 409
508.5829 365
508.5857 411
508.5885 328
508.5913 341
508.5940 331
508.5968 356
508.5996 291
508.6024 331
508.6052 317
508.6079 354
508.6107 326
508.6135 353
508.6163 319
508.6190 359
508.6218 286
508.6246 357
508.6274 314
508.6301 351
508.6329 315
508.6357 306
508.6385 295
508.6412 345
508.6440 288
508.6468 358
508.6496 319
508.6523 360
508.6551 322
508.6579 318
508.6607 305
508.6635 341
508.6662 301
508.6690 350
508.6718 311
508.6746 347
508.6773 279
508.6801 311
508.6829 310
508.6857 334
508.6884 275
508.6912 313
508.6940 302
508.6968 345
508.6995 314
508.7023 339
508.7051 300
508.7079 350
508.7107 280
508.7134 349
508.7162 305
508.7190 339
508.7218 309
508.7245 308
508.7273 304
508.7301 349
508.7329 278
508.7356 347
508.7384 311
508.7412 348
508.7440 311
508.7467 305
508.7495 297
508.7523 331
508.7551 300
508.7579 345
508.7606 306
508.7634 350
508.7662 286
508.7690 313
508.7717 320
508.7745 343
508.7773 276
508.7801 319
508.7828 306
508.7856 349
508.7884 319
508.7912 352
508.7940 319
508.7967 364
508.7995 292
508.8023 361
508.8051 322
508.8078 365
508.8106 332
508.8134 336
508.8162 326
508.8189 371
508.8217 298
508.8245 362
508.8273 312
508.8300 364
508.8328 331
508.8356 343
508.8384 343
508.8412 370
508.8439 324
508.8467 361
508.8495 312
508.8523 362
508.8550 299
508.8578 335
508.8606 338
508.8634 365
508.8661 292
508.8689 329
508.8717 309
508.8745 355
508.8773 321
508.8800 352
508.8828 314
508.8856 361
508.8884 292
508.8911 360
508.8939 317
508.8967 364
508.8995 331
508.9022 331
508.9050 324
508.9078 377
508.9106 309
508.9134 387
508.9161 364
508.9189 463
508.9217 538
508.9245 769
508.9272 1064
508.9300 1444
508.9328 1571
508.9356 1730
508.9384 1496
508.9411 1346
508.9439 957
508.9467 824
508.9495 671
508.9522 593
508.9550 428
508.9578 434
508.9606 391
508.9633 410
508.9661 353
508.9689 379
508.9717 326
508.9745 367
508.9772 289
508.9800 360
508.9828 317
508.9856 366
508.9883 342
508.9911 345
508.9939 333
508.9967 375
508.9994 302
509.0022 376
509.0050 336
509.0078 382
509.0106 343
509.0133 350
509.0161 352
509.0189 398
509.0217 363
509.0244 420
509.0272 385
509.0300 472
509.0328 481
509.0356 873
509.0383 1819
509.0411 4059
509.0439 7028
509.0467 12134
509.0494 16276
509.0522 19392
509.0550 18505
509.0578 16850
509.0605 12837
509.0633 9910
509.0661 6126
509.0689 4713
509.0717 3042
509.0744 2281
509.0772 1521
509.0800 1103
509.0828 816
509.0855 729
509.0883 532
509.0911 585
509.0939 494
509.0967 546
509.0994 494
509.1022 499
509.1050 508
509.1078 566
509.1105 530
509.1133 604
509.1161 546
509.1189 613
509.1217 513
509.1244 559
509.1272 558
509.1300 595
509.1328 490
509.1355 555
509.1383 528
509.1411 598
509.1439 544
509.1467 593
509.1494 527
509.1522 594
509.1550 489
509.1578 611
509.1605 544
509.1633 603
509.1661 541
509.1689 546
509.1717 547
509.1744 623
509.1772 510
509.1800 615
509.1828 545
509.1855 613
509.1883 552
509.1911 570
509.1939 574
509.1967 640
509.1994 590
509.2022 667
509.2050 599
509.2078 684
509.2105 589
509.2133 662
509.2161 684
509.2189 756
509.2217 709
509.2244 943
509.2272 1192
509.2300 1664
509.2328 1937
509.2355 2301
509.2383 2268
509.2411 2358
509.2439 2046
509.2467 2293
509.2494 2155
509.2522 2233
509.2550 2012
509.2578 1913
509.2605 1888
509.2633 2294
509.2661 2509
509.2689 3325
509.2717 3593
509.2744 3815
509.2772 3342
509.2800 2958
509.2828 2553
509.2855 2528
509.2883 2665
509.2911 4400
509.2939 8331
509.2967 18736
509.2994 34029
509.3022 59118
509.3050 83544
509.3078 101425
509.3105 101964
509.3133 96179
509.3161 78521
509.3189 60940
509.3217 40898
509.3244 27885
509.3272 17075
509.3300 11494
509.3328 6730
509.3356 4819
509.3383 2986
509.3411 2211
509.3439 1580
509.3467 1307
509.3494 1120
509.3522 1086
509.3550 871
509.3578 909
509.3606 779
509.3633 795
509.3661 706
509.3689 679
509.3717 641
509.3744 667
509.3772 607
509.3800 662
509.3828 590
509.3856 630
509.3883 527
509.3911 570
509.3939 541
509.3967 567
509.3995 466
509.4022 531
509.4050 494
509.4078 534
509.4106 489
509.4133 544
509.4161 485
509.4189 530
509.4217 436
509.4245 541
509.4272 484
509.4300 528
509.4328 483
509.4356 500
509.4383 510
509.4411 572
509.4439 455
509.4467 539
509.4495 468
509.4522 520
509.4550 464
509.4578 472
509.4606 465
509.4634 517
509.4661 480
509.4689 536
509.4717 479
509.4745 534
509.4772 466
509.4800 510
509.4828 496
509.4856 535
509.4884 452
509.4911 509
509.4939 477
509.4967 540
509.4995 498
509.5023 542
509.5050 494
509.5078 564
509.5106 469
509.5134 574
509.5161 505
509.5189 571
509.5217 526
509.5245 528
509.5273 519
509.5300 595
509.5328 496
509.5356 600
509.5384 534
509.5412 612
509.5439 564
509.5467 567
509.5495 553
509.5523 606
509.5551 547
509.5578 628
509.5606 552
509.5634 617
509.5662 513
509.5689 554
509.5717 553
509.5745 607
509.5773 508
509.5801 569
509.5828 539
509.5856 617
509.5884 565
509.5912 612
509.5940 545
509.5967 606
509.5995 494
509.6023 601
509.6051 524
509.6078 590
509.6106 546
509.6134 539
509.6162 526
509.6190 606
509.6217 505
509.6245 603
509.6273 521
509.6301 579
509.6329 526
509.6356 522
509.6384 513
509.6412 569
509.6440 511
509.6468 581
509.6495 515
509.6523 582
509.6551 488
509.6579 527
509.6606 527
509.6634 581
509.6662 486
509.6690 550
509.6718 517
509.6745 577
509.6773 526
509.6801 579
509.6829 530
509.6857 597
509.6884 489
509.6912 594
509.6940 520
509.6968 575
509.6996 521
509.7023 518
509.7051 496
509.7079 552
509.7107 448
509.7135 540
509.7162 478
509.7190 543
509.7218 493
509.7246 494
509.7273 481
509.7301 527
509.7329 474
509.7357 532
509.7385 473
509.7412 534
509.7440 442
509.7468 484
509.7496 481
509.7524 515
509.7551 423
509.7579 477
509.7607 452
509.7635 500
509.7663 465
509.7690 518
509.7718 467
509.7746 526
509.7774 435
509.7802 533
509.7829 474
509.7857 536
509.7885 487
509.7913 480
509.7941 469
509.7968 527
509.7996 424
509.8024 524
509.8052 475
509.8080 539
509.8107 480
509.8135 478
509.8163 474
509.8191 514
509.8218 466
509.8246 531
509.8274 464
509.8302 514
509.8330 423
509.8357 461
509.8385 470
509.8413 516
509.8441 429
509.8469 481
509.8496 462
509.8524 509
509.8552 453
509.8580 490
509.8608 436
509.8635 500
509.8663 414
509.8691 508
509.8719 448
509.8747 493
509.8774 454
509.8802 452
509.8830 449
509.8858 512
509.8886 416
509.8913 506
509.8941 447
509.8969 502
509.8997 446
509.9025 433
509.9052 429
509.9080 476
509.9108 426
509.9136 494
509.9164 438
509.9191 485
509.9219 411
509.9247 483
509.9275 543
509.9303 677
509.9330 668
509.9358 789
509.9386 774
509.9414 803
509.9442 677
509.9469 653
509.9497 527
509.9525 539
509.9553 414
509.9581 491
509.9608 416
509.9636 453
509.9664 415
509.9692 408
509.9720 397
509.9747 453
509.9775 359
509.9803 437
509.9831 388
509.9859 446
509.9886 395
509.9914 392
509.9942 388
509.9970 434
509.9998 397
510.0025 450
510.0053 405
510.0081 450
510.0109 367
510.0137 399
510.0164 398
510.0192 434
510.0220 362
510.0248 410
510.0276 390
510.0303 437
510.0331 419
510.0359 520
510.0387 628
510.0415 1090
510.0442 1662
510.0470 3132
510.0498 4514
510.0526 6258
510.0554 6856
510.0581 6887
510.0609 5934
510.0637 4990
510.0665 3305
510.0693 2670
510.0720 1780
510.0748 1426
510.0776 1012
510.0804 814
510.0832 656
510.0859 608
510.0887 493
510.0915 520
510.0943 441
510.0971 480
510.0998 400
510.1026 439
510.1054 440
510.1082 484
510.1110 404
510.1137 456
510.1165 447
510.1193 504
510.1221 457
510.1249 500
510.1276 442
510.1304 491
510.1332 400
510.1360 488
510.1388 428
510.1415 489
510.1443 446
510.1471 444
510.1499 433
510.1527 497
510.1554 409
510.1582 498
510.1610 440
510.1638 500
510.1666 455
510.1693 455
510.1721 448
510.1749 484
510.1777 439
510.1805 491
510.1832 438
510.1860 495
510.1888 406
510.1916 443
510.1944 446
510.1971 484
510.1999 401
510.2027 453
510.2055 435
510.2083 491
510.2111 469
510.2138 521
510.2166 479
510.2194 536
510.2222 452
510.2250 576
510.2277 570
510.2305 728
510.2333 793
510.2361 919
510.2389 980
510.2416 1084
510.2444 926
510.2472 1032
510.2500 942
510.2528 1028
510.2555 941
510.2583 915
510.2611 869
510.2639 927
510.2667 926
510.2694 1154
510.2722 1224
510.2750 1410
510.2778 1267
510.2806 1247
510.2833 1127
510.2861 1076
510.2889 898
510.2917 1056
510.2945 1387
510.2973 2687
510.3000 5099
510.3028 10238
510.3056 16585
510.3084 24509
510.3112 28058
510.3139 30877
510.3167 27434
510.3195 23292
510.3223 16752
510.3251 11835
510.3278 7910
510.3306 5733
510.3334 3544
510.3362 2745
510.3390 1829
510.3417 1468
510.3445 1070
510.3473 910
510.3501 791
510.3529 753
510.3557 625
510.3584 646
510.3612 539
510.3640 567
510.3668 468
510.3696 493
510.3723 482
510.3751 506
510.3779 421
510.3807 467
510.3835 444
510.3862 486
510.3890 441
510.3918 476
510.3946 419
510.3974 463
510.4001 376
510.4029 463
510.4057 406
510.4085 451
510.4113 409
510.4141 411
510.4168 394
510.4196 450
510.4224 361
510.4252 433
510.4280 380
510.4307 423
510.4335 372
510.4363 379
510.4391 385
510.4419 430
510.4446 380
510.4474 440
510.4502 392
510.4530 437
510.4558 359
510.4586 391
510.4613 381
510.4641 408
510.4669 338
510.4697 384
510.4725 369
510.4752 422
510.4780 388
510.4808 423
510.4836 380
510.4864 437
510.4891 360
510.4919 436
510.4947 383
510.4975 432
510.5003 395
510.5031 384
510.5058 369
510.5086 419
510.5114 345
510.5142 419
510.5170 374
510.5197 430
510.5225 398
510.5253 411
510.5281 404
510.5309 428
510.5336 376
510.5364 431
510.5392 379
510.5420 422
510.5448 345
510.5476 378
510.5503 378
510.5531 421
510.5559 351
510.5587 404
510.5615 388
510.5642 430
510.5670 387
510.5698 426
510.5726 373
510.5754 423
510.5782 344
510.5809 433
510.5837 375
510.5865 421
510.5893 373
510.5921 373
510.5948 367
510.5976 426
510.6004 347
510.6032 423
510.6060 367
510.6087 415
510.6115 378
510.6143 384
510.6171 381
510.6199 424
510.6227 374
510.6254 417
510.6282 366
510.6310 405
510.6338 333
510.6366 363
510.6393 370
510.6421 405
510.6449 336
510.6477 385
510.6505 366
510.6533 404
510.6560 371
510.6588 407
510.6616 363
510.6644 407
510.6672 330
510.6699 411
510.6727 364
510.6755 406
510.6783 369
510.6811 369
510.6839 361
510.6866 415
510.6894 338
510.6922 405
510.6950 357
510.6978 411
510.7005 366
510.7033 364
510.7061 358
510.7089 401
510.7117 358
510.7145 404
510.7172 357
510.7200 398
510.7228 322
510.7256 353
510.7284 356
510.7311 383
510.7339 316
510.7367 368
510.7395 353
510.7423 398
510.7451 363
510.7478 397
510.7506 352
510.7534 394
510.7562 315
510.7590 397
510.7618 339
510.7645 385
510.7673 351
510.7701 348
510.7729 344
510.7757 388
510.7784 327
510.7812 398
510.7840 350
510.7868 388
510.7896 348
510.7924 349
510.7951 342
510.7979 389
510.8007 349
510.8035 400
510.8063 349
510.8090 398
510.8118 323
510.8146 351
510.8174 352
510.8202 380
510.8230 310
510.8257 354
510.8285 348
510.8313 391
510.8341 357
510.8369 396
510.8397 358
510.8424 405
510.8452 343
510.8480 422
510.8508 374
510.8536 419
510.8563 372
510.8591 350
510.8619 341
510.8647 386
510.8675 316
510.8703 380
510.8730 340
510.8758 388
510.8786 354
510.8814 360
510.8842 355
510.8870 389
510.8897 346
510.8925 393
510.8953 341
510.8981 380
510.9009 316
510.9036 346
510.9064 347
510.9092 380
510.9120 316
510.9148 377
510.9176 412
510.9203 559
510.9231 655
510.9259 884
510.9287 975
510.9315 1114
510.9343 959
510.9370 988
510.9398 780
510.9426 725
510.9454 578
510.9482 499
510.9509 439
510.9537 459
510.9565 356
510.9593 404
510.9621 341
510.9649 385
510.9676 344
510.9704 341
510.9732 339
510.9760 373
510.9788 330
510.9816 370
510.9843 325
510.9871 368
510.9899 305
510.9927 336
510.9955 334
510.9983 355
511.0010 291
511.0038 345
511.0066 331
511.0094 379
511.0122 347
511.0149 381
511.0177 341
511.0205 376
511.0233 309
511.0261 394
511.0289 375
511.0316 509
511.0344 674
511.0372 1089
511.0400 1737
511.0428 2742
511.0456 3318
511.0483 4152
511.0511 4126
511.0539 4127
511.0567 3505
511.0595 3080
511.0623 2539
511.0650 2160
511.0678 1619
511.0706 1433
511.0734 1138
511.0762 1212
511.0790 1198
511.0817 1501
511.0845 1692
511.0873 1793
511.0901 1498
511.0929 1379
511.0957 1080
511.0984 934
511.1012 705
511.1040 648
511.1068 514
511.1096 518
511.1124 403
511.1151 464
511.1179 403
511.1207 443
511.1235 403
511.1263 406
511.1290 414
511.1318 494
511.1346 452
511.1374 581
511.1402 546
511.1430 590
511.1457 516
511.1485 498
511.1513 466
511.1541 488
511.1569 449
511.1597 549
511.1624 601
511.1652 902
511.1680 1164
511.1708 1764
511.1736 2257
511.1764 2611
511.1791 2343
511.1819 2234
511.1847 1780
511.1875 1483
511.1903 1062
511.1931 903
511.1958 686
511.1986 638
511.2014 480
511.2042 534
511.2070 468
511.2098 513
511.2125 466
511.2153 467
511.2181 464
511.2209 536
511.2237 477
511.2265 601
511.2292 593
511.2320 692
511.2348 676
511.2376 734
511.2404 820
511.2432 1031
511.2459 1147
511.2487 1417
511.2515 1445
511.2543 1519
511.2571 1289
511.2599 1248
511.2626 1156
511.2654 1136
511.2682 973
511.2710 1082
511.2738 1150
511.2766 1542
511.2793 1993
511.2821 2879
511.2849 3531
511.2877 4204
511.2905 3894
511.2933 3901
511.2960 3223
511.2988 3046
511.3016 2849
511.3044 3268
511.3072 4087
511.3100 5503
511.3127 6099
511.3155 7116
511.3183 6744
511.3211 6390
511.3239 5155
511.3267 4261
511.3294 3326
511.3322 2732
511.3350 2028
511.3378 1760
511.3406 1339
511.3434 1185
511.3462 860
511.3489 784
511.3517 696
511.3545 701
511.3573 611
511.3601 694
511.3629 680
511.3656 706
511.3684 618
511.3712 611
511.3740 510
511.3768 520
511.3796 397
511.3823 445
511.3851 378
511.3879 422
511.3907 383
511.3935 391
511.3963 387
511.3990 438
511.4018 354
511.4046 416
511.4074 371
511.4102 405
511.4130 366
511.4157 359
511.4185 352
511.4213 382
511.4241 341
511.4269 384
511.4297 331
511.4324 379
511.4352 312
511.4380 343
511.4408 346
511.4436 370
511.4464 309
511.4492 356
511.4519 341
511.4547 382
511.4575 339
511.4603 371
511.4631 330
511.4659 378
511.4686 317
511.4714 393
511.4742 336
511.4770 380
511.4798 342
511.4826 338
511.4853 328
511.4881 375
511.4909 309
511.4937 385
511.4965 335
511.4993 385
511.5020 345
511.5048 344
511.5076 333
511.5104 375
511.5132 337
511.5160 385
511.5188 334
511.5215 371
511.5243 303
511.5271 339
511.5299 339
511.5327 365
511.5355 296
511.5382 336
511.5410 322
511.5438 370
511.5466 339
511.5494 376
511.5522 332
511.5549 379
511.5577 311
511.5605 384
511.5633 340
511.5661 379
511.5689 340
511.5717 337
511.5744 325
511.5772 367
511.5800 302
511.5828 366
511.5856 323
511.5884 366
511.5911 329
511.5939 327
511.5967 315
511.5995 350
511.6023 312
511.6051 360
511.6078 319
511.6106 363
511.6134 297
511.6162 330
511.6190 331
511.6218 364
511.6246 300
511.6273 343
511.6301 326
511.6329 368
511.6357 336
511.6385 365
511.6413 332
511.6440 369
511.6468 295
511.6496 360
511.6524 315
511.6552 356
511.6580 330
511.6608 332
511.6635 326
511.6663 378
511.6691 311
511.6719 377
511.6747 320
511.6775 363
511.6802 322
511.6830 322
511.6858 317
511.6886 349
511.6914 310
511.6942 356
511.6970 309
511.6997 352
511.7025 287
511.7053 326
511.7081 331
511.7109 355
511.7137 285
511.7164 332
511.7192 320
511.7220 353
511.7248 313
511.7276 348
511.7304 306
511.7332 344
511.7359 279
511.7387 355
511.7415 315
511.7443 354
511.7471 327
511.7499 320
511.7526 310
511.7554 362
511.7582 291
511.7610 356
511.7638 311
511.7666 351
511.7694 314
511.7721 323
511.7749 316
511.7777 352
511.7805 309
511.7833 360
511.7861 316
511.7888 357
511.7916 287
511.7944 317
511.7972 314
511.8000 329
511.8028 267
511.8056 312
511.8083 303
511.8111 348
511.8139 321
511.8167 358
511.8195 323
511.8223 367
511.8251 296
511.8278 372
511.8306 337
511.8334 387
511.8362 360
511.8390 357
511.8418 347
511.8445 388
511.8473 312
511.8501 372
511.8529 319
511.8557 358
511.8585 317
511.8613 309
511.8640 301
511.8668 333
511.8696 302
511.8724 344
511.8752 306
511.8780 357
511.8808 287
511.8835 315
511.8863 312
511.8891 343
511.8919 279
511.8947 319
511.8975 316
511.9002 354
511.9030 321
511.9058 352
511.9086 314
511.9114 356
511.9142 282
511.9170 361
511.9197 330
511.9225 397
511.9253 400
511.9281 435
511.9309 467
511.9337 544
511.9365 465
511.9392 527
511.9420 450
511.9448 469
511.9476 393
511.9504 370
511.9532 344
511.9560 366
511.9587 321
511.9615 359
511.9643 310
511.9671 343
511.9699 280
511.9727 311
511.9754 316
511.9782 351
511.9810 288
511.9838 320
511.9866 305
511.9894 340
511.9922 310
511.9949 339
511.9977 298
512.0005 340
512.0033 270
512.0061 348
512.0089 310
512.0117 353
512.0144 325
512.0172 322
512.0200 311
512.0228 360
512.0256 287
512.0284 355
512.0312 321
512.0339 383
512.0367 401
512.0395 519
512.0423 722
512.0451 1057
512.0479 1259
512.0507 1551
512.0534 1509
512.0562 1503
512.0590 1171
512.0618 1043
512.0646 862
512.0674 771
512.0702 581
512.0729 573
512.0757 517
512.0785 577
512.0813 581
512.0841 713
512.0869 745
512.0897 843
512.0924 717
512.0952 750
512.0980 609
512.1008 582
512.1036 468
512.1064 422
512.1092 382
512.1119 416
512.1147 339
512.1175 394
512.1203 340
512.1231 374
512.1259 338
512.1287 336
512.1314 340
512.1342 387
512.1370 366
512.1398 427
512.1426 397
512.1454 446
512.1482 363
512.1509 381
512.1537 373
512.1565 394
512.1593 325
512.1621 379
512.1649 395
512.1677 513
512.1704 591
512.1732 822
512.1760 963
512.1788 1162
512.1816 1068
512.1844 1117
512.1872 902
512.1899 812
512.1927 637
512.1955 539
512.1983 459
512.2011 473
512.2039 373
512.2067 430
512.2094 377
512.2122 420
512.2150 375
512.2178 379
512.2206 377
512.2234 414
512.2262 380
512.2289 442
512.2317 419
512.2345 483
512.2373 416
512.2401 464
512.2429 488
512.2457 567
512.2485 550
512.2512 668
512.2540 690
512.2568 756
512.2596 678
512.2624 671
512.2652 589
512.2680 622
512.2707 511
512.2735 605
512.2763 584
512.2791 711
512.2819 802
512.2847 1013
512.2875 1212
512.2902 1465
512.2930 1365
512.2958 1432
512.2986 1224
512.3014 1200
512.3042 1054
512.3070 1082
512.3097 1155
512.3125 1358
512.3153 1406
512.3181 1604
512.3209 1521
512.3237 1554
512.3265 1291
512.3293 1238
512.3320 1080
512.3348 990
512.3376 764
512.3404 756
512.3432 671
512.3460 671
512.3488 576
512.3515 582
512.3543 513
512.3571 543
512.3599 452
512.3627 540
512.3655 484
512.3683 519
512.3710 462
512.3738 441
512.3766 406
512.3794 436
512.3822 346
512.3850 415
512.3878 362
512.3906 402
512.3933 364
512.3961 366
512.3989 350
512.4017 380
512.4045 345
512.4073 388
512.4101 336
512.4128 380
512.4156 314
512.4184 338
512.4212 337
512.4240 370
512.4268 308
512.4296 351
512.4324 337
512.4351 379
512.4379 337
512.4407 367
512.4435 330
512.4463 373
512.4491 300
512.4519 372
512.4546 326
512.4574 360
512.4602 330
512.4630 333
512.4658 328
512.4686 382
512.4714 307
512.4742 374
512.4769 332
512.4797 373
512.4825 326
512.4853 328
512.4881 318
512.4909 344
512.4937 308
512.4964 354
512.4992 313
512.5020 359
512.5048 296
512.5076 328
512.5104 323
512.5132 348
512.5160 284
512.5187 333
512.5215 319
512.5243 357
512.5271 322
512.5299 363
512.5327 326
512.5355 370
512.5382 287
512.5410 350
512.5438 309
512.5466 350
512.5494 322
512.5522 312
512.5550 294
512.5578 335
512.5605 273
512.5633 344
512.5661 301
512.5689 343
512.5717 311
512.5745 318
512.5773 310
512.5801 341
512.5828 301
512.5856 341
512.5884 304
512.5912 338
512.5940 271
512.5968 300
512.5996 302
512.6023 328
512.6051 269
512.6079 301
512.6107 297
512.6135 337
512.6163 307
512.6191 335
512.6219 296
512.6246 335
512.6274 266
512.6302 328
512.6330 290
512.6358 336
512.6386 307
512.6414 303
512.6442 296
512.6469 344
512.6497 273
512.6525 335
512.6553 295
512.6581 337
512.6609 302
512.6637 304
512.6665 302
512.6692 330
512.6720 294
512.6748 344
512.6776 307
512.6804 345
512.6832 279
512.6860 310
512.6888 306
512.6915 328
512.6943 263
512.6971 305
512.6999 294
512.7027 333
512.7055 301
512.7083 325
512.7110 296
512.7138 330
512.7166 264
512.7194 336
512.7222 295
512.7250 337
512.7278 310
512.7306 301
512.7333 288
512.7361 331
512.7389 267
512.7417 332
512.7445 297
512.7473 340
512.7501 301
512.7529 306
512.7556 303
512.7584 336
512.7612 297
512.7640 345
512.7668 294
512.7696 337
512.7724 283
512.7752 309
512.7779 310
512.7807 338
512.7835 275
512.7863 308
512.7891 297
512.7919 336
512.7947 311
512.7975 342
512.8002 304
512.8030 340
512.8058 278
512.8086 346
512.8114 308
512.8142 350
512.8170 317
512.8198 324
512.8225 328
512.8253 376
512.8281 312
512.8309 379
512.8337 329
512.8365 362
512.8393 318
512.8421 321
512.8449 317
512.8476 355
512.8504 317
512.8532 363
512.8560 318
512.8588 348
512.8616 282
512.8644 316
512.8672 308
512.8699 330
512.8727 277
512.8755 316
512.8783 303
512.8811 344
512.8839 308
512.8867 338
512.8895 301
512.8922 345
512.8950 276
512.8978 342
512.9006 298
512.9034 341
512.9062 305
512.9090 305
512.9118 309
512.9145 375
512.9173 323
512.9201 434
512.9229 442
512.9257 530
512.9285 508
512.9313 517
512.9341 487
512.9369 490
512.9396 411
512.9424 428
512.9452 356
512.9480 385
512.9508 305
512.9536 327
512.9564 318
512.9592 344
512.9619 275
512.9647 316
512.9675 297
512.9703 345
512.9731 314
512.9759 346
512.9787 307
512.9815 350
512.9842 291
512.9870 360
512.9898 312
512.9926 361
512.9954 327
512.9982 315
513.0010 301
513.0038 348
513.0066 280
513.0093 348
513.0121 300
513.0149 349
513.0177 315
513.0205 315
513.0233 318
513.0261 368
513.0289 347
513.0316 427
513.0344 445
513.0372 600
513.0400 693
513.0428 1125
513.0456 1861
513.0484 3168
513.0512 4378
513.0540 6160
513.0567 6914
513.0595 7148
513.0623 6017
513.0651 5082
513.0679 3634
513.0707 2903
513.0735 1961
513.0763 1781
513.0790 1359
513.0818 1229
513.0846 978
513.0874 832
513.0902 710
513.0930 695
513.0958 529
513.0986 560
513.1014 459
513.1041 475
513.1069 397
513.1097 375
513.1125 364
513.1153 392
513.1181 345
513.1209 399
513.1237 357
513.1265 411
513.1292 340
513.1320 380
513.1348 388
513.1376 425
513.1404 356
513.1432 410
513.1460 404
513.1488 461
513.1515 432
513.1543 492
513.1571 468
513.1599 545
513.1627 503
513.1655 665
513.1683 678
513.1711 791
513.1739 763
513.1766 766
513.1794 734
513.1822 774
513.1850 632
513.1878 692
513.1906 602
513.1934 614
513.1962 525
513.1990 509
513.2017 490
513.2045 528
513.2073 482
513.2101 537
513.2129 485
513.2157 544
513.2185 486
513.2213 597
513.2241 696
513.2268 853
513.2296 874
513.2324 1158
513.2352 1519
513.2380 2301
513.2408 3052
513.2436 4078
513.2464 4412
513.2492 4529
513.2519 3628
513.2547 3263
513.2575 2414
513.2603 2077
513.2631 1663
513.2659 1486
513.2687 1351
513.2715 1331
513.2743 1090
513.2770 1193
513.2798 1130
513.2826 1268
513.2854 1284
513.2882 1627
513.2910 2441
513.2938 4252
513.2966 6431
513.2994 9696
513.3021 11633
513.3049 12875
513.3077 11289
513.3105 9926
513.3133 7759
513.3161 6031
513.3189 4035
513.3217 3255
513.3245 2414
513.3272 1988
513.3300 1467
513.3328 1286
513.3356 1050
513.3384 1038
513.3412 856
513.3440 909
513.3468 766
513.3496 749
513.3523 641
513.3551 588
513.3579 538
513.3607 567
513.3635 456
513.3663 519
513.3691 470
513.3719 516
513.3747 468
513.3774 466
513.3802 443
513.3830 474
513.3858 412
513.3886 457
513.3914 397
513.3942 430
513.3970 348
513.3998 390
513.4025 398
513.4053 463
513.4081 439
513.4109 520
513.4137 511
513.4165 548
513.4193 474
513.4221 489
513.4249 418
513.4277 444
513.4304 351
513.4332 430
513.4360 375
513.4388 413
513.4416 363
513.4444 352
513.4472 334
513.4500 389
513.4528 316
513.4555 386
513.4583 348
513.4611 402
513.4639 365
513.4667 369
513.4695 371
513.4723 410
513.4751 371
513.4779 412
513.4807 349
513.4834 386
513.4862 315
513.4890 344
513.4918 345
513.4946 374
513.4974 312
513.5002 357
513.5030 340
513.5058 392
513.5085 355
513.5113 393
513.5141 351
513.5169 389
513.5197 312
513.5225 386
513.5253 331
513.5281 366
513.5309 339
513.5337 341
513.5364 337
513.5392 387
513.5420 308
513.5448 384
513.5476 344
513.5504 392
513.5532 354
513.5560 356
513.5588 353
513.5615 387
513.5643 351
513.5671 395
513.5699 349
513.5727 386
513.5755 315
513.5783 336
513.5811 338
513.5839 368
513.5867 304
513.5894 348
513.5922 333
513.5950 381
513.5978 349
513.6006 385
513.6034 349
513.6062 392
513.6090 313
513.6118 384
513.6146 336
513.6173 384
513.6201 349
513.6229 350
513.6257 337
513.6285 390
513.6313 314
513.6341 388
513.6369 341
513.6397 386
513.6425 348
513.6452 347
513.6480 343
513.6508 381
513.6536 343
513.6564 397
513.6592 349
513.6620 388
513.6648 309
513.6676 338
513.6704 340
513.6731 366
513.6759 301
513.6787 346
513.6815 329
513.6843 380
513.6871 343
513.6899 374
513.6927 327
513.6955 370
513.6983 298
513.7010 363
513.7038 309
513.7066 352
513.7094 320
513.7122 318
513.7150 311
513.7178 363
513.7206 297
513.7234 373
513.7262 327
513.7289 368
513.7317 330
513.7345 328
513.7373 322
513.7401 358
513.7429 326
513.7457 374
513.7485 335
513.7513 377
513.7541 307
513.7568 343
513.7596 342
513.7624 360
513.7652 294
513.7680 333
513.7708 325
513.7736 375
513.7764 338
513.7792 374
513.7820 335
513.7847 380
513.7875 303
513.7903 377
513.7931 334
513.7959 372
513.7987 336
513.8015 335
513.8043 325
513.8071 376
513.8099 314
513.8126 380
513.8154 336
513.8182 379
513.8210 335
513.8238 332
513.8266 319
513.8294 358
513.8322 329
513.8350 381
513.8378 338
513.8406 386
513.8433 313
513.8461 337
513.8489 338
513.8517 370
513.8545 302
513.8573 343
513.8601 320
513.8629 361
513.8657 331
513.8685 368
513.8712 325
513.8740 374
513.8768 301
513.8796 376
513.8824 330
513.8852 373
513.8880 336
513.8908 333
513.8936 315
513.8964 352
513.8992 291
513.9019 356
513.9047 310
513.9075 359
513.9103 316
513.9131 322
513.9159 319
513.9187 358
513.9215 334
513.9243 394
513.9271 363
513.9299 416
513.9326 341
513.9354 370
513.9382 367
513.9410 388
513.9438 313
513.9466 343
513.9494 312
513.9522 350
513.9550 310
513.9578 336
513.9605 304
513.9633 349
513.9661 282
513.9689 353
513.9717 308
513.9745 348
513.9773 319
513.9801 322
513.9829 319
513.9857 368
513.9885 299
513.9912 364
513.9940 325
513.9968 367
513.9996 319
514.0024 321
514.0052 317
514.0080 355
514.0108 321
514.0136 370
514.0164 319
514.0192 363
514.0219 294
514.0247 330
514.0275 327
514.0303 359
514.0331 295
514.0359 355
514.0387 365
514.0415 463
514.0443 510
514.0471 740
514.0499 979
514.0526 1528
514.0554 1893
514.0582 2531
514.0610 2597
514.0638 2604
514.0666 2133
514.0694 1725
514.0722 1319
514.0750 1139
514.0778 802
514.0806 795
514.0833 640
514.0861 622
514.0889 515
514.0917 466
514.0945 415
514.0973 427
514.1001 366
514.1029 401
514.1057 347
514.1085 381
514.1113 307
514.1141 336
514.1168 336
514.1196 369
514.1224 302
514.1252 340
514.1280 334
514.1308 381
514.1336 349
514.1364 379
514.1392 342
514.1420 389
514.1448 315
514.1475 393
514.1503 354
514.1531 396
514.1559 360
514.1587 356
514.1615 353
514.1643 418
514.1671 365
514.1699 468
514.1727 443
514.1755 509
514.1783 465
514.1810 459
514.1838 435
514.1866 456
514.1894 406
514.1922 446
514.1950 397
514.1978 429
514.2006 346
514.2034 371
514.2062 374
514.2090 407
514.2117 341
514.2145 392
514.2173 376
514.2201 431
514.2229 413
514.2257 473
514.2285 456
514.2313 534
514.2341 494
514.2369 671
514.2397 760
514.2425 1064
514.2452 1268
514.2480 1499
514.2508 1557
514.2536 1570
514.2564 1233
514.2592 1173
514.2620 914
514.2648 872
514.2676 728
514.2704 680
514.2732 627
514.2760 647
514.2787 587
514.2815 657
514.2843 615
514.2871 694
514.2899 646
514.2927 821
514.2955 1120
514.2983 1757
514.3011 2302
514.3039 3228
514.3067 3646
514.3095 3841
514.3122 3329
514.3150 2926
514.3178 2207
514.3206 1839
514.3234 1267
514.3262 1168
514.3290 883
514.3318 828
514.3346 700
514.3374 657
514.3402 619
514.3430 676
514.3457 569
514.3485 647
514.3513 603
514.3541 683
514.3569 656
514.3597 672
514.3625 652
514.3653 667
514.3681 587
514.3709 625
514.3737 555
514.3765 580
514.3792 466
514.3820 468
514.3848 440
514.3876 441
514.3904 356
514.3932 386
514.3960 350
514.3988 394
514.4016 351
514.4044 388
514.4072 362
514.4100 422
514.4128 355
514.4155 434
514.4183 385
514.4211 419
514.4239 372
514.4267 365
514.4295 348
514.4323 383
514.4351 315
514.4379 380
514.4407 338
514.4435 389
514.4463 344
514.4490 349
514.4518 339
514.4546 368
514.4574 328
514.4602 374
514.4630 333
514.4658 362
514.4686 295
514.4714 324
514.4742 328
514.4770 349
514.4798 279
514.4826 320
514.4853 308
514.4881 353
514.4909 328
514.4937 365
514.4965 322
514.4993 363
514.5021 290
514.5049 356
514.5077 313
514.5105 348
514.5133 330
514.5161 327
514.5189 314
514.5216 366
514.5244 312
514.5272 405
514.5300 376
514.5328 447
514.5356 422
514.5384 421
514.5412 399
514.5440 418
514.5468 353
514.5496 382
514.5524 325
514.5552 359
514.5579 289
514.5607 318
514.5635 319
514.5663 344
514.5691 282
514.5719 318
514.5747 300
514.5775 339
514.5803 303
514.5831 339
514.5859 306
514.5887 348
514.5915 283
514.5942 354
514.5970 305
514.5998 349
514.6026 320
514.6054 318
514.6082 307
514.6110 350
514.6138 281
514.6166 345
514.6194 298
514.6222 347
514.6250 310
514.6278 314
514.6305 309
514.6333 344
514.6361 311
514.6389 352
514.6417 308
514.6445 348
514.6473 286
514.6501 316
514.6529 316
514.6557 349
514.6585 286
514.6613 324
514.6641 309
514.6669 345
514.6696 307
514.6724 338
514.6752 306
514.6780 344
514.6808 282
514.6836 348
514.6864 311
514.6892 354
514.6920 315
514.6948 316
514.6976 308
514.7004 351
514.7032 284
514.7060 343
514.7087 303
514.7115 338
514.7143 301
514.7171 304
514.7199 304
514.7227 341
514.7255 312
514.7283 357
514.7311 310
514.7339 340
514.7367 275
514.7395 301
514.7423 304
514.7451 337
514.7478 280
514.7506 327
514.7534 315
514.7562 346
514.7590 302
514.7618 335
514.7646 305
514.7674 342
514.7702 277
514.7730 346
514.7758 301
514.7786 339
514.7814 312
514.7842 316
514.7869 311
514.7897 348
514.7925 280
514.7953 344
514.7981 307
514.8009 347
514.8037 306
514.8065 312
514.8093 303
514.8121 334
514.8149 305
514.8177 346
514.8205 303
514.8233 348
514.8260 284
514.8288 321
514.8316 345
514.8344 424
514.8372 442
514.8400 594
514.8428 684
514.8456 801
514.8484 762
514.8512 770
514.8540 666
514.8568 666
514.8596 526
514.8624 567
514.8652 477
514.8679 480
514.8707 404
514.8735 370
514.8763 343
514.8791 370
514.8819 295
514.8847 359
514.8875 314
514.8903 356
514.8931 319
514.8959 315
514.8987 311
514.9015 342
514.9043 302
514.9071 347
514.9098 303
514.9126 346
514.9154 283
514.9182 316
514.9210 325
514.9238 354
514.9266 291
514.9294 329
514.9322 314
514.9350 357
514.9378 323
514.9406 350
514.9434 307
514.9462 349
514.9490 279
514.9517 345
514.9545 307
514.9573 346
514.9601 312
514.9629 305
514.9657 292
514.9685 341
514.9713 274
514.9741 335
514.9769 292
514.9797 339
514.9825 302
514.9853 305
514.9881 306
514.9909 333
514.9936 306
514.9964 350
514.9992 308
515.0020 344
515.0048 283
515.0076 319
515.0104 319
515.0132 346
515.0160 280
515.0188 321
515.0216 310
515.0244 350
515.0272 320
515.0300 358
515.0328 343
515.0356 451
515.0383 499
515.0411 886
515.0439 1295
515.0467 2082
515.0495 2703
515.0523 3305
515.0551 3479
515.0579 3498
515.0607 2762
515.0635 2526
515.0663 1891
515.0691 1612
515.0719 1185
515.0747 957
515.0775 776
515.0803 692
515.0830 531
515.0858 519
515.0886 427
515.0914 434
515.0942 335
515.0970 356
515.0998 344
515.1026 365
515.1054 299
515.1082 341
515.1110 330
515.1138 379
515.1166 345
515.1194 374
515.1222 332
515.1250 387
515.1277 321
515.1305 400
515.1333 352
515.1361 386
515.1389 341
515.1417 337
515.1445 330
515.1473 383
515.1501 326
515.1529 401
515.1557 366
515.1585 416
515.1613 393
515.1641 412
515.1669 427
515.1697 482
515.1725 443
515.1752 494
515.1780 432
515.1808 462
515.1836 373
515.1864 400
515.1892 394
515.1920 428
515.1948 352
515.1976 408
515.2004 404
515.2032 459
515.2060 430
515.2088 483
515.2116 449
515.2144 512
515.2172 450
515.2200 558
515.2227 526
515.2255 591
515.2283 564
515.2311 578
515.2339 605
515.2367 751
515.2395 761
515.2423 1003
515.2451 1087
515.2479 1368
515.2507 1542
515.2535 1944
515.2563 2420
515.2591 3003
515.2619 3071
515.2647 3160
515.2675 2661
515.2702 2359
515.2730 1757
515.2758 1613
515.2786 1509
515.2814 1573
515.2842 1494
515.2870 1859
515.2898 2264
515.2926 3055
515.2954 3543
515.2982 4116
515.3010 4004
515.3038 3885
515.3066 3107
515.3094 3038
515.3122 2611
515.3150 2683
515.3178 2562
515.3205 2598
515.3233 2518
515.3261 2577
515.3289 2246
515.3317 2391
515.3345 2170
515.3373 2147
515.3401 1806
515.3429 1614
515.3457 1397
515.3485 1302
515.3513 1098
515.3541 1085
515.3569 943
515.3597 961
515.3625 842
515.3653 945
515.3681 1002
515.3708 1085
515.3736 952
515.3764 950
515.3792 819
515.3820 777
515.3848 643
515.3876 646
515.3904 564
515.3932 593
515.3960 468
515.3988 514
515.4016 429
515.4044 440
515.4072 390
515.4100 381
515.4128 371
515.4156 412
515.4184 328
515.4212 392
515.4239 339
515.4267 385
515.4295 342
515.4323 341
515.4351 345
515.4379 390
515.4407 361
515.4435 417
515.4463 373
515.4491 413
515.4519 334
515.4547 357
515.4575 345
515.4603 373
515.4631 301
515.4659 350
515.4687 346
515.4715 410
515.4743 399
515.4770 461
515.4798 439
515.4826 488
515.4854 390
515.4882 442
515.4910 373
515.4938 401
515.4966 361
515.4994 351
515.5022 337
515.5050 376
515.5078 303
515.5106 374
515.5134 329
515.5162 374
515.5190 341
515.5218 345
515.5246 332
515.5274 366
515.5302 338
515.5329 388
515.5357 345
515.5385 399
515.5413 326
515.5441 356
515.5469 346
515.5497 368
515.5525 296
515.5553 333
515.5581 319
515.5609 362
515.5637 326
515.5665 358
515.5693 315
515.5721 351
515.5749 284
515.5777 354
515.5805 318
515.5833 360
515.5861 330
515.5888 331
515.5916 315
515.5944 353
515.5972 284
515.6000 348
515.6028 306
515.6056 342
515.6084 308
515.6112 314
515.6140 313
515.6168 347
515.6196 313
515.6224 352
515.6252 306
515.6280 346
515.6308 283
515.6336 312
515.6364 315
515.6392 343
515.6420 280
515.6448 319
515.6475 311
515.6503 353
515.6531 321
515.6559 356
515.6587 316
515.6615 359
515.6643 289
515.6671 362
515.6699 315
515.6727 360
515.6755 330
515.6783 326
515.6811 318
515.6839 362
515.6867 291
515.6895 351
515.6923 307
515.6951 343
515.6979 307
515.7007 307
515.7035 301
515.7063 335
515.7090 305
515.7118 350
515.7146 304
515.7174 350
515.7202 284
515.7230 315
515.7258 323
515.7286 346
515.7314 279
515.7342 322
515.7370 308
515.7398 341
515.7426 312
515.7454 346
515.7482 306
515.7510 344
515.7538 276
515.7566 340
515.7594 301
515.7622 341
515.7650 313
515.7678 310
515.7706 302
515.7733 345
515.7761 278
515.7789 345
515.7817 306
515.7845 352
515.7873 315
515.7901 316
515.7929 314
515.7957 344
515.7985 307
515.8013 351
515.8041 313
515.8069 353
515.8097 289
515.8125 320
515.8153 331
515.8181 353
515.8209 285
515.8237 332
515.8265 319
515.8293 361
515.8321 327
515.8349 368
515.8376 333
515.8404 395
515.8432 349
515.8460 441
515.8488 399
515.8516 442
515.8544 404
515.8572 394
515.8600 374
515.8628 409
515.8656 324
515.8684 385
515.8712 338
515.8740 364
515.8768 316
515.8796 312
515.8824 300
515.8852 326
515.8880 293
515.8908 333
515.8936 293
515.8964 330
515.8992 272
515.9020 298
515.9048 301
515.9075 322
515.9103 263
515.9131 303
515.9159 295
515.9187 335
515.9215 301
515.9243 337
515.9271 297
515.9299 332
515.9327 268
515.9355 335
515.9383 294
515.9411 333
515.9439 309
515.9467 314
515.9495 296
515.9523 337
515.9551 268
515.9579 329
515.9607 289
515.9635 328
515.9663 293
515.9691 294
515.9719 291
515.9747 325
515.9775 289
515.9802 331
515.9830 290
515.9858 329
515.9886 269
515.9914 302
515.9942 295
515.9970 319
515.9998 257
516.0026 298
516.0054 292
516.0082 330
516.0110 299
516.0138 334
516.0166 296
516.0194 337
516.0222 265
516.0250 339
516.0278 297
516.0306 337
516.0334 310
516.0362 317
516.0390 331
516.0418 428
516.0446 458
516.0474 714
516.0502 889
516.0530 1207
516.0557 1300
516.0585 1365
516.0613 1269
516.0641 1163
516.0669 903
516.0697 829
516.0725 633
516.0753 588
516.0781 442
516.0809 430
516.0837 386
516.0865 375
516.0893 289
516.0921 321
516.0949 301
516.0977 343
516.1005 320
516.1033 360
516.1061 319
516.1089 360
516.1117 295
516.1145 360
516.1173 313
516.1201 348
516.1229 315
516.1257 315
516.1285 307
516.1313 351
516.1341 287
516.1368 350
516.1396 311
516.1424 353
516.1452 323
516.1480 328
516.1508 319
516.1536 354
516.1564 320
516.1592 377
516.1620 340
516.1648 393
516.1676 326
516.1704 364
516.1732 362
516.1760 393
516.1788 320
516.1816 368
516.1844 348
516.1872 388
516.1900 353
516.1928 386
516.1956 347
516.1984 381
516.2012 310
516.2040 383
516.2068 341
516.2096 389
516.2124 360
516.2152 365
516.2180 361
516.2208 423
516.2235 361
516.2263 439
516.2291 392
516.2319 439
516.2347 400
516.2375 422
516.2403 450
516.2431 516
516.2459 504
516.2487 600
516.2515 598
516.2543 732
516.2571 743
516.2599 954
516.2627 1092
516.2655 1218
516.2683 1077
516.2711 1068
516.2739 913
516.2767 877
516.2795 743
516.2823 769
516.2851 725
516.2879 854
516.2907 864
516.2935 1223
516.2963 1426
516.2991 1768
516.3019 1803
516.3047 1777
516.3075 1592
516.3103 1490
516.3131 1133
516.3158 1163
516.3186 1044
516.3214 1115
516.3242 1038
516.3270 1041
516.3298 1019
516.3326 1055
516.3354 968
516.3382 1025
516.3410 906
516.3438 904
516.3466 725
516.3494 712
516.3522 670
516.3550 672
516.3578 554
516.3606 570
516.3634 536
516.3662 587
516.3690 547
516.3718 606
516.3746 569
516.3774 603
516.3802 484
516.3830 536
516.3858 448
516.3886 475
516.3914 423
516.3942 415
516.3970 404
516.3998 443
516.4026 354
516.4054 414
516.4082 355
516.4110 386
516.4138 340
516.4166 336
516.4193 328
516.4221 352
516.4249 307
516.4277 355
516.4305 314
516.4333 352
516.4361 293
516.4389 326
516.4417 338
516.4445 374
516.4473 306
516.4501 345
516.4529 326
516.4557 359
516.4585 331
516.4613 368
516.4641 324
516.4669 364
516.4697 300
516.4725 385
516.4753 351
516.4781 402
516.4809 384
516.4837 388
516.4865 375
516.4893 406
516.4921 311
516.4949 373
516.4977 326
516.5005 369
516.5033 340
516.5061 355
516.5089 366
516.5117 420
516.5145 384
516.5173 423
516.5201 369
516.5229 386
516.5257 296
516.5285 315
516.5313 306
516.5340 333
516.5368 275
516.5396 320
516.5424 309
516.5452 350
516.5480 311
516.5508 336
516.5536 291
516.5564 334
516.5592 271
516.5620 338
516.5648 297
516.5676 331
516.5704 297
516.5732 295
516.5760 288
516.5788 330
516.5816 261
516.5844 325
516.5872 291
516.5900 337
516.5928 302
516.5956 302
516.5984 299
516.6012 332
516.6040 298
516.6068 338
516.6096 298
516.6124 329
516.6152 267
516.6180 295
516.6208 291
516.6236 319
516.6264 260
516.6292 301
516.6320 285
516.6348 325
516.6376 293
516.6404 323
516.6432 290
516.6460 332
516.6488 265
516.6516 330
516.6544 288
516.6572 329
516.6600 300
516.6628 287
516.6656 278
516.6684 322
516.6711 264
516.6739 325
516.6767 286
516.6795 326
516.6823 291
516.6851 284
516.6879 276
516.6907 310
516.6935 276
516.6963 319
516.6991 281
516.7019 320
516.7047 256
516.7075 283
516.7103 288
516.7131 317
516.7159 264
516.7187 304
516.7215 287
516.7243 323
516.7271 293
516.7299 323
516.7327 291
516.7355 325
516.7383 262
516.7411 327
516.7439 291
516.7467 329
516.7495 298
516.7523 291
516.7551 279
516.7579 324
516.7607 264
516.7635 327
516.7663 286
516.7691 326
516.7719 293
516.7747 292
516.7775 282
516.7803 311
516.7831 283
516.7859 330
516.7887 292
516.7915 327
516.7943 265
516.7971 297
516.7999 287
516.8027 317
516.8055 264
516.8083 306
516.8111 293
516.8139 338
516.8167 309
516.8195 343
516.8223 308
516.8251 347
516.8279 278
516.8307 349
516.8335 307
516.8362 352
516.8390 326
516.8418 328
516.8446 321
516.8474 364
516.8502 299
516.8530 360
516.8558 318
516.8586 350
516.8614 305
516.8642 293
516.8670 288
516.8698 321
516.8726 283
516.8754 323
516.8782 281
516.8810 314
516.8838 258
516.8866 288
516.8894 287
516.8922 308
516.8950 245
516.8978 286
516.9006 271
516.9034 304
516.9062 279
516.9090 310
516.9118 272
516.9146 314
516.9174 256
516.9202 322
516.9230 280
516.9258 312
516.9286 282
516.9314 280
516.9342 276
516.9370 321
516.9398 252
516.9426 317
516.9454 279
516.9482 322
516.9510 286
516.9538 282
516.9566 279
516.9594 310
516.9622 279
516.9650 321
516.9678 281
516.9706 318
516.9734 260
516.9762 294
516.9790 293
516.9818 318
516.9846 256
516.9874 292
516.9902 281
516.9930 324
516.9958 292
516.9986 326
517.0014 290
517.0042 327
517.0070 261
517.0098 326
517.0126 290
517.0154 330
517.0182 303
517.0210 297
517.0238 287
517.0266 332
517.0294 282
517.0322 369
517.0350 371
517.0378 470
517.0406 505
517.0434 600
517.0462 670
517.0490 775
517.0518 753
517.0546 830
517.0574 772
517.0602 863
517.0630 815
517.0658 1013
517.0686 1193
517.0714 1373
517.0742 1259
517.0770 1254
517.0798 1045
517.0826 923
517.0854 698
517.0882 621
517.0909 480
517.0937 467
517.0965 352
517.0993 408
517.1021 340
517.1049 373
517.1077 333
517.1105 326
517.1133 308
517.1161 354
517.1189 294
517.1217 364
517.1245 346
517.1273 411
517.1301 395
517.1329 412
517.1357 407
517.1385 444
517.1413 399
517.1441 437
517.1469 387
517.1497 423
517.1525 346
517.1553 382
517.1581 387
517.1609 424
517.1637 359
517.1665 412
517.1693 396
517.1721 442
517.1749 404
517.1777 442
517.1805 401
517.1833 442
517.1861 357
517.1889 427
517.1917 370
517.1945 405
517.1973 377
517.2001 381
517.2029 375
517.2057 426
517.2085 349
517.2113 418
517.2141 385
517.2169 454
517.2197 425
517.2225 438
517.2253 437
517.2281 482
517.2309 467
517.2337 561
517.2365 555
517.2393 654
517.2421 597
517.2449 636
517.2477 614
517.2505 637
517.2533 563
517.2561 653
517.2589 664
517.2617 765
517.2645 764
517.2673 878
517.2701 899
517.2729 1060
517.2757 1023
517.2785 1203
517.2813 1158
517.2841 1351
517.2869 1541
517.2897 2017
517.2925 2609
517.2953 3436
517.2981 3728
517.3009 4750
517.3037 5524
517.3065 7386
517.3093 8767
517.3121 10390
517.3149 10713
517.3177 10205
517.3205 8094
517.3233 6667
517.3261 4595
517.3289 3567
517.3317 2393
517.3345 2010
517.3373 1627
517.3401 1389
517.3429 1010
517.3457 906
517.3485 741
517.3513 709
517.3541 593
517.3569 591
517.3597 542
517.3625 627
517.3653 602
517.3681 777
517.3709 776
517.3737 846
517.3765 757
517.3793 681
517.3821 582
517.3849 576
517.3877 440
517.3905 485
517.3933 410
517.3961 436
517.3989 379
517.4017 361
517.4045 336
517.4073 365
517.4101 321
517.4129 365
517.4157 326
517.4185 379
517.4213 332
517.4241 368
517.4269 367
517.4297 389
517.4325 313
517.4353 356
517.4381 342
517.4409 379
517.4437 342
517.4465 384
517.4493 362
517.4521 431
517.4549 395
517.4577 511
517.4605 493
517.4633 557
517.4661 532
517.4689 544
517.4717 544
517.4745 590
517.4773 487
517.4801 524
517.4829 433
517.4857 453
517.4885 387
517.4913 378
517.4941 367
517.4969 400
517.4997 357
517.5025 390
517.5053 334
517.5081 370
517.5109 310
517.5137 346
517.5165 344
517.5193 367
517.5221 299
517.5249 329
517.5277 311
517.5305 355
517.5333 322
517.5361 352
517.5389 309
517.5417 350
517.5445 278
517.5473 349
517.5501 306
517.5529 341
517.5557 305
517.5585 288
517.5613 288
517.5641 334
517.5669 275
517.5697 341
517.5725 302
517.5753 345
517.5781 307
517.5809 306
517.5837 306
517.5865 343
517.5893 306
517.5921 354
517.5949 310
517.5977 342
517.6005 277
517.6033 304
517.6061 308
517.6089 335
517.6117 279
517.6145 323
517.6173 308
517.6201 343
517.6229 306
517.6257 337
517.6285 304
517.6313 344
517.6341 276
517.6369 341
517.6397 301
517.6425 345
517.6453 321
517.6481 321
517.6509 305
517.6538 347
517.6566 280
517.6594 346
517.6622 301
517.6650 348
517.6678 311
517.6706 311
517.6734 308
517.6762 342
517.6790 306
517.6818 349
517.6846 306
517.6874 346
517.6902 280
517.6930 311
517.6958 304
517.6986 332
517.7014 269
517.7042 310
517.7070 295
517.7098 328
517.7126 298
517.7154 326
517.7182 294
517.7210 336
517.7238 276
517.7266 349
517.7294 309
517.7322 353
517.7350 318
517.7378 306
517.7406 292
517.7434 340
517.7462 282
517.7490 345
517.7518 298
517.7546 339
517.7574 301
517.7602 296
517.7630 291
517.7658 325
517.7686 290
517.7714 333
517.7742 291
517.7770 330
517.7798 265
517.7826 296
517.7854 291
517.7882 313
517.7910 254
517.7938 287
517.7966 285
517.7994 317
517.8022 287
517.8050 325
517.8078 298
517.8106 340
517.8134 273
517.8162 343
517.8190 303
517.8218 343
517.8246 312
517.8274 306
517.8302 297
517.8330 339
517.8358 278
517.8386 342
517.8414 306
517.8442 342
517.8470 303
517.8498 309
517.8526 301
517.8554 334
517.8582 299
517.8610 341
517.8638 297
517.8666 330
517.8694 267
517.8722 289
517.8750 289
517.8778 315
517.8806 260
517.8834 306
517.8862 297
517.8890 329
517.8918 291
517.8946 318
517.8974 284
517.9002 322
517.9030 260
517.9059 327
517.9087 279
517.9115 314
517.9143 286
517.9171 284
517.9199 278
517.9227 326
517.9255 265
517.9283 330
517.9311 292
517.9339 325
517.9367 294
517.9395 293
517.9423 287
517.9451 320
517.9479 283
517.9507 333
517.9535 288
517.9563 321
517.9591 260
517.9619 294
517.9647 303
517.9675 330
517.9703 274
517.9731 304
517.9759 290
517.9787 323
517.9815 285
517.9843 316
517.9871 279
517.9899 316
517.9927 253
517.9955 314
517.9983 276
518.0011 317
518.0039 294
518.0067 291
518.0095 289
518.0123 333
518.0151 267
518.0179 324
518.0207 281
518.0235 321
518.0263 287
518.0291 288
518.0319 288
518.0347 336
518.0375 310
518.0403 366
518.0431 357
518.0459 426
518.0487 383
518.0515 431
518.0543 427
518.0571 452
518.0599 372
518.0627 432
518.0655 435
518.0683 533
518.0711 558
518.0740 652
518.0768 631
518.0796 665
518.0824 528
518.0852 556
518.0880 444
518.0908 437
518.0936 366
518.0964 341
518.0992 318
518.1020 360
518.1048 290
518.1076 353
518.1104 307
518.1132 342
518.1160 312
518.1188 322
518.1216 320
518.1244 362
518.1272 329
518.1300 381
518.1328 341
518.1356 392
518.1384 325
518.1412 358
518.1440 364
518.1468 382
518.1496 310
518.1524 357
518.1552 344
518.1580 388
518.1608 351
518.1636 382
518.1664 345
518.1692 395
518.1720 319
518.1748 396
518.1776 359
518.1804 410
518.1832 376
518.1860 371
518.1888 350
518.1916 396
518.1944 322
518.1972 397
518.2000 354
518.2028 399
518.2056 356
518.2085 363
518.2113 353
518.2141 392
518.2169 358
518.2197 419
518.2225 380
518.2253 419
518.2281 343
518.2309 384
518.2337 403
518.2365 452
518.2393 400
518.2421 456
518.2449 447
518.2477 489
518.2505 447
518.2533 479
518.2561 428
518.2589 484
518.2617 416
518.2645 525
518.2673 505
518.2701 592
518.2729 591
518.2757 641
518.2785 668
518.2813 741
518.2841 633
518.2869 738
518.2897 735
518.2925 917
518.2953 1016
518.2981 1211
518.3009 1378
518.3037 1669
518.3065 1875
518.3093 2502
518.3121 2948
518.3149 3621
518.3177 3540
518.3205 3529
518.3234 3062
518.3262 2584
518.3290 1816
518.3318 1559
518.3346 1246
518.3374 1146
518.3402 945
518.3430 902
518.3458 752
518.3486 732
518.3514 558
518.3542 594
518.3570 500
518.3598 536
518.3626 497
518.3654 509
518.3682 521
518.3710 606
518.3738 531
518.3766 590
518.3794 502
518.3822 513
518.3850 437
518.3878 418
518.3906 391
518.3934 413
518.3962 354
518.3990 394
518.4018 344
518.4046 384
518.4074 322
518.4102 350
518.4130 353
518.4158 380
518.4186 316
518.4214 368
518.4242 359
518.4271 397
518.4299 355
518.4327 389
518.4355 342
518.4383 380
518.4411 308
518.4439 381
518.4467 342
518.4495 388
518.4523 364
518.4551 373
518.4579 386
518.4607 445
518.4635 375
518.4663 438
518.4691 398
518.4719 448
518.4747 410
518.4775 418
518.4803 407
518.4831 427
518.4859 374
518.4887 411
518.4915 355
518.4943 389
518.4971 315
518.4999 336
518.5027 332
518.5055 348
518.5083 280
518.5111 313
518.5139 301
518.5167 341
518.5195 315
518.5224 341
518.5252 303
518.5280 347
518.5308 279
518.5336 347
518.5364 302
518.5392 343
518.5420 313
518.5448 305
518.5476 293
518.5504 341
518.5532 279
518.5560 344
518.5588 299
518.5616 342
518.5644 308
518.5672 303
518.5700 298
518.5728 326
518.5756 298
518.5784 341
518.5812 300
518.5840 331
518.5868 271
518.5896 304
518.5924 305
518.5952 332
518.5980 268
518.6008 299
518.6036 286
518.6064 327
518.6093 295
518.6121 326
518.6149 290
518.6177 330
518.6205 269
518.6233 340
518.6261 296
518.6289 324
518.6317 293
518.6345 292
518.6373 287
518.6401 335
518.6429 272
518.6457 336
518.6485 296
518.6513 340
518.6541 301
518.6569 301
518.6597 295
518.6625 330
518.6653 294
518.6681 341
518.6709 297
518.6737 336
518.6765 272
518.6793 297
518.6821 297
518.6849 321
518.6877 265
518.6906 300
518.6934 288
518.6962 329
518.6990 284
518.7018 313
518.7046 279
518.7074 320
518.7102 261
518.7130 324
518.7158 283
518.7186 320
518.7214 286
518.7242 281
518.7270 275
518.7298 316
518.7326 259
518.7354 316
518.7382 278
518.7410 315
518.7438 283
518.7466 282
518.7494 284
518.7522 319
518.7550 287
518.7578 328
518.7606 288
518.7634 331
518.7663 275
518.7691 308
518.7719 309
518.7747 337
518.7775 274
518.7803 316
518.7831 297
518.7859 336
518.7887 301
518.7915 330
518.7943 292
518.7971 330
518.7999 264
518.8027 330
518.8055 291
518.8083 329
518.8111 303
518.8139 301
518.8167 288
518.8195 331
518.8223 271
518.8251 336
518.8279 297
518.8307 332
518.8335 301
518.8363 307
518.8392 315
518.8420 363
518.8448 336
518.8476 382
518.8504 334
518.8532 356
518.8560 284
518.8588 307
518.8616 299
518.8644 320
518.8672 260
518.8700 290
518.8728 278
518.8756 316
518.8784 290
518.8812 316
518.8840 285
518.8868 319
518.8896 253
518.8924 316
518.8952 276
518.8980 320
518.9008 293
518.9036 291
518.9065 279
518.9093 316
518.9121 253
518.9149 313
518.9177 281
518.9205 322
518.9233 289
518.9261 283
518.9289 278
518.9317 311
518.9345 276
518.9373 314
518.9401 280
518.9429 314
518.9457 256
518.9485 284
518.9513 284
518.9541 311
518.9569 255
518.9597 292
518.9625 280
518.9653 319
518.9681 284
518.9709 310
518.9738 275
518.9766 317
518.9794 254
518.9822 313
518.9850 275
518.9878 307
518.9906 283
518.9934 286
518.9962 279
518.9990 323
519.0018 262
519.0046 318
519.0074 272
519.0102 315
519.0130 278
519.0158 281
519.0186 276
519.0214 312
519.0242 286
519.0270 334
519.0298 295
519.0326 345
519.0354 292
519.0383 329
519.0411 344
519.0439 379
519.0467 315
519.0495 362
519.0523 341
519.0551 392
519.0579 380
519.0607 439
519.0635 432
519.0663 502
519.0691 443
519.0719 536
519.0747 478
519.0775 513
519.0803 451
519.0831 422
519.0859 389
519.0887 422
519.0915 330
519.0943 391
519.0972 340
519.1000 386
519.1028 342
519.1056 339
519.1084 344
519.1112 398
519.1140 380
519.1168 471
519.1196 463
519.1224 536
519.1252 454
519.1280 480
519.1308 458
519.1336 475
519.1364 381
519.1392 427
519.1420 404
519.1448 439
519.1476 392
519.1504 429
519.1532 388
519.1560 442
519.1589 361
519.1617 447
519.1645 400
519.1673 452
519.1701 426
519.1729 435
519.1757 443
519.1785 524
519.1813 443
519.1841 522
519.1869 448
519.1897 497
519.1925 438
519.1953 441
519.1981 428
519.2009 463
519.2037 413
519.2065 465
519.2093 411
519.2121 476
519.2150 403
519.2178 454
519.2206 453
519.2234 493
519.2262 416
519.2290 477
519.2318 476
519.2346 554
519.2374 533
519.2402 609
519.2430 632
519.2458 848
519.2486 961
519.2514 1400
519.2542 1597
519.2570 1862
519.2598 1770
519.2626 1646
519.2654 1435
519.2682 1382
519.2711 1102
519.2739 1180
519.2767 1085
519.2795 1238
519.2823 1359
519.2851 1790
519.2879 2340
519.2907 2975
519.2935 3121
519.2963 3310
519.2991 2962
519.3019 2995
519.3047 2876
519.3075 3670
519.3103 4742
519.3131 6617
519.3159 8850
519.3187 14423
519.3215 21732
519.3244 31978
519.3272 38812
519.3300 43859
519.3328 41384
519.3356 36663
519.3384 26552
519.3412 20759
519.3440 13387
519.3468 9428
519.3496 5984
519.3524 4057
519.3552 2733
519.3580 2041
519.3608 1299
519.3636 1147
519.3664 887
519.3692 853
519.3720 716
519.3748 669
519.3777 617
519.3805 615
519.3833 533
519.3861 560
519.3889 480
519.3917 504
519.3945 421
519.3973 450
519.4001 449
519.4029 477
519.4057 399
519.4085 437
519.4113 407
519.4141 448
519.4169 393
519.4197 424
519.4225 378
519.4253 444
519.4282 399
519.4310 538
519.4338 556
519.4366 660
519.4394 630
519.4422 635
519.4450 586
519.4478 601
519.4506 472
519.4534 531
519.4562 463
519.4590 493
519.4618 432
519.4646 435
519.4674 426
519.4702 485
519.4730 482
519.4758 652
519.4787 816
519.4815 1232
519.4843 1497
519.4871 1910
519.4899 2037
519.4927 1990
519.4955 1560
519.4983 1356
519.5011 1022
519.5039 880
519.5067 667
519.5095 615
519.5123 501
519.5151 507
519.5179 386
519.5207 444
519.5235 377
519.5264 412
519.5292 380
519.5320 372
519.5348 361
519.5376 411
519.5404 339
519.5432 410
519.5460 365
519.5488 414
519.5516 368
519.5544 372
519.5572 369
519.5600 418
519.5628 379
519.5656 427
519.5684 374
519.5712 420
519.5741 348
519.5769 382
519.5797 382
519.5825 423
519.5853 347
519.5881 399
519.5909 378
519.5937 428
519.5965 393
519.5993 433
519.6021 383
519.6049 431
519.6077 347
519.6105 424
519.6133 368
519.6161 415
519.6189 379
519.6218 375
519.6246 367
519.6274 431
519.6302 358
519.6330 435
519.6358 379
519.6386 427
519.6414 383
519.6442 380
519.6470 376
519.6498 414
519.6526 373
519.6554 428
519.6582 378
519.6610 418
519.6638 337
519.6667 369
519.6695 375
519.6723 418
519.6751 346
519.6779 395
519.6807 383
519.6835 431
519.6863 392
519.6891 436
519.6919 393
519.6947 437
519.6975 354
519.7003 430
519.7031 375
519.7059 424
519.7087 385
519.7116 376
519.7144 361
519.7172 413
519.7200 336
519.7228 411
519.7256 358
519.7284 409
519.7312 366
519.7340 368
519.7368 363
519.7396 400
519.7424 363
519.7452 413
519.7480 364
519.7508 402
519.7537 324
519.7565 359
519.7593 349
519.7621 377
519.7649 309
519.7677 358
519.7705 348
519.7733 396
519.7761 364
519.7789 401
519.7817 359
519.7845 407
519.7873 321
519.7901 390
519.7929 338
519.7957 384
519.7986 350
519.8014 347
519.8042 342
519.8070 394
519.8098 322
519.8126 398
519.8154 355
519.8182 402
519.8210 367
519.8238 382
519.8266 385
519.8294 424
519.8322 391
519.8350 444
519.8378 390
519.8407 427
519.8435 342
519.8463 369
519.8491 372
519.8519 397
519.8547 325
519.8575 360
519.8603 344
519.8631 387
519.8659 344
519.8687 372
519.8715 327
519.8743 376
519.8771 306
519.8799 387
519.8828 338
519.8856 379
519.8884 342
519.8912 332
519.8940 323
519.8968 380
519.8996 310
519.9024 381
519.9052 339
519.9080 379
519.9108 341
519.9136 341
519.9164 331
519.9192 370
519.9221 336
519.9249 383
519.9277 334
519.9305 367
519.9333 291
519.9361 327
519.9389 329
519.9417 355
519.9445 293
519.9473 338
519.9501 324
519.9529 364
519.9557 325
519.9585 359
519.9613 326
519.9642 370
519.9670 299
519.9698 359
519.9726 316
519.9754 353
519.9782 326
519.9810 320
519.9838 311
519.9866 360
519.9894 298
519.9922 364
519.9950 322
519.9978 374
520.0006 334
520.0035 339
520.0063 328
520.0091 361
520.0119 324
520.0147 369
520.0175 317
520.0203 357
520.0231 282
520.0259 315
520.0287 322
520.0315 348
520.0343 290
520.0371 335
520.0399 321
520.0428 367
520.0456 341
520.0484 376
520.0512 335
520.0540 378
520.0568 307
520.0596 379
520.0624 344
520.0652 400
520.0680 376
520.0708 378
520.0736 368
520.0764 411
520.0792 333
520.0821 399
520.0849 343
520.0877 379
520.0905 329
520.0933 333
520.0961 333
520.0989 367
520.1017 329
520.1045 382
520.1073 340
520.1101 381
520.1129 319
520.1157 362
520.1186 370
520.1214 410
520.1242 341
520.1270 384
520.1298 372
520.1326 413
520.1354 365
520.1382 400
520.1410 351
520.1438 391
520.1466 313
520.1494 389
520.1522 337
520.1550 382
520.1579 351
520.1607 349
520.1635 337
520.1663 385
520.1691 314
520.1719 404
520.1747 366
520.1775 417
520.1803 379
520.1831 384
520.1859 381
520.1887 416
520.1915 373
520.1944 420
520.1972 375
520.2000 414
520.2028 338
520.2056 366
520.2084 367
520.2112 404
520.2140 333
520.2168 375
520.2196 367
520.2224 416
520.2252 389
520.2280 422
520.2309 379
520.2337 433
520.2365 358
520.2393 436
520.2421 392
520.2449 454
520.2477 461
520.2505 533
520.2533 612
520.2561 781
520.2589 760
520.2617 879
520.2645 787
520.2674 796
520.2702 673
520.2730 637
520.2758 605
520.2786 640
520.2814 616
520.2842 774
520.2870 862
520.2898 1131
520.2926 1196
520.2954 1408
520.2982 1423
520.3011 1387
520.3039 1135
520.3067 1201
520.3095 1235
520.3123 1524
520.3151 1797
520.3179 2555
520.3207 3606
520.3235 5855
520.3263 8004
520.3291 11684
520.3319 13390
520.3347 14325
520.3376 12592
520.3404 10478
520.3432 7812
520.3460 5991
520.3488 3734
520.3516 2912
520.3544 1947
520.3572 1532
520.3600 1075
520.3628 857
520.3656 706
520.3684 653
520.3713 538
520.3741 549
520.3769 459
520.3797 478
520.3825 382
520.3853 398
520.3881 388
520.3909 412
520.3937 337
520.3965 383
520.3993 372
520.4021 412
520.4049 378
520.4078 404
520.4106 359
520.4134 397
520.4162 313
520.4190 379
520.4218 325
520.4246 370
520.4274 337
520.4302 348
520.4330 364
520.4358 436
520.4386 396
520.4415 489
520.4443 442
520.4471 469
520.4499 402
520.4527 393
520.4555 376
520.4583 393
520.4611 342
520.4639 377
520.4667 331
520.4695 380
520.4723 321
520.4752 363
520.4780 399
520.4808 499
520.4836 526
520.4864 717
520.4892 835
520.4920 971
520.4948 911
520.4976 882
520.5004 712
520.5032 657
520.5060 471
520.5089 494
520.5117 404
520.5145 424
520.5173 365
520.5201 349
520.5229 326
520.5257 370
520.5285 293
520.5313 350
520.5341 304
520.5369 343
520.5398 309
520.5426 316
520.5454 313
520.5482 345
520.5510 314
520.5538 358
520.5566 316
520.5594 353
520.5622 283
520.5650 305
520.5678 311
520.5706 339
520.5735 283
520.5763 327
520.5791 312
520.5819 355
520.5847 324
520.5875 357
520.5903 316
520.5931 357
520.5959 288
520.5987 357
520.6015 313
520.6043 347
520.6072 315
520.6100 307
520.6128 299
520.6156 346
520.6184 279
520.6212 342
520.6240 306
520.6268 347
520.6296 306
520.6324 297
520.6352 303
520.6381 337
520.6409 298
520.6437 344
520.6465 307
520.6493 343
520.6521 280
520.6549 310
520.6577 311
520.6605 345
520.6633 282
520.6661 319
520.6690 308
520.6718 347
520.6746 312
520.6774 341
520.6802 304
520.6830 344
520.6858 278
520.6886 345
520.6914 304
520.6942 344
520.6970 311
520.6999 307
520.7027 300
520.7055 356
520.7083 285
520.7111 347
520.7139 306
520.7167 345
520.7195 302
520.7223 310
520.7251 304
520.7279 337
520.7308 299
520.7336 348
520.7364 302
520.7392 336
520.7420 268
520.7448 293
520.7476 293
520.7504 318
520.7532 257
520.7560 290
520.7588 279
520.7617 321
520.7645 298
520.7673 328
520.7701 296
520.7729 335
520.7757 269
520.7785 332
520.7813 289
520.7841 331
520.7869 301
520.7897 296
520.7926 292
520.7954 334
520.7982 277
520.8010 333
520.8038 298
520.8066 332
520.8094 295
520.8122 301
520.8150 305
520.8178 345
520.8206 313
520.8235 356
520.8263 309
520.8291 345
520.8319 283
520.8347 311
520.8375 316
520.8403 343
520.8431 279
520.8459 324
520.8487 311
520.8515 349
520.8544 311
520.8572 345
520.8600 304
520.8628 343
520.8656 276
520.8684 333
520.8712 289
520.8740 323
520.8768 300
520.8796 287
520.8825 279
520.8853 323
520.8881 264
520.8909 323
520.8937 289
520.8965 330
520.8993 296
520.9021 293
520.9049 283
520.9077 320
520.9105 287
520.9134 330
520.9162 291
520.9190 328
520.9218 260
520.9246 294
520.9274 296
520.9302 323
520.9330 261
520.9358 298
520.9386 289
520.9415 326
520.9443 296
520.9471 322
520.9499 293
520.9527 333
520.9555 269
520.9583 335
520.9611 290
520.9639 328
520.9667 297
520.9695 300
520.9724 294
520.9752 333
520.9780 270
520.9808 329
520.9836 285
520.9864 323
520.9892 289
520.9920 293
520.9948 290
520.9976 328
521.0005 295
521.0033 339
521.0061 296
521.0089 335
521.0117 269
521.0145 296
521.0173 291
521.0201 316
521.0229 253
521.0257 294
521.0286 286
521.0314 317
521.0342 287
521.0370 318
521.0398 279
521.0426 323
521.0454 264
521.0482 333
521.0510 294
521.0538 327
521.0567 302
521.0595 299
521.0623 291
521.0651 338
521.0679 270
521.0707 333
521.0735 297
521.0763 349
521.0791 321
521.0819 326
521.0848 312
521.0876 342
521.0904 299
521.0932 343
521.0960 304
521.0988 347
521.1016 283
521.1044 323
521.1072 338
521.1100 379
521.1129 336
521.1157 401
521.1185 395
521.1213 479
521.1241 569
521.1269 932
521.1297 1410
521.1325 2367
521.1353 3036
521.1381 4043
521.1410 4122
521.1438 3999
521.1466 3193
521.1494 2484
521.1522 1807
521.1550 1458
521.1578 963
521.1606 865
521.1634 652
521.1662 599
521.1691 472
521.1719 423
521.1747 386
521.1775 413
521.1803 369
521.1831 421
521.1859 378
521.1887 444
521.1915 399
521.1944 459
521.1972 471
521.2000 493
521.2028 406
521.2056 430
521.2084 397
521.2112 436
521.2140 391
521.2168 426
521.2196 382
521.2225 430
521.2253 382
521.2281 492
521.2309 483
521.2337 558
521.2365 535
521.2393 540
521.2421 536
521.2449 627
521.2477 580
521.2506 708
521.2534 686
521.2562 767
521.2590 769
521.2618 908
521.2646 1114
521.2674 1444
521.2702 1573
521.2730 1790
521.2759 1682
521.2787 1729
521.2815 1535
521.2843 1697
521.2871 1815
521.2899 1963
521.2927 1807
521.2955 2007
521.2983 2197
521.3011 2880
521.3040 3435
521.3068 4246
521.3096 4370
521.3124 4361
521.3152 3471
521.3180 3203
521.3208 2504
521.3236 2401
521.3264 2327
521.3293 2643
521.3321 2998
521.3349 3462
521.3377 3195
521.3405 3189
521.3433 2606
521.3461 2257
521.3489 1657
521.3517 1296
521.3546 1011
521.3574 858
521.3602 652
521.3630 614
521.3658 486
521.3686 495
521.3714 404
521.3742 436
521.3770 450
521.3798 493
521.3827 418
521.3855 454
521.3883 418
521.3911 435
521.3939 387
521.3967 414
521.3995 365
521.4023 396
521.4051 318
521.4080 380
521.4108 345
521.4136 394
521.4164 367
521.4192 366
521.4220 359
521.4248 400
521.4276 329
521.4304 398
521.4333 359
521.4361 398
521.4389 358
521.4417 355
521.4445 348
521.4473 383
521.4501 340
521.4529 380
521.4557 343
521.4586 384
521.4614 318
521.4642 346
521.4670 345
521.4698 365
521.4726 293
521.4754 329
521.4782 320
521.4810 368
521.4839 343
521.4867 386
521.4895 376
521.4923 455
521.4951 409
521.4979 504
521.5007 456
521.5035 485
521.5063 431
521.5092 402
521.5120 365
521.5148 396
521.5176 305
521.5204 358
521.5232 313
521.5260 350
521.5288 315
521.5316 316
521.5345 309
521.5373 346
521.5401 310
521.5429 349
521.5457 306
521.5485 343
521.5513 272
521.5541 290
521.5569 293
521.5598 323
521.5626 268
521.5654 305
521.5682 295
521.5710 340
521.5738 313
521.5766 340
521.5794 306
521.5822 344
521.5851 270
521.5879 336
521.5907 290
521.5935 331
521.5963 293
521.5991 288
521.6019 280
521.6047 325
521.6076 267
521.6104 324
521.6132 283
521.6160 323
521.6188 289
521.6216 291
521.6244 290
521.6272 328
521.6300 297
521.6329 338
521.6357 294
521.6385 330
521.6413 272
521.6441 297
521.6469 297
521.6497 324
521.6525 263
521.6553 308
521.6582 290
521.6610 324
521.6638 287
521.6666 318
521.6694 282
521.6722 326
521.6750 263
521.6778 329
521.6807 286
521.6835 316
521.6863 287
521.6891 291
521.6919 292
521.6947 340
521.6975 272
521.7003 332
521.7031 288
521.7060 322
521.7088 286
521.7116 286
521.7144 283
521.7172 312
521.7200 280
521.7228 322
521.7256 278
521.7285 314
521.7313 262
521.7341 292
521.7369 296
521.7397 324
521.7425 263
521.7453 294
521.7481 280
521.7509 313
521.7538 288
521.7566 322
521.7594 281
521.7622 329
521.7650 264
521.7678 328
521.7706 284
521.7734 327
521.7763 295
521.7791 291
521.7819 278
521.7847 318
521.7875 256
521.7903 322
521.7931 291
521.7959 332
521.7987 295
521.8016 297
521.8044 292
521.8072 322
521.8100 295
521.8128 335
521.8156 294
521.8184 325
521.8212 267
521.8241 300
521.8269 315
521.8297 358
521.8325 304
521.8353 353
521.8381 343
521.8409 387
521.8437 349
521.8466 375
521.8494 329
521.8522 353
521.8550 276
521.8578 336
521.8606 291
521.8634 328
521.8662 300
521.8690 296
521.8719 283
521.8747 323
521.8775 259
521.8803 319
521.8831 273
521.8859 314
521.8887 281
521.8915 287
521.8944 287
521.8972 318
521.9000 283
521.9028 317
521.9056 267
521.9084 300
521.9112 251
521.9140 283
521.9169 283
521.9197 309
521.9225 248
521.9253 289
521.9281 277
521.9309 316
521.9337 277
521.9365 299
521.9394 268
521.9422 306
521.9450 249
521.9478 311
521.9506 278
521.9534 315
521.9562 277
521.9590 268
521.9619 260
521.9647 300
521.9675 246
521.9703 307
521.9731 270
521.9759 316
521.9787 280
521.9815 275
521.9844 273
521.9872 307
521.9900 276
521.9928 321
521.9956 286
521.9984 326
522.0012 264
522.0040 286
522.0069 282
522.0097 308
522.0125 250
522.0153 288
522.0181 282
522.0209 315
522.0237 281
522.0265 318
522.0294 283
522.0322 318
522.0350 255
522.0378 321
522.0406 281
522.0434 319
522.0462 288
522.0490 290
522.0519 291
522.0547 357
522.0575 297
522.0603 359
522.0631 328
522.0659 367
522.0687 323
522.0715 319
522.0744 311
522.0772 339
522.0800 304
522.0828 349
522.0856 300
522.0884 330
522.0912 263
522.0940 289
522.0969 292
522.0997 317
522.1025 261
522.1053 301
522.1081 301
522.1109 342
522.1137 311
522.1165 350
522.1194 314
522.1222 358
522.1250 305
522.1278 443
522.1306 535
522.1334 850
522.1362 1143
522.1390 1525
522.1419 1774
522.1447 1957
522.1475 1634
522.1503 1524
522.1531 1131
522.1559 962
522.1587 700
522.1616 584
522.1644 494
522.1672 469
522.1700 385
522.1728 403
522.1756 336
522.1784 361
522.1812 292
522.1841 320
522.1869 320
522.1897 351
522.1925 297
522.1953 346
522.1981 341
522.2009 385
522.2037 353
522.2066 382
522.2094 338
522.2122 381
522.2150 309
522.2178 371
522.2206 327
522.2234 372
522.2263 347
522.2291 357
522.2319 357
522.2347 416
522.2375 351
522.2403 429
522.2431 397
522.2459 452
522.2488 428
522.2516 442
522.2544 451
522.2572 498
522.2600 469
522.2628 552
522.2656 563
522.2685 698
522.2713 697
522.2741 804
522.2769 823
522.2797 855
522.2825 721
522.2853 782
522.2881 778
522.2910 854
522.2938 809
522.2966 864
522.2994 845
522.3022 1023
522.3050 1076
522.3078 1443
522.3106 1531
522.3135 1670
522.3163 1508
522.3191 1360
522.3219 1167
522.3247 1121
522.3275 917
522.3303 1014
522.3332 957
522.3360 1041
522.3388 970
522.3416 963
522.3444 910
522.3472 908
522.3500 793
522.3529 807
522.3557 687
522.3585 663
522.3613 512
522.3641 495
522.3669 451
522.3697 452
522.3725 371
522.3754 410
522.3782 394
522.3810 438
522.3838 396
522.3866 411
522.3894 360
522.3922 389
522.3951 305
522.3979 365
522.4007 316
522.4035 350
522.4063 320
522.4091 315
522.4119 308
522.4147 355
522.4176 293
522.4204 350
522.4232 312
522.4260 353
522.4288 319
522.4316 320
522.4344 314
522.4373 339
522.4401 305
522.4429 345
522.4457 301
522.4485 336
522.4513 279
522.4541 301
522.4570 301
522.4598 328
522.4626 274
522.4654 317
522.4682 308
522.4710 344
522.4738 298
522.4766 328
522.4795 291
522.4823 332
522.4851 271
522.4879 338
522.4907 299
522.4935 344
522.4963 322
522.4992 323
522.5020 320
522.5048 368
522.5076 304
522.5104 363
522.5132 315
522.5160 352
522.5189 312
522.5217 311
522.5245 300
522.5273 325
522.5301 287
522.5329 329
522.5357 288
522.5386 323
522.5414 263
522.5442 290
522.5470 292
522.5498 308
522.5526 258
522.5554 304
522.5583 291
522.5611 331
522.5639 301
522.5667 332
522.5695 286
522.5723 321
522.5751 259
522.5780 331
522.5808 322
522.5836 437
522.5864 564
522.5892 848
522.5920 1209
522.5948 1648
522.5976 1690
522.6005 1822
522.6033 1539
522.6061 1345
522.6089 970
522.6117 752
522.6145 583
522.6173 521
522.6202 399
522.6230 400
522.6258 322
522.6286 344
522.6314 268
522.6342 289
522.6370 287
522.6399 309
522.6427 246
522.6455 282
522.6483 267
522.6511 305
522.6539 283
522.6567 317
522.6596 277
522.6624 318
522.6652 256
522.6680 317
522.6708 274
522.6736 308
522.6764 281
522.6793 277
522.6821 275
522.6849 320
522.6877 259
522.6905 313
522.6933 275
522.6961 314
522.6990 277
522.7018 276
522.7046 275
522.7074 305
522.7102 269
522.7130 311
522.7158 272
522.7187 310
522.7215 253
522.7243 282
522.7271 280
522.7299 299
522.7327 241
522.7355 278
522.7384 276
522.7412 317
522.7440 288
522.7468 313
522.7496 271
522.7524 306
522.7553 243
522.7581 301
522.7609 266
522.7637 307
522.7665 282
522.7693 275
522.7721 259
522.7750 295
522.7778 235
522.7806 292
522.7834 257
522.7862 298
522.7890 268
522.7918 272
522.7947 268
522.7975 298
522.8003 277
522.8031 319
522.8059 280
522.8087 313
522.8115 258
522.8144 288
522.8172 292
522.8200 311
522.8228 253
522.8256 294
522.8284 288
522.8312 343
522.8341 339
522.8369 402
522.8397 396
522.8425 460
522.8453 394
522.8481 451
522.8509 394
522.8538 406
522.8566 353
522.8594 335
522.8622 314
522.8650 350
522.8678 296
522.8707 357
522.8735 314
522.8763 350
522.8791 306
522.8819 299
522.8847 283
522.8875 300
522.8904 266
522.8932 301
522.8960 261
522.8988 300
522.9016 244
522.9044 268
522.9072 269
522.9101 296
522.9129 243
522.9157 276
522.9185 268
522.9213 302
522.9241 275
522.9270 310
522.9298 276
522.9326 315
522.9354 254
522.9382 315
522.9410 272
522.9438 307
522.9467 285
522.9495 283
522.9523 278
522.9551 317
522.9579 247
522.9607 302
522.9635 265
522.9664 308
522.9692 281
522.9720 282
522.9748 280
522.9776 314
522.9804 276
522.9833 325
522.9861 281
522.9889 318
522.9917 259
522.9945 278
522.9973 283
523.0001 306
523.0030 253
523.0058 283
523.0086 274
523.0114 311
523.0142 286
523.0170 322
523.0199 295
523.0227 334
523.0255 266
523.0283 326
523.0311 282
523.0339 318
523.0367 288
523.0396 286
523.0424 278
523.0452 323
523.0480 266
523.0508 336
523.0536 305
523.0564 356
523.0593 335
523.0621 352
523.0649 365
523.0677 408
523.0705 366
523.0733 411
523.0762 357
523.0790 384
523.0818 306
523.0846 325
523.0874 318
523.0902 342
523.0930 282
523.0959 322
523.0987 312
523.1015 351
523.1043 316
523.1071 350
523.1099 314
523.1128 367
523.1156 310
523.1184 398
523.1212 376
523.1240 462
523.1268 494
523.1297 588
523.1325 672
523.1353 821
523.1381 794
523.1409 965
523.1437 987
523.1465 1205
523.1494 1284
523.1522 1442
523.1550 1494
523.1578 1500
523.1606 1246
523.1634 1138
523.1663 856
523.1691 754
523.1719 538
523.1747 503
523.1775 448
523.1803 445
523.1831 352
523.1860 386
523.1888 373
523.1916 426
523.1944 392
523.1972 434
523.2000 396
523.2029 433
523.2057 350
523.2085 439
523.2113 404
523.2141 465
523.2169 447
523.2198 482
523.2226 536
523.2254 664
523.2282 637
523.2310 754
523.2338 703
523.2366 777
523.2395 789
523.2423 955
523.2451 1193
523.2479 1549
523.2507 1722
523.2535 2124
523.2564 2410
523.2592 3230
523.2620 3781
523.2648 4788
523.2676 5180
523.2704 5206
523.2733 4384
523.2761 4374
523.2789 4381
523.2817 5229
523.2845 5788
523.2873 6589
523.2901 6284
523.2930 5848
523.2958 4360
523.2986 3768
523.3014 2700
523.3042 2309
523.3070 1937
523.3099 2090
523.3127 2749
523.3155 4356
523.3183 5866
523.3211 8387
523.3239 9442
523.3268 9943
523.3296 8515
523.3324 7059
523.3352 5325
523.3380 4164
523.3408 2913
523.3437 2401
523.3465 1757
523.3493 1458
523.3521 1031
523.3549 926
523.3577 818
523.3606 783
523.3634 627
523.3662 643
523.3690 568
523.3718 578
523.3746 500
523.3774 517
523.3803 458
523.3831 497
523.3859 405
523.3887 463
523.3915 397
523.3943 428
523.3972 387
523.4000 380
523.4028 360
523.4056 394
523.4084 318
523.4112 379
523.4141 334
523.4169 374
523.4197 329
523.4225 328
523.4253 323
523.4281 368
523.4310 343
523.4338 389
523.4366 346
523.4394 385
523.4422 314
523.4450 341
523.4479 346
523.4507 359
523.4535 294
523.4563 328
523.4591 315
523.4619 356
523.4648 327
523.4676 362
523.4704 330
523.4732 365
523.4760 299
523.4788 368
523.4817 321
523.4845 359
523.4873 326
523.4901 324
523.4929 313
523.4957 359
523.4986 293
523.5014 357
523.5042 310
523.5070 356
523.5098 318
523.5126 317
523.5155 314
523.5183 354
523.5211 326
523.5239 367
523.5267 323
523.5295 360
523.5324 287
523.5352 311
523.5380 311
523.5408 343
523.5436 289
523.5464 334
523.5493 323
523.5521 373
523.5549 351
523.5577 389
523.5605 346
523.5633 387
523.5662 313
523.5690 382
523.5718 330
523.5746 363
523.5774 322
523.5802 322
523.5831 325
523.5859 397
523.5887 374
523.5915 543
523.5943 626
523.5971 834
523.6000 889
523.6028 925
523.6056 864
523.6084 814
523.6112 635
523.6140 596
523.6169 465
523.6197 463
523.6225 346
523.6253 358
523.6281 340
523.6309 359
523.6338 291
523.6366 327
523.6394 307
523.6422 347
523.6450 320
523.6478 346
523.6507 303
523.6535 351
523.6563 288
523.6591 360
523.6619 314
523.6647 356
523.6676 323
523.6704 324
523.6732 315
523.6760 357
523.6788 287
523.6816 348
523.6845 301
523.6873 343
523.6901 305
523.6929 308
523.6957 301
523.6985 337
523.7014 306
523.7042 350
523.7070 305
523.7098 350
523.7126 287
523.7154 305
523.7183 309
523.7211 334
523.7239 271
523.7267 316
523.7295 301
523.7324 334
523.7352 304
523.7380 337
523.7408 291
523.7436 333
523.7464 272
523.7493 338
523.7521 295
523.7549 333
523.7577 301
523.7605 298
523.7633 292
523.7662 343
523.7690 282
523.7718 348
523.7746 309
523.7774 345
523.7802 310
523.7831 307
523.7859 301
523.7887 334
523.7915 300
523.7943 340
523.7971 299
523.8000 344
523.8028 285
523.8056 314
523.8084 320
523.8112 345
523.8141 276
523.8169 310
523.8197 301
523.8225 344
523.8253 314
523.8281 349
523.8310 315
523.8338 355
523.8366 291
523.8394 363
523.8422 329
523.8450 382
523.8479 362
523.8507 362
523.8535 347
523.8563 380
523.8591 301
523.8619 359
523.8648 314
523.8676 355
523.8704 314
523.8732 309
523.8760 301
523.8789 330
523.8817 297
523.8845 344
523.8873 302
523.8901 326
523.8929 260
523.8958 284
523.8986 282
523.9014 312
523.9042 259
523.9070 297
523.9098 288
523.9127 328
523.9155 297
523.9183 327
523.9211 292
523.9239 335
523.9268 265
523.9296 328
523.9324 281
523.9352 313
523.9380 281
523.9408 275
523.9437 270
523.9465 313
523.9493 253
523.9521 318
523.9549 282
523.9577 318
523.9606 279
523.9634 279
523.9662 273
523.9690 307
523.9718 287
523.9747 330
523.9775 288
523.9803 317
523.9831 257
523.9859 277
523.9887 279
523.9916 308
523.9944 256
523.9972 295
524.0000 286
524.0028 326
524.0057 296
524.0085 327
524.0113 290
524.0141 326
524.0169 264
524.0197 336
524.0226 297
524.0254 327
524.0282 296
524.0310 291
524.0338 289
524.0366 337
524.0395 277
524.0423 340
524.0451 300
524.0479 333
524.0507 298
524.0536 295
524.0564 294
524.0592 327
524.0620 304
524.0648 360
524.0676 321
524.0705 363
524.0733 299
524.0761 319
524.0789 310
524.0817 333
524.0846 275
524.0874 316
524.0902 308
524.0930 344
524.0958 317
524.0986 346
524.1015 301
524.1043 340
524.1071 275
524.1099 346
524.1127 307
524.1156 348
524.1184 316
524.1212 320
524.1240 323
524.1268 381
524.1296 330
524.1325 427
524.1353 418
524.1381 494
524.1409 463
524.1437 481
524.1466 492
524.1494 581
524.1522 608
524.1550 751
524.1578 736
524.1606 784
524.1635 642
524.1663 618
524.1691 541
524.1719 500
524.1747 373
524.1776 389
524.1804 355
524.1832 391
524.1860 346
524.1888 378
524.1916 336
524.1945 379
524.1973 308
524.2001 382
524.2029 332
524.2057 374
524.2086 347
524.2114 351
524.2142 345
524.2170 393
524.2198 325
524.2227 405
524.2255 369
524.2283 433
524.2311 412
524.2339 433
524.2367 431
524.2396 479
524.2424 461
524.2452 572
524.2480 589
524.2508 715
524.2537 699
524.2565 821
524.2593 943
524.2621 1194
524.2649 1318
524.2677 1689
524.2706 1826
524.2734 1974
524.2762 1872
524.2790 2076
524.2818 2233
524.2847 2806
524.2875 2963
524.2903 3434
524.2931 3170
524.2959 2918
524.2988 2258
524.3016 1772
524.3044 1356
524.3072 1213
524.3100 929
524.3128 1031
524.3157 1103
524.3185 1563
524.3213 1984
524.3241 2613
524.3269 3023
524.3298 3236
524.3326 2818
524.3354 2559
524.3382 1931
524.3410 1615
524.3439 1126
524.3467 989
524.3495 851
524.3523 783
524.3551 598
524.3579 601
524.3608 535
524.3636 552
524.3664 488
524.3692 504
524.3720 435
524.3749 454
524.3777 355
524.3805 409
524.3833 352
524.3861 392
524.3890 359
524.3918 354
524.3946 344
524.3974 386
524.4002 313
524.4030 370
524.4059 326
524.4087 359
524.4115 314
524.4143 313
524.4171 310
524.4200 342
524.4228 313
524.4256 359
524.4284 317
524.4312 357
524.4341 295
524.4369 316
524.4397 312
524.4425 341
524.4453 280
524.4482 320
524.4510 304
524.4538 345
524.4566 316
524.4594 351
524.4622 311
524.4651 346
524.4679 284
524.4707 348
524.4735 303
524.4763 344
524.4792 310
524.4820 305
524.4848 289
524.4876 333
524.4904 272
524.4933 327
524.4961 297
524.4989 343
524.5017 314
524.5045 319
524.5074 318
524.5102 347
524.5130 305
524.5158 342
524.5186 297
524.5215 331
524.5243 272
524.5271 303
524.5299 300
524.5327 328
524.5355 280
524.5384 323
524.5412 311
524.5440 357
524.5468 322
524.5496 350
524.5525 310
524.5553 341
524.5581 270
524.5609 337
524.5637 301
524.5666 337
524.5694 304
524.5722 301
524.5750 293
524.5778 335
524.5807 273
524.5835 327
524.5863 289
524.5891 328
524.5919 307
524.5948 328
524.5976 357
524.6004 413
524.6032 395
524.6060 448
524.6089 395
524.6117 416
524.6145 328
524.6173 336
524.6201 321
524.6230 337
524.6258 274
524.6286 303
524.6314 284
524.6342 316
524.6370 278
524.6399 306
524.6427 276
524.6455 312
524.6483 250
524.6511 315
524.6540 279
524.6568 318
524.6596 299
524.6624 296
524.6652 287
524.6681 329
524.6709 268
524.6737 321
524.6765 280
524.6793 311
524.6822 278
524.6850 282
524.6878 278
524.6906 312
524.6934 277
524.6963 323
524.6991 286
524.7019 312
524.7047 254
524.7075 284
524.7104 280
524.7132 309
524.7160 246
524.7188 280
524.7216 262
524.7245 299
524.7273 275
524.7301 303
524.7329 278
524.7357 316
524.7386 259
524.7414 325
524.7442 282
524.7470 315
524.7498 292
524.7527 286
524.7555 281
524.7583 320
524.7611 255
524.7639 306
524.7668 266
524.7696 299
524.7724 266
524.7752 269
524.7780 269
524.7809 298
524.7837 266
524.7865 312
524.7893 281
524.7921 315
524.7950 257
524.7978 281
524.8006 283
524.8034 299
524.8062 242
524.8091 283
524.8119 274
524.8147 319
524.8175 294
524.8203 327
524.8232 292
524.8260 323
524.8288 266
524.8316 334
524.8344 293
524.8373 340
524.8401 313
524.8429 313
524.8457 307
524.8485 345
524.8514 280
524.8542 334
524.8570 298
524.8598 337
524.8626 296
524.8655 288
524.8683 279
524.8711 307
524.8739 267
524.8767 302
524.8796 262
524.8824 299
524.8852 248
524.8880 274
524.8908 275
524.8937 298
524.8965 237
524.8993 273
524.9021 269
524.9049 308
524.9078 283
524.9106 318
524.9134 279
524.9162 313
524.9190 248
524.9219 312
524.9247 273
524.9275 310
524.9303 285
524.9331 283
524.9360 264
524.9388 306
524.9416 251
524.9444 311
524.9473 273
524.9501 315
524.9529 281
524.9557 286
524.9585 279
524.9614 308
524.9642 267
524.9670 305
524.9698 270
524.9726 299
524.9755 243
524.9783 270
524.9811 275
524.9839 301
524.9867 245
524.9896 281
524.9924 267
524.9952 308
524.9980 279
525.0008 310
525.0037 267
525.0065 308
525.0093 248
525.0121 311
525.0149 274
525.0178 313
525.0206 281
525.0234 273
525.0262 270
525.0290 321
525.0319 281
525.0347 388
525.0375 437
525.0403 621
525.0432 711
525.0460 841
525.0488 868
525.0516 871
525.0544 715
525.0573 674
525.0601 513
525.0629 498
525.0657 371
525.0685 374
525.0714 352
525.0742 359
525.0770 283
525.0798 316
525.0826 300
525.0855 341
525.0883 306
525.0911 332
525.0939 295
525.0967 332
525.0996 269
525.1024 336
525.1052 293
525.1080 329
525.1108 301
525.1137 301
525.1165 292
525.1193 345
525.1221 287
525.1250 358
525.1278 325
525.1306 383
525.1334 358
525.1362 373
525.1391 387
525.1419 443
525.1447 433
525.1475 521
525.1503 497
525.1532 557
525.1560 470
525.1588 502
525.1616 491
525.1644 512
525.1673 423
525.1701 454
525.1729 412
525.1757 436
525.1786 382
525.1814 414
525.1842 370
525.1870 414
525.1898 336
525.1927 410
525.1955 360
525.1983 408
525.2011 388
525.2039 402
525.2068 414
525.2096 474
525.2124 398
525.2152 465
525.2180 426
525.2209 485
525.2237 472
525.2265 512
525.2293 530
525.2322 584
525.2350 539
525.2378 609
525.2406 592
525.2434 685
525.2463 644
525.2491 750
525.2519 858
525.2547 1148
525.2575 1415
525.2604 2109
525.2632 2702
525.2660 3379
525.2688 3589
525.2717 4077
525.2745 4416
525.2773 5557
525.2801 6137
525.2829 7547
525.2858 7537
525.2886 7404
525.2914 6205
525.2942 5290
525.2970 4411
525.2999 4128
525.3027 3429
525.3055 3498
525.3083 3195
525.3111 3402
525.3140 3366
525.3168 3629
525.3196 3651
525.3224 3589
525.3253 3035
525.3281 2824
525.3309 2262
525.3337 2088
525.3365 1703
525.3394 1706
525.3422 1659
525.3450 1677
525.3478 1465
525.3506 1470
525.3535 1290
525.3563 1181
525.3591 933
525.3619 831
525.3648 650
525.3676 613
525.3704 465
525.3732 517
525.3760 453
525.3789 479
525.3817 425
525.3845 396
525.3873 365
525.3902 396
525.3930 316
525.3958 374
525.3986 346
525.4014 415
525.4043 424
525.4071 497
525.4099 564
525.4127 642
525.4155 591
525.4184 615
525.4212 509
525.4240 498
525.4268 370
525.4297 373
525.4325 360
525.4353 371
525.4381 308
525.4409 341
525.4438 321
525.4466 358
525.4494 322
525.4522 351
525.4551 317
525.4579 364
525.4607 296
525.4635 360
525.4663 313
525.4692 350
525.4720 316
525.4748 306
525.4776 298
525.4804 344
525.4833 279
525.4861 337
525.4889 296
525.4917 331
525.4946 298
525.4974 296
525.5002 299
525.5030 333
525.5058 302
525.5087 346
525.5115 298
525.5143 333
525.5171 268
525.5200 299
525.5228 302
525.5256 329
525.5284 277
525.5312 310
525.5341 294
525.5369 339
525.5397 313
525.5425 349
525.5454 312
525.5482 348
525.5510 277
525.5538 342
525.5566 296
525.5595 337
525.5623 299
525.5651 298
525.5679 292
525.5708 342
525.5736 279
525.5764 340
525.5792 299
525.5820 334
525.5849 299
525.5877 304
525.5905 299
525.5933 331
525.5962 302
525.5990 347
525.6018 312
525.6046 354
525.6074 289
525.6103 317
525.6131 312
525.6159 334
525.6187 267
525.6216 304
525.6244 294
525.6272 332
525.6300 301
525.6328 334
525.6357 302
525.6385 342
525.6413 274
525.6441 334
525.6470 285
525.6498 323
525.6526 295
525.6554 288
525.6582 284
525.6611 339
525.6639 278
525.6667 343
525.6695 303
525.6724 338
525.6752 301
525.6780 298
525.6808 285
525.6836 318
525.6865 289
525.6893 334
525.6921 294
525.6949 332
525.6978 268
525.7006 288
525.7034 288
525.7062 312
525.7090 256
525.7119 296
525.7147 284
525.7175 327
525.7203 295
525.7232 326
525.7260 288
525.7288 321
525.7316 250
525.7344 318
525.7373 277
525.7401 314
525.7429 286
525.7457 289
525.7486 283
525.7514 320
525.7542 260
525.7570 321
525.7598 281
525.7627 322
525.7655 293
525.7683 295
525.7711 293
525.7740 314
525.7768 276
525.7796 320
525.7824 285
525.7853 324
525.7881 262
525.7909 287
525.7937 288
525.7965 314
525.7994 259
525.8022 293
525.8050 276
525.8078 307
525.8107 282
525.8135 304
525.8163 273
525.8191 313
525.8219 253
525.8248 320
525.8276 291
525.8304 330
525.8332 302
525.8361 315
525.8389 330
525.8417 420
525.8445 411
525.8474 549
525.8502 569
525.8530 639
525.8558 592
525.8586 556
525.8615 493
525.8643 473
525.8671 387
525.8699 407
525.8728 333
525.8756 350
525.8784 268
525.8812 288
525.8841 291
525.8869 307
525.8897 249
525.8925 284
525.8953 270
525.8982 304
525.9010 273
525.9038 304
525.9066 272
525.9095 308
525.9123 247
525.9151 305
525.9179 267
525.9207 302
525.9236 282
525.9264 279
525.9292 271
525.9320 309
525.9349 249
525.9377 307
525.9405 265
525.9433 309
525.9462 277
525.9490 270
525.9518 267
525.9546 296
525.9575 266
525.9603 307
525.9631 267
525.9659 302
525.9687 247
525.9716 271
525.9744 277
525.9772 306
525.9800 249
525.9829 292
525.9857 281
525.9885 315
525.9913 281
525.9942 309
525.9970 275
525.9998 311
526.0026 245
526.0054 305
526.0083 266
526.0111 310
526.0139 289
526.0167 281
526.0196 267
526.0224 311
526.0252 248
526.0280 310
526.0309 275
526.0337 323
526.0365 301
526.0393 333
526.0421 370
526.0450 455
526.0478 455
526.0506 535
526.0534 495
526.0563 509
526.0591 395
526.0619 393
526.0647 361
526.0676 370
526.0704 294
526.0732 326
526.0760 296
526.0789 326
526.0817 291
526.0845 322
526.0873 286
526.0901 322
526.0930 258
526.0958 327
526.0986 284
526.1014 323
526.1043 297
526.1071 291
526.1099 284
526.1127 330
526.1156 272
526.1184 335
526.1212 301
526.1240 344
526.1269 310
526.1297 310
526.1325 304
526.1353 340
526.1381 309
526.1410 355
526.1438 318
526.1466 371
526.1494 316
526.1523 352
526.1551 361
526.1579 388
526.1607 324
526.1636 366
526.1664 351
526.1692 386
526.1720 343
526.1749 369
526.1777 329
526.1805 365
526.1833 291
526.1861 358
526.1890 316
526.1918 355
526.1946 330
526.1974 333
526.2003 328
526.2031 376
526.2059 316
526.2087 390
526.2116 349
526.2144 395
526.2172 356
526.2200 352
526.2229 354
526.2257 400
526.2285 365
526.2313 417
526.2342 382
526.2370 427
526.2398 361
526.2426 402
526.2454 410
526.2483 452
526.2511 400
526.2539 473
526.2567 512
526.2596 660
526.2624 764
526.2652 994
526.2680 1104
526.2709 1300
526.2737 1235
526.2765 1489
526.2793 1584
526.2822 1977
526.2850 2158
526.2878 2352
526.2906 2323
526.2935 2314
526.2963 1902
526.2991 1957
526.3019 1758
526.3048 1817
526.3076 1626
526.3104 1562
526.3132 1489
526.3161 1551
526.3189 1473
526.3217 1600
526.3245 1465
526.3273 1416
526.3302 1111
526.3330 1026
526.3358 912
526.3386 886
526.3415 756
526.3443 815
526.3471 769
526.3499 783
526.3528 682
526.3556 671
526.3584 567
526.3612 564
526.3641 443
526.3669 508
526.3697 460
526.3725 507
526.3754 465
526.3782 451
526.3810 419
526.3838 440
526.3867 345
526.3895 386
526.3923 332
526.3951 365
526.3980 327
526.4008 330
526.4036 339
526.4064 386
526.4092 360
526.4121 421
526.4149 386
526.4177 422
526.4205 352
526.4234 374
526.4262 365
526.4290 378
526.4318 304
526.4347 333
526.4375 319
526.4403 360
526.4431 317
526.4460 344
526.4488 304
526.4516 341
526.4544 279
526.4573 338
526.4601 293
526.4629 332
526.4657 305
526.4686 301
526.4714 287
526.4742 328
526.4770 270
526.4799 331
526.4827 292
526.4855 331
526.4883 293
526.4912 291
526.4940 286
526.4968 321
526.4996 287
526.5025 322
526.5053 279
526.5081 310
526.5109 254
526.5138 277
526.5166 281
526.5194 309
526.5222 255
526.5251 294
526.5279 285
526.5307 322
526.5335 293
526.5364 321
526.5392 286
526.5420 319
526.5448 256
526.5477 314
526.5505 276
526.5533 310
526.5561 284
526.5590 277
526.5618 272
526.5646 309
526.5674 247
526.5703 308
526.5731 274
526.5759 305
526.5787 269
526.5815 269
526.5844 269
526.5872 298
526.5900 270
526.5928 314
526.5957 275
526.5985 310
526.6013 252
526.6041 277
526.6070 278
526.6098 302
526.6126 252
526.6154 287
526.6183 282
526.6211 321
526.6239 288
526.6267 316
526.6296 280
526.6324 315
526.6352 250
526.6380 308
526.6409 276
526.6437 310
526.6465 280
526.6493 272
526.6522 265
526.6550 304
526.6578 245
526.6606 303
526.6635 261
526.6663 297
526.6691 268
526.6719 266
526.6748 265
526.6776 293
526.6804 263
526.6832 302
526.6861 265
526.6889 309
526.6917 254
526.6945 277
526.6974 270
526.7002 296
526.7030 241
526.7058 275
526.7087 268
526.7115 299
526.7143 268
526.7171 301
526.7200 265
526.7228 306
526.7256 246
526.7284 307
526.7313 269
526.7341 300
526.7369 268
526.7398 265
526.7426 263
526.7454 302
526.7482 249
526.7511 297
526.7539 260
526.7567 295
526.7595 267
526.7624 272
526.7652 268
526.7680 301
526.7708 272
526.7737 311
526.7765 271
526.7793 311
526.7821 267
526.7850 303
526.7878 309
526.7906 327
526.7934 261
526.7963 290
526.7991 272
526.8019 305
526.8047 272
526.8076 299
526.8104 270
526.8132 309
526.8160 249
526.8189 305
526.8217 269
526.8245 310
526.8273 288
526.8302 292
526.8330 300
526.8358 357
526.8386 311
526.8415 386
526.8443 359
526.8471 405
526.8499 364
526.8528 358
526.8556 340
526.8584 359
526.8612 313
526.8641 337
526.8669 291
526.8697 322
526.8725 263
526.8754 287
526.8782 280
526.8810 296
526.8838 239
526.8867 281
526.8895 267
526.8923 307
526.8952 272
526.8980 306
526.9008 271
526.9036 300
526.9065 242
526.9093 302
526.9121 264
526.9149 299
526.9178 274
526.9206 279
526.9234 266
526.9262 305
526.9291 244
526.9319 305
526.9347 266
526.9375 298
526.9404 265
526.9432 263
526.9460 258
526.9488 289
526.9517 260
526.9545 298
526.9573 260
526.9601 292
526.9630 239
526.9658 270
526.9686 269
526.9714 297
526.9743 241
526.9771 277
526.9799 264
526.9827 300
526.9856 269
526.9884 290
526.9912 259
526.9941 296
526.9969 239
526.9997 306
527.0025 262
527.0054 299
527.0082 274
527.0110 274
527.0138 264
527.0167 306
527.0195 249
527.0223 308
527.0251 270
527.0280 317
527.0308 301
527.0336 322
527.0364 345
527.0393 409
527.0421 387
527.0449 440
527.0477 397
527.0506 426
527.0534 340
527.0562 365
527.0591 350
527.0619 362
527.0647 294
527.0675 344
527.0704 351
527.0732 425
527.0760 420
527.0788 488
527.0817 465
527.0845 501
527.0873 389
527.0901 439
527.0930 362
527.0958 381
527.0986 332
527.1014 324
527.1043 307
527.1071 347
527.1099 279
527.1127 350
527.1156 309
527.1184 358
527.1212 330
527.1241 334
527.1269 336
527.1297 378
527.1325 337
527.1354 374
527.1382 329
527.1410 364
527.1438 298
527.1467 336
527.1495 355
527.1523 403
527.1551 341
527.1580 396
527.1608 382
527.1636 443
527.1664 425
527.1693 484
527.1721 460
527.1749 515
527.1778 435
527.1806 522
527.1834 478
527.1862 529
527.1891 486
527.1919 466
527.1947 432
527.1975 462
527.2004 373
527.2032 440
527.2060 395
527.2088 456
527.2117 453
527.2145 519
527.2173 614
527.2202 786
527.2230 833
527.2258 943
527.2286 875
527.2315 890
527.2343 738
527.2371 806
527.2399 883
527.2428 1036
527.2456 1027
527.2484 1213
527.2512 1318
527.2541 1617
527.2569 1798
527.2597 2162
527.2625 2235
527.2654 2414
527.2682 2362
527.2710 3295
527.2739 4394
527.2767 6545
527.2795 8227
527.2823 9736
527.2852 9898
527.2880 9582
527.2908 7597
527.2936 6947
527.2965 5598
527.2993 5116
527.3021 4217
527.3050 3766
527.3078 3391
527.3106 3490
527.3134 3550
527.3163 4246
527.3191 4392
527.3219 4623
527.3247 4012
527.3276 3810
527.3304 3392
527.3332 3132
527.3360 2497
527.3389 2288
527.3417 1857
527.3445 1620
527.3474 1273
527.3502 1204
527.3530 1082
527.3558 1138
527.3587 967
527.3615 1006
527.3643 824
527.3671 765
527.3700 625
527.3728 553
527.3756 496
527.3784 517
527.3813 413
527.3841 475
527.3869 422
527.3898 463
527.3926 419
527.3954 416
527.3982 398
527.4011 421
527.4039 368
527.4067 403
527.4095 348
527.4124 378
527.4152 306
527.4180 343
527.4209 347
527.4237 366
527.4265 300
527.4293 339
527.4322 327
527.4350 362
527.4378 324
527.4406 357
527.4435 317
527.4463 354
527.4491 290
527.4520 350
527.4548 304
527.4576 336
527.4604 304
527.4633 300
527.4661 292
527.4689 337
527.4717 277
527.4746 341
527.4774 314
527.4802 358
527.4831 325
527.4859 325
527.4887 320
527.4915 352
527.4944 314
527.4972 351
527.5000 313
527.5028 348
527.5057 284
527.5085 312
527.5113 312
527.5142 334
527.5170 280
527.5198 315
527.5226 297
527.5255 335
527.5283 306
527.5311 336
527.5339 298
527.5368 341
527.5396 275
527.5424 342
527.5453 300
527.5481 346
527.5509 317
527.5537 312
527.5566 307
527.5594 345
527.5622 284
527.5650 343
527.5679 300
527.5707 342
527.5735 306
527.5764 307
527.5792 301
527.5820 333
527.5848 300
527.5877 346
527.5905 302
527.5933 339
527.5961 276
527.5990 300
527.6018 308
527.6046 331
527.6075 274
527.6103 309
527.6131 296
527.6159 333
527.6188 295
527.6216 327
527.6244 289
527.6272 326
527.6301 262
527.6329 331
527.6357 290
527.6386 325
527.6414 301
527.6442 301
527.6470 300
527.6499 340
527.6527 273
527.6555 336
527.6584 293
527.6612 332
527.6640 302
527.6668 308
527.6697 309
527.6725 339
527.6753 302
527.6781 352
527.6810 308
527.6838 344
527.6866 279
527.6895 300
527.6923 298
527.6951 320
527.6979 260
527.7008 301
527.7036 288
527.7064 321
527.7093 295
527.7121 326
527.7149 293
527.7177 326
527.7206 262
527.7234 329
527.7262 288
527.7290 327
527.7319 302
527.7347 297
527.7375 289
527.7404 330
527.7432 257
527.7460 317
527.7488 284
527.7517 323
527.7545 287
527.7573 289
527.7602 290
527.7630 323
527.7658 295
527.7686 338
527.7715 293
527.7743 332
527.7771 267
527.7800 286
527.7828 288
527.7856 308
527.7884 246
527.7913 287
527.7941 270
527.7969 311
527.7997 282
527.8026 313
527.8054 282
527.8082 319
527.8111 263
527.8139 328
527.8167 291
527.8195 326
527.8224 302
527.8252 301
527.8280 296
527.8309 341
527.8337 291
527.8365 347
527.8393 309
527.8422 357
527.8450 327
527.8478 333
527.8507 344
527.8535 382
527.8563 355
527.8591 399
527.8620 340
527.8648 363
527.8676 276
527.8705 289
527.8733 284
527.8761 310
527.8789 258
527.8818 298
527.8846 285
527.8874 314
527.8903 280
527.8931 307
527.8959 272
527.8987 303
527.9016 243
527.9044 310
527.9072 270
527.9100 314
527.9129 284
527.9157 282
527.9185 274
527.9214 317
527.9242 247
527.9270 306
527.9298 269
527.9327 311
527.9355 270
527.9383 272
527.9412 270
527.9440 297
527.9468 264
527.9496 303
527.9525 269
527.9553 305
527.9581 252
527.9610 276
527.9638 278
527.9666 305
527.9694 251
527.9723 291
527.9751 280
527.9779 312
527.9808 269
527.9836 292
527.9864 264
527.9892 308
527.9921 251
527.9949 312
527.9977 278
528.0006 313
528.0034 286
528.0062 283
528.0090 272
528.0119 316
528.0147 256
528.0175 309
528.0204 268
528.0232 308
528.0260 276
528.0288 278
528.0317 277
528.0345 315
528.0373 288
528.0402 336
528.0430 305
528.0458 345
528.0486 285
528.0515 310
528.0543 306
528.0571 324
528.0600 261
528.0628 303
528.0656 290
528.0685 331
528.0713 308
528.0741 341
528.0769 311
528.0798 362
528.0826 302
528.0854 374
528.0883 328
528.0911 352
528.0939 313
528.0967 305
528.0996 292
528.1024 330
528.1052 268
528.1081 325
528.1109 284
528.1137 319
528.1165 285
528.1194 291
528.1222 289
528.1250 320
528.1279 287
528.1307 329
528.1335 291
528.1363 326
528.1392 263
528.1420 294
528.1448 300
528.1477 329
528.1505 273
528.1533 316
528.1561 306
528.1590 341
528.1618 313
528.1646 354
528.1675 323
528.1703 366
528.1731 312
528.1760 387
528.1788 343
528.1816 379
528.1844 346
528.1873 342
528.1901 352
528.1929 398
528.1958 326
528.1986 383
528.2014 338
528.2042 373
528.2071 330
528.2099 335
528.2127 335
528.2156 379
528.2184 369
528.2212 461
528.2240 468
528.2269 551
528.2297 489
528.2325 511
528.2354 496
528.2382 506
528.2410 435
528.2439 501
528.2467 516
528.2495 594
528.2523 587
528.2552 681
528.2580 705
528.2608 845
528.2637 811
528.2665 963
528.2693 922
528.2721 1061
528.2750 1191
528.2778 1584
528.2806 2089
528.2835 2768
528.2863 2857
528.2891 3088
528.2919 2699
528.2948 2475
528.2976 1973
528.3004 1727
528.3033 1521
528.3061 1430
528.3089 1216
528.3118 1260
528.3146 1212
528.3174 1422
528.3202 1436
528.3231 1632
528.3259 1648
528.3287 1639
528.3316 1373
528.3344 1376
528.3372 1236
528.3401 1181
528.3429 972
528.3457 912
528.3485 764
528.3514 768
528.3542 642
528.3570 728
528.3599 653
528.3627 675
528.3655 583
528.3683 530
528.3712 466
528.3740 476
528.3768 379
528.3797 439
528.3825 395
528.3853 452
528.3882 428
528.3910 446
528.3938 432
528.3966 450
528.3995 388
528.4023 409
528.4051 348
528.4080 373
528.4108 290
528.4136 316
528.4165 313
528.4193 338
528.4221 279
528.4249 324
528.4278 312
528.4306 345
528.4334 307
528.4363 331
528.4391 303
528.4419 340
528.4447 275
528.4476 331
528.4504 277
528.4532 311
528.4561 292
528.4589 297
528.4617 289
528.4646 334
528.4674 279
528.4702 335
528.4730 289
528.4759 325
528.4787 299
528.4815 301
528.4844 296
528.4872 326
528.4900 292
528.4929 326
528.4957 282
528.4985 321
528.5013 258
528.5042 288
528.5070 293
528.5098 317
528.5127 260
528.5155 292
528.5183 280
528.5212 316
528.5240 289
528.5268 317
528.5296 288
528.5325 312
528.5353 248
528.5381 321
528.5410 302
528.5438 367
528.5466 369
528.5495 389
528.5523 383
528.5551 414
528.5579 322
528.5608 363
528.5636 309
528.5664 334
528.5693 292
528.5721 289
528.5749 281
528.5778 313
528.5806 272
528.5834 305
528.5862 264
528.5891 301
528.5919 246
528.5947 269
528.5976 271
528.6004 290
528.6032 241
528.6061 277
528.6089 265
528.6117 301
528.6145 274
528.6174 297
528.6202 267
528.6230 307
528.6259 245
528.6287 305
528.6315 253
528.6344 291
528.6372 272
528.6400 271
528.6429 268
528.6457 312
528.6485 254
528.6513 309
528.6542 270
528.6570 309
528.6598 273
528.6627 274
528.6655 275
528.6683 303
528.6712 264
528.6740 301
528.6768 262
528.6796 299
528.6825 243
528.6853 267
528.6881 274
528.6910 301
528.6938 242
528.6966 283
528.6995 275
528.7023 313
528.7051 279
528.7080 305
528.7108 265
528.7136 307
528.7164 243
528.7193 297
528.7221 261
528.7249 292
528.7278 262
528.7306 258
528.7334 253
528.7363 295
528.7391 243
528.7419 299
528.7448 259
528.7476 299
528.7504 267
528.7532 264
528.7561 265
528.7589 294
528.7617 260
528.7646 300
528.7674 263
528.7702 298
528.7731 236
528.7759 260
528.7787 265
528.7815 284
528.7844 229
528.7872 272
528.7900 260
528.7929 297
528.7957 271
528.7985 304
528.8014 265
528.8042 299
528.8070 244
528.8099 305
528.8127 270
528.8155 308
528.8183 280
528.8212 281
528.8240 276
528.8268 320
528.8297 263
528.8325 322
528.8353 285
528.8382 316
528.8410 282
528.8438 282
528.8467 283
528.8495 317
528.8523 286
528.8551 325
528.8580 290
528.8608 320
528.8636 267
528.8665 285
528.8693 280
528.8721 294
528.8750 242
528.8778 275
528.8806 253
528.8835 288
528.8863 267
528.8891 295
528.8920 258
528.8948 293
528.8976 235
528.9004 293
528.9033 256
528.9061 291
528.9089 263
528.9118 261
528.9146 253
528.9174 291
528.9203 233
528.9231 288
528.9259 252
528.9288 292
528.9316 263
528.9344 263
528.9372 262
528.9401 289
528.9429 263
528.9457 298
528.9486 260
528.9514 287
528.9542 228
528.9571 252
528.9599 254
528.9627 281
528.9656 233
528.9684 268
528.9712 252
528.9741 283
528.9769 254
528.9797 279
528.9825 252
528.9854 289
528.9882 235
528.9910 295
528.9939 257
528.9967 289
528.9995 268
529.0024 268
529.0052 260
529.0080 293
529.0109 233
529.0137 294
529.0165 258
529.0194 299
529.0222 266
529.0250 276
529.0278 273
529.0307 304
529.0335 281
529.0363 338
529.0392 337
529.0420 430
529.0448 436
529.0477 565
529.0505 641
529.0533 705
529.0562 599
529.0590 603
529.0618 525
529.0647 521
529.0675 454
529.0703 485
529.0732 440
529.0760 482
529.0788 394
529.0816 449
529.0845 379
529.0873 399
529.0901 341
529.0930 318
529.0958 295
529.0986 332
529.1015 265
529.1043 320
529.1071 280
529.1100 323
529.1128 290
529.1156 292
529.1185 299
529.1213 338
529.1241 312
529.1270 371
529.1298 349
529.1326 441
529.1354 444
529.1383 556
529.1411 616
529.1439 680
529.1468 589
529.1496 603
529.1524 525
529.1553 523
529.1581 434
529.1609 441
529.1638 383
529.1666 418
529.1694 338
529.1723 409
529.1751 371
529.1779 423
529.1808 399
529.1836 406
529.1864 411
529.1892 464
529.1921 392
529.1949 466
529.1977 425
529.2006 469
529.2034 427
529.2062 421
529.2091 417
529.2119 460
529.2147 431
529.2176 510
529.2204 482
529.2232 530
529.2261 455
529.2289 477
529.2317 473
529.2346 507
529.2374 442
529.2402 512
529.2431 502
529.2459 574
529.2487 568
529.2516 710
529.2544 813
529.2572 1068
529.2600 1116
529.2629 1360
529.2657 1319
529.2685 1402
529.2714 1330
529.2742 1362
529.2770 1380
529.2799 1502
529.2827 1363
529.2855 1567
529.2884 1583
529.2912 1825
529.2940 1869
529.2969 2019
529.2997 2043
529.3025 2076
529.3054 1881
529.3082 1993
529.3110 1867
529.3139 1943
529.3167 1673
529.3195 1649
529.3224 1584
529.3252 1720
529.3280 1802
529.3308 2398
529.3337 2966
529.3365 4005
529.3393 5073
529.3422 7303
529.3450 9418
529.3478 11958
529.3507 12051
529.3535 12335
529.3563 10145
529.3592 8294
529.3620 5743
529.3648 4061
529.3677 2822
529.3705 2188
529.3733 1423
529.3762 1185
529.3790 832
529.3818 710
529.3847 540
529.3875 485
529.3903 438
529.3932 456
529.3960 405
529.3988 451
529.4017 417
529.4045 479
529.4073 416
529.4102 440
529.4130 423
529.4158 431
529.4187 342
529.4215 374
529.4243 345
529.4271 378
529.4300 343
529.4328 366
529.4356 323
529.4385 353
529.4413 280
529.4441 342
529.4470 296
529.4498 331
529.4526 313
529.4555 321
529.4583 320
529.4611 367
529.4640 291
529.4668 351
529.4696 314
529.4725 356
529.4753 320
529.4781 316
529.4810 318
529.4838 354
529.4866 332
529.4895 403
529.4923 387
529.4951 438
529.4980 378
529.5008 401
529.5036 372
529.5065 372
529.5093 293
529.5121 320
529.5150 298
529.5178 340
529.5206 314
529.5235 343
529.5263 308
529.5291 350
529.5320 285
529.5348 350
529.5376 306
529.5405 337
529.5433 315
529.5461 313
529.5489 314
529.5518 371
529.5546 310
529.5574 366
529.5603 323
529.5631 361
529.5659 322
529.5688 316
529.5716 298
529.5744 320
529.5773 282
529.5801 317
529.5829 275
529.5858 313
529.5886 262
529.5914 293
529.5943 301
529.5971 323
529.5999 265
529.6028 309
529.6056 293
529.6084 333
529.6113 300
529.6141 330
529.6169 289
529.6198 328
529.6226 264
529.6254 325
529.6283 285
529.6311 325
529.6339 295
529.6368 296
529.6396 292
529.6424 333
529.6453 271
529.6481 333
529.6509 290
529.6538 335
529.6566 298
529.6594 300
529.6623 297
529.6651 330
529.6679 292
529.6708 332
529.6736 287
529.6764 325
529.6793 265
529.6821 292
529.6849 299
529.6878 327
529.6906 269
529.6934 302
529.6963 283
529.6991 314
529.7019 285
529.7048 313
529.7076 274
529.7104 322
529.7133 262
529.7161 330
529.7189 288
529.7218 320
529.7246 290
529.7274 285
529.7303 269
529.7331 312
529.7359 262
529.7388 324
529.7416 288
529.7444 329
529.7473 293
529.7501 288
529.7529 279
529.7558 312
529.7586 280
529.7614 322
529.7643 281
529.7671 317
529.7699 261
529.7728 292
529.7756 288
529.7784 303
529.7813 243
529.7841 281
529.7869 275
529.7898 308
529.7926 288
529.7954 321
529.7983 287
529.8011 327
529.8039 264
529.8068 327
529.8096 289
529.8124 333
529.8153 307
529.8181 297
529.8209 286
529.8238 330
529.8266 276
529.8294 336
529.8323 305
529.8351 344
529.8379 313
529.8408 318
529.8436 316
529.8464 358
529.8493 325
529.8521 365
529.8549 319
529.8578 359
529.8606 298
529.8634 316
529.8663 311
529.8691 335
529.8719 275
529.8748 307
529.8776 297
529.8804 327
529.8833 291
529.8861 317
529.8889 277
529.8918 321
529.8946 254
529.8974 314
529.9003 273
529.9031 305
529.9059 279
529.9088 273
529.9116 270
529.9144 307
529.9173 246
529.9201 300
529.9229 259
529.9258 293
529.9286 261
529.9314 263
529.9343 264
529.9371 296
529.9399 269
529.9428 312
529.9456 280
529.9484 311
529.9513 255
529.9541 284
529.9569 282
529.9598 308
529.9626 249
529.9654 284
529.9683 266
529.9711 305
529.9739 275
529.9768 297
529.9796 260
529.9825 298
529.9853 243
529.9881 309
529.9910 271
529.9938 313
529.9966 287
529.9995 287
530.0023 281
530.0051 315
530.0080 249
530.0108 303
530.0136 264
530.0165 302
530.0193 267
530.0221 267
530.0250 261
530.0278 289
530.0306 268
530.0335 312
530.0363 282
530.0391 319
530.0420 267
530.0448 318
530.0476 349
530.0505 402
530.0533 368
530.0561 427
530.0590 413
530.0618 443
530.0646 388
530.0675 400
530.0703 345
530.0731 378
530.0760 304
530.0788 372
530.0816 321
530.0845 345
530.0873 308
530.0901 297
530.0930 282
530.0958 319
530.0986 257
530.1015 309
530.1043 268
530.1072 301
530.1100 274
530.1128 271
530.1157 271
530.1185 301
530.1213 279
530.1242 320
530.1270 281
530.1298 324
530.1327 274
530.1355 308
530.1383 335
530.1412 394
530.1440 348
530.1468 404
530.1497 387
530.1525 415
530.1553 363
530.1582 383
530.1610 333
530.1638 364
530.1667 290
530.1695 363
530.1723 316
530.1752 357
530.1780 323
530.1808 311
530.1837 300
530.1865 345
530.1893 289
530.1922 355
530.1950 317
530.1979 356
530.2007 320
530.2035 318
530.2064 316
530.2092 346
530.2120 315
530.2149 361
530.2177 333
530.2205 379
530.2234 324
530.2262 363
530.2290 360
530.2319 388
530.2347 327
530.2375 367
530.2404 354
530.2432 404
530.2460 363
530.2489 392
530.2517 369
530.2545 443
530.2574 413
530.2602 540
530.2630 544
530.2659 622
530.2687 600
530.2716 606
530.2744 604
530.2772 668
530.2801 592
530.2829 670
530.2857 611
530.2886 662
530.2914 621
530.2942 673
530.2971 715
530.2999 814
530.3027 796
530.3056 902
530.3084 866
530.3112 973
530.3141 903
530.3169 963
530.3197 923
530.3226 901
530.3254 750
530.3282 821
530.3311 870
530.3339 1078
530.3368 1213
530.3396 1580
530.3424 1952
530.3453 2781
530.3481 3337
530.3509 4401
530.3538 4587
530.3566 4622
530.3594 3836
530.3623 3095
530.3651 2319
530.3679 1893
530.3708 1279
530.3736 1121
530.3764 824
530.3793 721
530.3821 547
530.3849 460
530.3878 404
530.3906 406
530.3934 342
530.3963 370
530.3991 323
530.4020 367
530.4048 309
530.4076 343
530.4105 349
530.4133 368
530.4161 303
530.4190 333
530.4218 317
530.4246 348
530.4275 311
530.4303 332
530.4331 297
530.4360 329
530.4388 266
530.4416 322
530.4445 281
530.4473 316
530.4502 289
530.4530 299
530.4558 292
530.4587 337
530.4615 281
530.4643 335
530.4672 295
530.4700 330
530.4728 300
530.4757 298
530.4785 290
530.4813 320
530.4842 291
530.4870 336
530.4898 306
530.4927 359
530.4955 303
530.4984 332
530.5012 336
530.5040 350
530.5069 275
530.5097 298
530.5125 284
530.5154 315
530.5182 282
530.5210 316
530.5239 284
530.5267 326
530.5295 269
530.5324 330
530.5352 293
530.5380 320
530.5409 286
530.5437 281
530.5466 268
530.5494 307
530.5522 250
530.5551 311
530.5579 277
530.5607 313
530.5636 277
530.5664 269
530.5692 268
530.5721 295
530.5749 264
530.5777 303
530.5806 268
530.5834 299
530.5862 242
530.5891 266
530.5919 272
530.5948 295
530.5976 238
530.6004 269
530.6033 258
530.6061 292
530.6089 256
530.6118 284
530.6146 248
530.6174 286
530.6203 231
530.6231 291
530.6259 257
530.6288 293
530.6316 274
530.6345 268
530.6373 264
530.6401 300
530.6430 240
530.6458 289
530.6486 252
530.6515 288
530.6543 253
530.6571 259
530.6600 254
530.6628 276
530.6656 251
530.6685 298
530.6713 267
530.6742 299
530.6770 241
530.6798 269
530.6827 271
530.6855 285
530.6883 236
530.6912 275
530.6940 264
530.6968 303
530.6997 269
530.7025 295
530.7053 261
530.7082 297
530.7110 233
530.7139 285
530.7167 259
530.7195 297
530.7224 270
530.7252 262
530.7280 256
530.7309 291
530.7337 228
530.7365 283
530.7394 252
530.7422 289
530.7451 257
530.7479 262
530.7507 265
530.7536 289
530.7564 256
530.7592 284
530.7621 246
530.7649 282
530.7677 229
530.7706 253
530.7734 253
530.7762 278
530.7791 228
530.7819 264
530.7848 256
530.7876 296
530.7904 265
530.7933 290
530.7961 259
530.7989 296
530.8018 241
530.8046 304
530.8074 273
530.8103 305
530.8131 280
530.8160 283
530.8188 276
530.8216 313
530.8245 256
530.8273 315
530.8301 281
530.8330 314
530.8358 285
530.8386 290
530.8415 287
530.8443 317
530.8471 281
530.8500 314
530.8528 273
530.8557 308
530.8585 260
530.8613 286
530.8642 286
530.8670 301
530.8698 242
530.8727 279
530.8755 260
530.8783 293
530.8812 267
530.8840 296
530.8869 257
530.8897 291
530.8925 231
530.8954 288
530.8982 257
530.9010 284
530.9039 256
530.9067 255
530.9095 248
530.9124 288
530.9152 233
530.9181 287
530.9209 253
530.9237 287
530.9266 258
530.9294 257
530.9322 251
530.9351 282
530.9379 254
530.9407 286
530.9436 248
530.9464 281
530.9493 228
530.9521 251
530.9549 255
530.9578 278
530.9606 226
530.9634 257
530.9663 248
530.9691 285
530.9720 259
530.9748 288
530.9776 254
530.9805 286
530.9833 234
530.9861 294
530.9890 253
530.9918 280
530.9946 260
530.9975 258
531.0003 250
531.0032 287
531.0060 237
531.0088 295
531.0117 265
531.0145 303
531.0173 273
531.0202 274
531.0230 275
531.0258 312
531.0287 304
531.0315 390
531.0344 417
531.0372 542
531.0400 544
531.0429 637
531.0457 659
531.0485 673
531.0514 549
531.0542 553
531.0571 486
531.0599 489
531.0627 419
531.0656 426
531.0684 364
531.0712 382
531.0741 299
531.0769 354
531.0797 299
531.0826 325
531.0854 293
531.0883 293
531.0911 277
531.0939 312
531.0968 249
531.0996 312
531.1024 272
531.1053 310
531.1081 277
531.1110 274
531.1138 273
531.1166 308
531.1195 281
531.1223 317
531.1251 286
531.1280 338
531.1308 298
531.1336 352
531.1365 386
531.1393 435
531.1422 374
531.1450 412
531.1478 384
531.1507 411
531.1535 356
531.1563 367
531.1592 323
531.1620 349
531.1649 276
531.1677 337
531.1705 303
531.1734 341
531.1762 330
531.1790 337
531.1819 343
531.1847 401
531.1876 356
531.1904 439
531.1932 414
531.1961 472
531.1989 436
531.2017 447
531.2046 471
531.2074 545
531.2102 535
531.2131 603
531.2159 554
531.2188 576
531.2216 465
531.2244 478
531.2273 474
531.2301 504
531.2329 446
531.2358 506
531.2386 494
531.2415 540
531.2443 491
531.2471 541
531.2500 532
531.2528 630
531.2556 597
531.2585 711
531.2613 654
531.2642 710
531.2670 687
531.2698 743
531.2727 817
531.2755 978
531.2783 942
531.2812 1105
531.2840 1108
531.2869 1307
531.2897 1369
531.2925 1496
531.2954 1511
531.2982 1527
531.3010 1388
531.3039 1514
531.3067 1532
531.3096 1788
531.3124 1768
531.3152 1934
531.3181 1948
531.3209 2021
531.3237 1872
531.3266 2086
531.3294 2066
531.3323 2063
531.3351 1757
531.3379 1606
531.3408 1307
531.3436 1265
531.3464 1102
531.3493 1306
531.3521 1331
531.3550 1477
531.3578 1376
531.3606 1269
531.3635 1083
531.3663 990
531.3691 728
531.3720 727
531.3748 610
531.3777 658
531.3805 648
531.3833 713
531.3862 753
531.3890 802
531.3918 707
531.3947 692
531.3975 560
531.4004 546
531.4032 423
531.4060 418
531.4089 387
531.4117 394
531.4145 317
531.4174 338
531.4202 311
531.4231 334
531.4259 298
531.4287 334
531.4316 303
531.4344 345
531.4373 286
531.4401 357
531.4429 319
531.4458 348
531.4486 312
531.4514 307
531.4543 291
531.4571 328
531.4600 269
531.4628 334
531.4656 326
531.4685 393
531.4713 390
531.4741 418
531.4770 416
531.4798 443
531.4827 392
531.4855 420
531.4883 362
531.4912 386
531.4940 313
531.4968 327
531.4997 317
531.5025 343
531.5054 296
531.5082 340
531.5110 334
531.5139 374
531.5167 328
531.5195 346
531.5224 298
531.5252 324
531.5281 258
531.5309 317
531.5337 275
531.5366 310
531.5394 277
531.5423 266
531.5451 253
531.5479 292
531.5508 240
531.5536 297
531.5564 260
531.5593 296
531.5621 265
531.5650 268
531.5678 259
531.5706 289
531.5735 259
531.5763 295
531.5791 261
531.5820 296
531.5848 241
531.5877 266
531.5905 267
531.5933 287
531.5962 231
531.5990 265
531.6019 254
531.6047 297
531.6075 271
531.6104 291
531.6132 257
531.6160 288
531.6189 228
531.6217 283
531.6246 250
531.6274 287
531.6302 262
531.6331 264
531.6359 260
531.6388 295
531.6416 237
531.6444 288
531.6473 254
531.6501 286
531.6529 255
531.6558 264
531.6586 262
531.6615 289
531.6643 251
531.6671 287
531.6700 252
531.6728 290
531.6757 233
531.6785 255
531.6813 258
531.6842 281
531.6870 229
531.6898 263
531.6927 245
531.6955 284
531.6984 257
531.7012 283
531.7040 252
531.7069 286
531.7097 225
531.7126 287
531.7154 249
531.7182 279
531.7211 253
531.7239 249
531.7267 238
531.7296 282
531.7324 228
531.7353 288
531.7381 253
531.7409 290
531.7438 263
531.7466 261
531.7495 257
531.7523 286
531.7551 258
531.7580 293
531.7608 259
531.7636 286
531.7665 233
531.7693 257
531.7722 264
531.7750 280
531.7778 227
531.7807 260
531.7835 251
531.7864 287
531.7892 266
531.7920 294
531.7949 260
531.7977 293
531.8006 228
531.8034 281
531.8062 246
531.8091 282
531.8119 263
531.8147 266
531.8176 264
531.8204 305
531.8233 250
531.8261 300
531.8289 261
531.8318 302
531.8346 275
531.8375 280
531.8403 284
531.8431 313
531.8460 278
531.8488 325
531.8517 295
531.8545 330
531.8573 271
531.8602 297
531.8630 293
531.8658 307
531.8687 250
531.8715 285
531.8744 269
531.8772 297
531.8800 268
531.8829 295
531.8857 262
531.8886 296
531.8914 235
531.8942 290
531.8971 252
531.8999 285
531.9028 256
531.9056 256
531.9084 250
531.9113 295
531.9141 237
531.9169 284
531.9198 243
531.9226 276
531.9255 243
531.9283 240
531.9311 242
531.9340 278
531.9368 252
531.9397 289
531.9425 250
531.9453 280
531.9482 226
531.9510 249
531.9539 252
531.9567 266
531.9595 211
531.9624 249
531.9652 238
531.9681 273
531.9709 250
531.9737 279
531.9766 248
531.9794 280
531.9822 221
531.9851 285
531.9879 249
531.9908 289
531.9936 266
531.9964 256
531.9993 242
532.0021 278
532.0050 221
532.0078 277
532.0106 247
532.0135 287
532.0163 252
532.0192 246
532.0220 247
532.0248 276
532.0277 249
532.0305 295
532.0334 271
532.0362 326
532.0390 300
532.0419 356
532.0447 377
532.0476 415
532.0504 349
532.0532 378
532.0561 350
532.0589 374
532.0618 322
532.0646 340
532.0674 292
532.0703 326
532.0731 263
532.0759 315
532.0788 269
532.0816 295
532.0845 262
532.0873 259
532.0901 251
532.0930 291
532.0958 240
532.0987 295
532.1015 262
532.1043 294
532.1072 262
532.1100 263
532.1129 262
532.1157 294
532.1185 267
532.1214 308
532.1242 269
532.1271 303
532.1299 249
532.1327 283
532.1356 290
532.1384 323
532.1413 277
532.1441 320
532.1469 318
532.1498 355
532.1526 318
532.1555 341
532.1583 302
532.1611 338
532.1640 275
532.1668 334
532.1697 282
532.1725 315
532.1753 293
532.1782 296
532.1810 294
532.1839 343
532.1867 285
532.1895 344
532.1924 312
532.1952 356
532.1981 328
532.2009 333
532.2037 323
532.2066 364
532.2094 337
532.2123 395
532.2151 360
532.2179 394
532.2208 319
532.2236 334
532.2265 329
532.2293 358
532.2321 302
532.2350 345
532.2378 339
532.2407 383
532.2435 357
532.2463 400
532.2492 382
532.2520 440
532.2549 389
532.2577 466
532.2605 418
532.2634 454
532.2662 413
532.2691 417
532.2719 432
532.2747 523
532.2776 498
532.2804 633
532.2833 662
532.2861 846
532.2889 937
532.2918 1088
532.2946 1143
532.2975 1179
532.3003 1012
532.3031 989
532.3060 831
532.3088 852
532.3117 763
532.3145 841
532.3173 856
532.3202 891
532.3230 791
532.3259 879
532.3287 896
532.3315 992
532.3344 924
532.3372 942
532.3401 841
532.3429 862
532.3457 726
532.3486 820
532.3514 772
532.3543 832
532.3571 777
532.3599 759
532.3628 704
532.3656 695
532.3685 535
532.3713 550
532.3741 450
532.3770 461
532.3798 406
532.3827 417
532.3855 432
532.3883 483
532.3912 454
532.3940 496
532.3969 432
532.3997 441
532.4025 352
532.4054 363
532.4082 346
532.4111 355
532.4139 286
532.4167 314
532.4196 291
532.4224 322
532.4253 290
532.4281 321
532.4309 294
532.4338 331
532.4366 272
532.4395 337
532.4423 299
532.4451 325
532.4480 292
532.4508 287
532.4537 274
532.4565 309
532.4594 253
532.4622 315
532.4650 292
532.4679 345
532.4707 320
532.4736 329
532.4764 334
532.4792 358
532.4821 318
532.4849 353
532.4878 302
532.4906 332
532.4934 266
532.4963 289
532.4991 289
532.5020 307
532.5048 253
532.5076 289
532.5105 281
532.5133 318
532.5162 287
532.5190 307
532.5218 264
532.5247 292
532.5275 234
532.5304 296
532.5332 260
532.5360 290
532.5389 260
532.5417 254
532.5446 248
532.5474 287
532.5503 231
532.5531 281
532.5559 247
532.5588 285
532.5616 253
532.5645 257
532.5673 255
532.5701 288
532.5730 259
532.5758 294
532.5787 255
532.5815 285
532.5843 229
532.5872 246
532.5900 244
532.5929 271
532.5957 223
532.5985 252
532.6014 242
532.6042 277
532.6071 249
532.6099 273
532.6128 247
532.6156 284
532.6184 228
532.6213 283
532.6241 247
532.6270 276
532.6298 251
532.6326 250
532.6355 240
532.6383 282
532.6412 227
532.6440 285
532.6468 248
532.6497 284
532.6525 245
532.6554 244
532.6582 235
532.6610 267
532.6639 247
532.6667 286
532.6696 251
532.6724 286
532.6753 230
532.6781 251
532.6809 247
532.6838 265
532.6866 215
532.6895 252
532.6923 240
532.6951 272
532.6980 248
532.7008 275
532.7037 244
532.7065 280
532.7093 224
532.7122 275
532.7150 244
532.7179 277
532.7207 252
532.7236 253
532.7264 247
532.7292 275
532.7321 222
532.7349 274
532.7378 240
532.7406 281
532.7434 249
532.7463 251
532.7491 249
532.7520 271
532.7548 242
532.7577 281
532.7605 242
532.7633 269
532.7662 216
532.7690 245
532.7719 242
532.7747 268
532.7775 222
532.7804 261
532.7832 249
532.7861 287
532.7889 265
532.7917 288
532.7946 258
532.7974 285
532.8003 225
532.8031 275
532.8060 238
532.8088 272
532.8116 251
532.8145 254
532.8173 249
532.8202 286
532.8230 234
532.8258 285
532.8287 257
532.8315 291
532.8344 256
532.8372 261
532.8401 263
532.8429 295
532.8457 272
532.8486 311
532.8514 286
532.8543 337
532.8571 293
532.8599 324
532.8628 323
532.8656 337
532.8685 268
532.8713 288
532.8742 264
532.8770 292
532.8798 257
532.8827 277
532.8855 249
532.8884 277
532.8912 224
532.8940 286
532.8969 256
532.8997 293
532.9026 264
532.9054 255
532.9083 245
532.9111 273
532.9139 221
532.9168 278
532.9196 243
532.9225 280
532.9253 250
532.9281 251
532.9310 248
532.9338 275
532.9367 244
532.9395 280
532.9424 243
532.9452 276
532.9480 224
532.9509 245
532.9537 249
532.9566 266
532.9594 218
532.9622 248
532.9651 233
532.9679 266
532.9708 242
532.9736 270
532.9765 237
532.9793 269
532.9821 209
532.9850 263
532.9878 237
532.9907 272
532.9935 257
532.9963 258
532.9992 256
533.0020 293
533.0049 238
533.0077 293
533.0106 256
533.0134 294
533.0162 264
533.0191 264
533.0219 268
533.0248 312
533.0276 301
533.0305 382
533.0333 387
533.0361 480
533.0390 443
533.0418 472
533.0447 444
533.0475 443
533.0503 346
533.0532 360
533.0560 329
533.0589 351
533.0617 312
533.0646 345
533.0674 311
533.0702 344
533.0731 271
533.0759 333
533.0788 288
533.0816 320
533.0845 290
533.0873 291
533.0901 286
533.0930 324
533.0958 259
533.0987 317
533.1015 279
533.1043 321
533.1072 286
533.1100 285
533.1129 281
533.1157 315
533.1186 281
533.1214 320
533.1242 289
533.1271 340
533.1299 293
533.1328 331
533.1356 335
533.1385 357
533.1413 289
533.1441 326
533.1470 318
533.1498 351
533.1527 324
533.1555 355
533.1584 320
533.1612 356
533.1640 293
533.1669 360
533.1697 308
533.1726 342
533.1754 307
533.1783 304
533.1811 302
533.1839 352
533.1868 305
533.1896 379
533.1925 345
533.1953 395
533.1981 366
533.2010 376
533.2038 383
533.2067 432
533.2095 409
533.2124 473
533.2152 449
533.2180 496
533.2209 422
533.2237 461
533.2266 478
533.2294 522
533.2323 449
533.2351 481
533.2379 448
533.2408 472
533.2436 427
533.2465 466
533.2493 443
533.2522 510
533.2550 459
533.2578 568
533.2607 566
533.2635 703
533.2664 765
533.2692 885
533.2721 961
533.2749 1120
533.2777 1127
533.2806 1542
533.2834 1857
533.2863 2425
533.2891 2613
533.2920 2775
533.2948 2736
533.2976 2829
533.3005 2771
533.3033 3259
533.3062 3433
533.3090 3741
533.3119 3360
533.3147 3197
533.3175 2826
533.3204 2632
533.3232 2225
533.3261 2326
533.3289 2240
533.3318 2355
533.3346 2340
533.3374 2762
533.3403 3067
533.3431 3620
533.3460 3442
533.3488 3526
533.3517 2898
533.3545 2472
533.3573 1812
533.3602 1442
533.3630 1165
533.3659 1057
533.3687 788
533.3716 759
533.3744 607
533.3772 582
533.3801 486
533.3829 468
533.3858 431
533.3886 444
533.3915 386
533.3943 413
533.3971 357
533.4000 385
533.4028 310
533.4057 332
533.4085 336
533.4114 357
533.4142 300
533.4170 345
533.4199 331
533.4227 357
533.4256 312
533.4284 336
533.4313 305
533.4341 341
533.4369 280
533.4398 352
533.4426 344
533.4455 432
533.4483 465
533.4512 526
533.4540 554
533.4568 616
533.4597 514
533.4625 553
533.4654 469
533.4682 478
533.4711 408
533.4739 384
533.4768 355
533.4796 369
533.4824 319
533.4853 361
533.4881 334
533.4910 383
533.4938 358
533.4967 438
533.4995 514
533.5023 608
533.5052 557
533.5080 589
533.5109 529
533.5137 515
533.5166 419
533.5194 408
533.5222 348
533.5251 365
533.5279 286
533.5308 339
533.5336 290
533.5365 318
533.5393 281
533.5421 274
533.5450 262
533.5478 304
533.5507 243
533.5535 301
533.5564 267
533.5592 303
533.5621 269
533.5649 270
533.5677 267
533.5706 304
533.5734 271
533.5763 307
533.5791 268
533.5820 302
533.5848 249
533.5876 275
533.5905 278
533.5933 298
533.5962 243
533.5990 280
533.6019 266
533.6047 298
533.6075 271
533.6104 297
533.6132 264
533.6161 298
533.6189 241
533.6218 302
533.6246 260
533.6275 293
533.6303 265
533.6331 263
533.6360 255
533.6388 297
533.6417 238
533.6445 295
533.6474 266
533.6502 305
533.6530 269
533.6559 266
533.6587 267
533.6616 292
533.6644 260
533.6673 295
533.6701 260
533.6730 290
533.6758 231
533.6786 261
533.6815 268
533.6843 289
533.6872 234
533.6900 265
533.6929 261
533.6957 302
533.6985 271
533.7014 302
533.7042 258
533.7071 291
533.7099 231
533.7128 285
533.7156 251
533.7185 292
533.7213 269
533.7241 270
533.7270 261
533.7298 291
533.7327 234
533.7355 292
533.7384 259
533.7412 297
533.7440 269
533.7469 269
533.7497 264
533.7526 290
533.7554 258
533.7583 298
533.7611 258
533.7640 291
533.7668 235
533.7696 261
533.7725 263
533.7753 287
533.7782 232
533.7810 267
533.7839 257
533.7867 297
533.7896 269
533.7924 295
533.7952 262
533.7981 295
533.8009 231
533.8038 286
533.8066 248
533.8095 284
533.8123 265
533.8152 268
533.8180 259
533.8208 293
533.8237 243
533.8265 294
533.8294 264
533.8322 298
533.8351 267
533.8379 274
533.8407 280
533.8436 316
533.8464 294
533.8493 341
533.8521 308
533.8550 337
533.8578 269
533.8607 285
533.8635 277
533.8663 294
533.8692 238
533.8720 273
533.8749 266
533.8777 293
533.8806 262
533.8834 288
533.8863 260
533.8891 291
533.8919 237
533.8948 296
533.8976 255
533.9005 285
533.9033 250
533.9062 248
533.9090 243
533.9119 283
533.9147 229
533.9175 285
533.9204 248
533.9232 287
533.9261 258
533.9289 261
533.9318 262
533.9346 292
533.9375 263
533.9403 295
533.9431 256
533.9460 288
533.9488 235
533.9517 257
533.9545 257
533.9574 281
533.9602 225
533.9631 253
533.9659 243
533.9687 278
533.9716 256
533.9744 280
533.9773 246
533.9801 279
533.9830 222
533.9858 282
533.9887 255
533.9915 286
533.9943 261
533.9972 258
534.0000 250
534.0029 292
534.0057 232
534.0086 280
534.0114 247
534.0143 271
534.0171 243
534.0199 252
534.0228 250
534.0256 288
534.0285 267
534.0313 323
534.0342 300
534.0370 348
534.0399 299
534.0427 332
534.0456 330
534.0484 347
534.0512 274
534.0541 302
534.0569 279
534.0598 300
534.0626 265
534.0655 293
534.0683 266
534.0712 307
534.0740 252
534.0768 317
534.0797 269
534.0825 304
534.0854 274
534.0882 272
534.0911 265
534.0939 305
534.0968 250
534.0996 308
534.1024 269
534.1053 309
534.1081 277
534.1110 279
534.1138 271
534.1167 295
534.1195 269
534.1224 315
534.1252 279
534.1281 324
534.1309 271
534.1337 301
534.1366 305
534.1394 329
534.1423 271
534.1451 306
534.1480 289
534.1508 318
534.1537 289
534.1565 328
534.1593 292
534.1622 331
534.1650 265
534.1679 320
534.1707 288
534.1736 320
534.1764 293
534.1793 290
534.1821 286
534.1850 331
534.1878 275
534.1906 340
534.1935 304
534.1963 345
534.1992 316
534.2020 327
534.2049 328
534.2077 364
534.2106 332
534.2134 378
534.2163 339
534.2191 380
534.2219 316
534.2248 349
534.2276 353
534.2305 391
534.2333 338
534.2362 381
534.2390 359
534.2419 387
534.2447 344
534.2475 375
534.2504 340
534.2532 389
534.2561 331
534.2589 421
534.2618 402
534.2646 480
534.2675 484
534.2703 533
534.2732 564
534.2760 667
534.2788 629
534.2817 796
534.2845 861
534.2874 1086
534.2902 1178
534.2931 1355
534.2959 1508
534.2988 1894
534.3016 2261
534.3045 3068
534.3073 3494
534.3101 3917
534.3130 3479
534.3158 3216
534.3187 2666
534.3215 2263
534.3244 1678
534.3272 1589
534.3301 1398
534.3329 1357
534.3358 1201
534.3386 1253
534.3414 1246
534.3443 1437
534.3471 1375
534.3500 1539
534.3528 1384
534.3557 1351
534.3585 1168
534.3614 1088
534.3642 1000
534.3671 987
534.3699 782
534.3727 778
534.3756 626
534.3784 593
534.3813 493
534.3841 444
534.3870 398
534.3898 403
534.3927 335
534.3955 359
534.3984 310
534.4012 335
534.4041 281
534.4069 313
534.4097 328
534.4126 362
534.4154 316
534.4183 359
534.4211 334
534.4240 359
534.4268 308
534.4297 327
534.4325 288
534.4354 313
534.4382 248
534.4410 314
534.4439 286
534.4467 335
534.4496 334
534.4524 359
534.4553 375
534.4581 437
534.4610 368
534.4638 413
534.4667 355
534.4695 380
534.4724 331
534.4752 323
534.4780 307
534.4809 326
534.4837 288
534.4866 328
534.4894 295
534.4923 326
534.4951 274
534.4980 315
534.5008 337
534.5037 383
534.5065 346
534.5093 394
534.5122 366
534.5150 387
534.5179 332
534.5207 347
534.5236 297
534.5264 325
534.5293 260
534.5321 319
534.5350 278
534.5378 308
534.5407 271
534.5435 266
534.5463 257
534.5492 294
534.5520 231
534.5549 286
534.5577 258
534.5606 294
534.5634 265
534.5663 264
534.5691 257
534.5720 288
534.5748 258
534.5777 297
534.5805 256
534.5833 291
534.5862 234
534.5890 259
534.5919 263
534.5947 287
534.5976 229
534.6004 262
534.6033 253
534.6061 282
534.6090 254
534.6118 287
534.6147 255
534.6175 291
534.6203 239
534.6232 298
534.6260 261
534.6289 295
534.6317 274
534.6346 271
534.6374 259
534.6403 289
534.6431 226
534.6460 281
534.6488 248
534.6517 287
534.6545 260
534.6574 262
534.6602 257
534.6630 291
534.6659 259
534.6687 295
534.6716 260
534.6744 300
534.6773 244
534.6801 267
534.6830 269
534.6858 292
534.6887 237
534.6915 270
534.6944 257
534.6972 294
534.7000 265
534.7029 291
534.7057 253
534.7086 289
534.7114 226
534.7143 285
534.7171 248
534.7200 282
534.7228 258
534.7257 259
534.7285 251
534.7314 288
534.7342 230
534.7371 285
534.7399 245
534.7427 275
534.7456 243
534.7484 252
534.7513 251
534.7541 282
534.7570 250
534.7598 289
534.7627 258
534.7655 286
534.7684 233
534.7712 256
534.7741 261
534.7769 284
534.7798 230
534.7826 264
534.7854 258
534.7883 294
534.7911 267
534.7940 288
534.7968 261
534.7997 291
534.8025 229
534.8054 289
534.8082 257
534.8111 291
534.8139 267
534.8168 266
534.8196 262
534.8225 298
534.8253 239
534.8281 297
534.8310 268
534.8338 311
534.8367 286
534.8395 292
534.8424 284
534.8452 308
534.8481 278
534.8509 316
534.8538 279
534.8566 315
534.8595 257
534.8623 286
534.8652 286
534.8680 303
534.8709 249
534.8737 281
534.8765 266
534.8794 297
534.8822 265
534.8851 287
534.8879 255
534.8908 292
534.8936 236
534.8965 291
534.8993 251
534.9022 281
534.9050 257
534.9079 259
534.9107 256
534.9136 283
534.9164 224
534.9193 276
534.9221 247
534.9249 280
534.9278 241
534.9306 239
534.9335 240
534.9363 267
534.9392 236
534.9420 274
534.9449 246
534.9477 285
534.9506 232
534.9534 253
534.9563 259
534.9591 276
534.9620 225
534.9648 255
534.9677 244
534.9705 275
534.9733 251
534.9762 283
534.9790 250
534.9819 289
534.9847 234
534.9876 293
534.9904 260
534.9933 291
534.9961 261
534.9990 258
535.0018 253
535.0047 287
535.0075 229
535.0104 287
535.0132 254
535.0161 295
535.0189 265
535.0218 271
535.0246 272
535.0274 310
535.0303 289
535.0331 342
535.0360 311
535.0388 344
535.0417 283
535.0445 302
535.0474 295
535.0502 318
535.0531 259
535.0559 289
535.0588 272
535.0616 314
535.0645 286
535.0673 319
535.0702 285
535.0730 324
535.0759 257
535.0787 317
535.0815 280
535.0844 314
535.0872 288
535.0901 290
535.0929 281
535.0958 325
535.0986 264
535.1015 335
535.1043 303
535.1072 354
535.1100 327
535.1129 347
535.1157 373
535.1186 447
535.1214 431
535.1243 481
535.1271 424
535.1300 445
535.1328 352
535.1357 364
535.1385 350
535.1413 367
535.1442 305
535.1470 357
535.1499 352
535.1527 406
535.1556 376
535.1584 403
535.1613 354
535.1641 373
535.1670 291
535.1698 357
535.1727 312
535.1755 348
535.1784 322
535.1812 319
535.1841 310
535.1869 350
535.1898 284
535.1926 344
535.1955 309
535.1983 354
535.2012 317
535.2040 330
535.2068 344
535.2097 399
535.2125 378
535.2154 447
535.2182 434
535.2211 529
535.2239 516
535.2268 623
535.2296 679
535.2325 720
535.2353 610
535.2382 630
535.2410 583
535.2439 634
535.2467 600
535.2496 657
535.2524 604
535.2553 648
535.2581 562
535.2610 686
535.2638 688
535.2667 816
535.2695 857
535.2723 997
535.2752 1256
535.2780 1903
535.2809 2470
535.2837 3632
535.2866 4303
535.2894 5141
535.2923 5487
535.2951 6561
535.2980 8101
535.3008 10406
535.3037 11505
535.3065 12653
535.3094 11543
535.3122 10453
535.3151 7926
535.3179 6857
535.3208 5796
535.3236 5197
535.3265 4083
535.3293 3604
535.3322 2822
535.3350 2330
535.3379 1698
535.3407 1455
535.3436 1157
535.3464 1092
535.3492 867
535.3521 913
535.3549 775
535.3578 784
535.3606 695
535.3635 665
535.3663 626
535.3692 642
535.3720 515
535.3749 547
535.3777 456
535.3806 465
535.3834 397
535.3863 387
535.3891 385
535.3920 429
535.3948 403
535.3977 457
535.4005 400
535.4034 417
535.4062 337
535.4091 353
535.4119 346
535.4148 365
535.4176 302
535.4205 340
535.4233 331
535.4262 379
535.4290 356
535.4319 407
535.4347 387
535.4375 429
535.4404 352
535.4432 413
535.4461 365
535.4489 401
535.4518 360
535.4546 351
535.4575 330
535.4603 368
535.4632 311
535.4660 376
535.4689 329
535.4717 371
535.4746 346
535.4774 361
535.4803 369
535.4831 404
535.4860 364
535.4888 402
535.4917 341
535.4945 367
535.4974 293
535.5002 311
535.5031 308
535.5059 334
535.5088 271
535.5116 314
535.5145 302
535.5173 342
535.5202 305
535.5230 339
535.5259 295
535.5287 324
535.5316 260
535.5344 329
535.5372 286
535.5401 322
535.5429 295
535.5458 294
535.5486 283
535.5515 325
535.5543 267
535.5572 325
535.5600 285
535.5629 323
535.5657 287
535.5686 291
535.5714 283
535.5743 313
535.5771 283
535.5800 329
535.5828 291
535.5857 329
535.5885 262
535.5914 283
535.5942 284
535.5971 308
535.5999 253
535.6028 282
535.6056 272
535.6085 312
535.6113 289
535.6142 321
535.6170 287
535.6199 324
535.6227 252
535.6256 315
535.6284 279
535.6313 320
535.6341 293
535.6370 289
535.6398 282
535.6427 327
535.6455 265
535.6484 318
535.6512 275
535.6541 317
535.6569 286
535.6598 285
535.6626 276
535.6654 300
535.6683 271
535.6711 314
535.6740 278
535.6768 311
535.6797 254
535.6825 282
535.6854 276
535.6882 292
535.6911 242
535.6939 278
535.6968 269
535.6996 309
535.7025 285
535.7053 312
535.7082 277
535.7110 313
535.7139 249
535.7167 316
535.7196 274
535.7224 307
535.7253 273
535.7281 266
535.7310 255
535.7338 302
535.7367 244
535.7395 300
535.7424 266
535.7452 301
535.7481 268
535.7509 270
535.7538 267
535.7566 298
535.7595 266
535.7623 303
535.7652 268
535.7680 299
535.7709 241
535.7737 265
535.7766 271
535.7794 286
535.7823 231
535.7851 276
535.7880 265
535.7908 299
535.7937 271
535.7965 296
535.7994 262
535.8022 302
535.8051 242
535.8079 305
535.8108 272
535.8136 299
535.8165 271
535.8193 272
535.8222 265
535.8250 312
535.8279 263
535.8307 318
535.8336 280
535.8364 321
535.8393 294
535.8421 302
535.8450 297
535.8478 326
535.8507 294
535.8535 332
535.8564 288
535.8592 321
535.8621 259
535.8649 280
535.8678 277
535.8706 293
535.8735 237
535.8763 273
535.8792 261
535.8820 295
535.8849 268
535.8877 295
535.8905 262
535.8934 288
535.8962 232
535.8991 296
535.9019 259
535.9048 291
535.9076 265
535.9105 260
535.9133 251
535.9162 284
535.9190 229
535.9219 288
535.9247 260
535.9276 303
535.9304 265
535.9333 258
535.9361 254
535.9390 284
535.9418 261
535.9447 294
535.9475 252
535.9504 287
535.9532 232
535.9561 258
535.9589 258
535.9618 284
535.9646 234
535.9675 270
535.9703 258
535.9732 284
535.9760 257
535.9789 288
535.9817 255
535.9846 294
535.9874 239
535.9903 298
535.9931 253
535.9960 282
535.9988 263
536.0017 263
536.0045 256
536.0074 301
536.0102 243
536.0131 301
536.0159 265
536.0188 302
536.0216 266
536.0245 270
536.0273 275
536.0302 309
536.0330 290
536.0359 352
536.0387 340
536.0416 396
536.0444 346
536.0473 382
536.0501 373
536.0530 381
536.0558 302
536.0587 317
536.0615 288
536.0644 313
536.0672 276
536.0701 309
536.0729 275
536.0758 316
536.0786 254
536.0815 312
536.0843 272
536.0872 306
536.0900 283
536.0929 275
536.0957 270
536.0986 311
536.1014 249
536.1043 306
536.1071 272
536.1100 313
536.1128 286
536.1157 296
536.1185 299
536.1214 347
536.1242 322
536.1271 367
536.1299 323
536.1328 357
536.1356 288
536.1385 316
536.1414 311
536.1442 331
536.1471 267
536.1499 304
536.1528 295
536.1556 346
536.1585 316
536.1613 350
536.1642 321
536.1670 361
536.1699 292
536.1727 348
536.1756 301
536.1784 334
536.1813 300
536.1841 300
536.1870 287
536.1898 331
536.1927 272
536.1955 337
536.1984 299
536.2012 338
536.2041 296
536.2069 295
536.2098 292
536.2126 332
536.2155 310
536.2183 360
536.2212 331
536.2240 387
536.2269 340
536.2297 394
536.2326 414
536.2354 449
536.2383 380
536.2411 408
536.2440 390
536.2468 431
536.2497 409
536.2525 446
536.2554 399
536.2582 437
536.2611 361
536.2639 448
536.2668 423
536.2696 495
536.2725 487
536.2753 537
536.2782 628
536.2810 865
536.2839 992
536.2867 1397
536.2896 1561
536.2924 1827
536.2953 1861
536.2981 2129
536.3010 2546
536.3038 3226
536.3067 3551
536.3095 3989
536.3124 3672
536.3152 3415
536.3181 2660
536.3209 2454
536.3238 2204
536.3266 2087
536.3295 1706
536.3323 1614
536.3352 1355
536.3380 1254
536.3409 1043
536.3437 993
536.3466 855
536.3494 855
536.3523 697
536.3551 747
536.3580 637
536.3608 634
536.3637 543
536.3666 504
536.3694 465
536.3723 490
536.3751 395
536.3780 441
536.3808 382
536.3837 420
536.3865 387
536.3894 405
536.3922 410
536.3951 450
536.3979 407
536.4008 443
536.4036 380
536.4065 394
536.4093 311
536.4122 323
536.4150 317
536.4179 341
536.4207 274
536.4236 312
536.4264 296
536.4293 336
536.4321 308
536.4350 336
536.4378 304
536.4407 337
536.4435 272
536.4464 328
536.4492 283
536.4521 324
536.4549 299
536.4578 302
536.4606 293
536.4635 327
536.4663 264
536.4692 320
536.4720 286
536.4749 324
536.4777 294
536.4806 295
536.4834 296
536.4863 329
536.4891 297
536.4920 325
536.4949 283
536.4977 319
536.5006 253
536.5034 273
536.5063 275
536.5091 304
536.5120 257
536.5148 295
536.5177 288
536.5205 324
536.5234 294
536.5262 321
536.5291 284
536.5319 324
536.5348 256
536.5376 315
536.5405 280
536.5433 317
536.5462 291
536.5490 283
536.5519 271
536.5547 306
536.5576 250
536.5604 311
536.5633 276
536.5661 320
536.5690 303
536.5718 325
536.5747 337
536.5775 378
536.5804 343
536.5832 372
536.5861 314
536.5889 332
536.5918 256
536.5947 278
536.5975 277
536.6004 305
536.6032 261
536.6061 317
536.6089 333
536.6118 394
536.6146 375
536.6175 402
536.6203 354
536.6232 365
536.6260 283
536.6289 332
536.6317 275
536.6346 304
536.6374 270
536.6403 265
536.6431 257
536.6460 295
536.6488 233
536.6517 287
536.6545 248
536.6574 294
536.6602 269
536.6631 274
536.6659 272
536.6688 296
536.6716 261
536.6745 293
536.6773 253
536.6802 283
536.6831 228
536.6859 252
536.6888 260
536.6916 285
536.6945 235
536.6973 263
536.7002 253
536.7030 284
536.7059 253
536.7087 281
536.7116 248
536.7144 279
536.7173 220
536.7201 278
536.7230 245
536.7258 280
536.7287 253
536.7315 252
536.7344 243
536.7372 287
536.7401 231
536.7429 283
536.7458 247
536.7486 288
536.7515 253
536.7543 252
536.7572 249
536.7601 280
536.7629 257
536.7658 288
536.7686 257
536.7715 289
536.7743 235
536.7772 259
536.7800 257
536.7829 276
536.7857 219
536.7886 253
536.7914 249
536.7943 282
536.7971 253
536.8000 281
536.8028 253
536.8057 286
536.8085 225
536.8114 276
536.8142 245
536.8171 284
536.8199 264
536.8228 266
536.8257 264
536.8285 311
536.8314 258
536.8342 328
536.8371 303
536.8399 351
536.8428 318
536.8456 321
536.8485 321
536.8513 353
536.8542 325
536.8570 368
536.8599 325
536.8627 351
536.8656 291
536.8684 301
536.8713 293
536.8741 306
536.8770 252
536.8798 283
536.8827 272
536.8855 307
536.8884 285
536.8913 327
536.8941 290
536.8970 325
536.8998 263
536.9027 316
536.9055 267
536.9084 290
536.9112 262
536.9141 260
536.9169 252
536.9198 289
536.9226 232
536.9255 283
536.9283 247
536.9312 281
536.9340 253
536.9369 251
536.9397 246
536.9426 281
536.9454 259
536.9483 296
536.9512 266
536.9540 299
536.9569 236
536.9597 254
536.9626 254
536.9654 269
536.9683 217
536.9711 252
536.9740 243
536.9768 276
536.9797 252
536.9825 283
536.9854 255
536.9882 293
536.9911 231
536.9939 291
536.9968 254
536.9996 287
537.0025 256
537.0054 251
537.0082 247
537.0111 281
537.0139 230
537.0168 287
537.0196 260
537.0225 293
537.0253 264
537.0282 268
537.0310 268
537.0339 294
537.0367 261
537.0396 303
537.0424 262
537.0453 301
537.0481 254
537.0510 279
537.0538 277
537.0567 300
537.0596 241
537.0624 275
537.0653 268
537.0681 305
537.0710 286
537.0738 336
537.0767 334
537.0795 418
537.0824 380
537.0852 453
537.0881 397
537.0909 412
537.0938 348
537.0966 331
537.0995 317
537.1023 354
537.1052 290
537.1081 351
537.1109 302
537.1138 351
537.1166 320
537.1195 334
537.1223 334
537.1252 383
537.1280 365
537.1309 432
537.1337 404
537.1366 449
537.1394 376
537.1423 400
537.1451 387
537.1480 419
537.1508 351
537.1537 392
537.1566 378
537.1594 415
537.1623 380
537.1651 413
537.1680 375
537.1708 411
537.1737 329
537.1765 386
537.1794 325
537.1822 359
537.1851 330
537.1879 337
537.1908 337
537.1936 382
537.1965 315
537.1993 373
537.2022 332
537.2051 373
537.2079 336
537.2108 348
537.2136 352
537.2165 405
537.2193 415
537.2222 555
537.2250 623
537.2279 776
537.2307 744
537.2336 790
537.2364 747
537.2393 729
537.2421 582
537.2450 608
537.2479 565
537.2507 637
537.2536 673
537.2564 931
537.2593 1194
537.2621 1686
537.2650 1882
537.2678 2279
537.2707 2158
537.2735 2086
537.2764 1748
537.2792 1555
537.2821 1428
537.2849 1551
537.2878 1630
537.2907 2559
537.2935 3827
537.2964 6254
537.2992 8393
537.3021 10601
537.3049 11421
537.3078 11272
537.3106 9329
537.3135 8150
537.3163 6160
537.3192 5176
537.3220 3774
537.3249 3275
537.3277 2805
537.3306 2671
537.3335 2443
537.3363 2851
537.3392 3059
537.3420 3344
537.3449 3119
537.3477 3131
537.3506 2838
537.3534 2836
537.3563 2377
537.3591 2325
537.3620 1850
537.3648 1595
537.3677 1212
537.3706 1008
537.3734 884
537.3763 886
537.3791 732
537.3820 762
537.3848 630
537.3877 614
537.3905 499
537.3934 466
537.3962 436
537.3991 441
537.4019 384
537.4048 416
537.4076 358
537.4105 386
537.4134 313
537.4162 333
537.4191 329
537.4219 351
537.4248 291
537.4276 321
537.4305 299
537.4333 332
537.4362 301
537.4390 326
537.4419 293
537.4447 337
537.4476 279
537.4505 346
537.4533 308
537.4562 344
537.4590 313
537.4619 308
537.4647 299
537.4676 335
537.4704 279
537.4733 331
537.4761 295
537.4790 329
537.4818 301
537.4847 303
537.4876 304
537.4904 336
537.4933 304
537.4961 350
537.4990 310
537.5018 346
537.5047 274
537.5075 295
537.5104 283
537.5132 303
537.5161 251
537.5189 298
537.5218 287
537.5247 323
537.5275 289
537.5304 328
537.5332 294
537.5361 335
537.5389 265
537.5418 325
537.5446 280
537.5475 316
537.5503 292
537.5532 285
537.5561 282
537.5589 330
537.5618 271
537.5646 334
537.5675 296
537.5703 339
537.5732 307
537.5760 303
537.5789 296
537.5817 337
537.5846 306
537.5874 343
537.5903 296
537.5932 323
537.5960 260
537.5989 284
537.6017 286
537.6046 317
537.6074 265
537.6103 311
537.6131 315
537.6160 368
537.6188 334
537.6217 356
537.6246 307
537.6274 328
537.6303 254
537.6331 312
537.6360 272
537.6388 317
537.6417 285
537.6445 281
537.6474 274
537.6502 320
537.6531 256
537.6560 318
537.6588 281
537.6617 314
537.6645 284
537.6674 290
537.6702 287
537.6731 318
537.6759 281
537.6788 313
537.6816 275
537.6845 312
537.6873 252
537.6902 276
537.6931 283
537.6959 310
537.6988 250
537.7016 293
537.7045 278
537.7073 315
537.7102 283
537.7130 309
537.7159 272
537.7187 312
537.7216 246
537.7245 312
537.7273 277
537.7302 312
537.7330 282
537.7359 277
537.7387 273
537.7416 317
537.7444 256
537.7473 309
537.7501 269
537.7530 306
537.7559 269
537.7587 281
537.7616 282
537.7644 308
537.7673 273
537.7701 310
537.7730 272
537.7758 310
537.7787 255
537.7815 282
537.7844 283
537.7873 306
537.7901 242
537.7930 276
537.7958 272
537.7987 314
537.8015 285
537.8044 316
537.8072 288
537.8101 315
537.8130 247
537.8158 311
537.8187 276
537.8215 316
537.8244 291
537.8272 288
537.8301 280
537.8329 320
537.8358 258
537.8386 317
537.8415 284
537.8444 330
537.8472 300
537.8501 303
537.8529 296
537.8558 326
537.8586 292
537.8615 333
537.8643 294
537.8672 330
537.8700 274
537.8729 298
537.8758 292
537.8786 319
537.8815 259
537.8843 290
537.8872 273
537.8900 306
537.8929 275
537.8957 305
537.8986 275
537.9015 310
537.9043 247
537.9072 300
537.9100 261
537.9129 289
537.9157 259
537.9186 253
537.9214 245
537.9243 288
537.9271 238
537.9300 295
537.9329 262
537.9357 298
537.9386 267
537.9414 264
537.9443 257
537.9471 278
537.9500 246
537.9528 285
537.9557 249
537.9586 287
537.9614 234
537.9643 259
537.9671 261
537.9700 289
537.9728 237
537.9757 264
537.9785 255
537.9814 288
537.9843 259
537.9871 290
537.9900 255
537.9928 292
537.9957 240
537.9985 303
538.0014 262
538.0042 295
538.0071 263
538.0099 258
538.0128 255
538.0157 298
538.0185 240
538.0214 290
538.0242 258
538.0271 297
538.0299 261
538.0328 266
538.0356 270
538.0385 302
538.0414 266
538.0442 305
538.0471 269
538.0499 303
538.0528 250
538.0556 278
538.0585 276
538.0613 300
538.0642 248
538.0671 287
538.0699 271
538.0728 309
538.0756 280
538.0785 320
538.0813 295
538.0842 348
538.0870 290
538.0899 355
538.0928 311
538.0956 345
538.0985 309
538.1013 301
538.1042 289
538.1070 331
538.1099 269
538.1127 322
538.1156 283
538.1185 317
538.1213 278
538.1242 280
538.1270 280
538.1299 316
538.1327 297
538.1356 346
538.1384 315
538.1413 357
538.1442 300
538.1470 328
538.1499 321
538.1527 353
538.1556 292
538.1584 334
538.1613 321
538.1641 352
538.1670 322
538.1699 349
538.1727 308
538.1756 340
538.1784 276
538.1813 337
538.1841 296
538.1870 333
538.1898 307
538.1927 308
538.1956 300
538.1984 336
538.2013 267
538.2041 325
538.2070 293
538.2098 332
538.2127 299
538.2156 309
538.2184 312
538.2213 354
538.2241 344
538.2270 423
538.2298 418
538.2327 495
538.2355 437
538.2384 464
538.2413 454
538.2441 479
538.2470 400
538.2498 436
538.2527 416
538.2555 468
538.2584 461
538.2612 580
538.2641 654
538.2670 823
538.2698 809
538.2727 928
538.2755 832
538.2784 827
538.2812 704
538.2841 659
538.2869 648
538.2898 770
538.2927 832
538.2955 1339
538.2984 1896
538.3012 2829
538.3041 3421
538.3069 3925
538.3098 3886
538.3127 3620
538.3155 2852
538.3184 2464
538.3212 1847
538.3241 1602
538.3269 1192
538.3298 1098
538.3326 1013
538.3355 1062
538.3384 1012
538.3412 1210
538.3441 1276
538.3469 1383
538.3498 1273
538.3526 1303
538.3555 1188
538.3584 1192
538.3612 978
538.3641 984
538.3669 802
538.3698 762
538.3726 628
538.3755 572
538.3783 531
538.3812 551
538.3841 448
538.3869 481
538.3898 404
538.3926 420
538.3955 353
538.3983 346
538.4012 330
538.4041 354
538.4069 319
538.4098 358
538.4126 317
538.4155 346
538.4183 281
538.4212 302
538.4240 296
538.4269 314
538.4298 255
538.4326 291
538.4355 280
538.4383 315
538.4412 287
538.4440 313
538.4469 277
538.4498 304
538.4526 246
538.4555 308
538.4583 268
538.4612 304
538.4640 282
538.4669 278
538.4698 270
538.4726 306
538.4755 250
538.4783 301
538.4812 270
538.4840 313
538.4869 281
538.4897 285
538.4926 284
538.4955 310
538.4983 275
538.5012 309
538.5040 268
538.5069 297
538.5097 248
538.5126 281
538.5155 288
538.5183 320
538.5212 260
538.5240 291
538.5269 276
538.5297 308
538.5326 282
538.5355 311
538.5383 276
538.5412 319
538.5440 261
538.5469 326
538.5497 291
538.5526 333
538.5555 305
538.5583 301
538.5612 284
538.5640 322
538.5669 255
538.5697 305
538.5726 267
538.5754 298
538.5783 272
538.5812 284
538.5840 290
538.5869 327
538.5897 300
538.5926 345
538.5954 306
538.5983 327
538.6012 256
538.6040 273
538.6069 268
538.6097 294
538.6126 236
538.6154 264
538.6183 252
538.6212 285
538.6240 255
538.6269 282
538.6297 256
538.6326 292
538.6354 236
538.6383 290
538.6412 255
538.6440 291
538.6469 263
538.6497 258
538.6526 247
538.6554 284
538.6583 225
538.6612 279
538.6640 250
538.6669 291
538.6697 263
538.6726 263
538.6754 262
538.6783 294
538.6812 262
538.6840 304
538.6869 260
538.6897 289
538.6926 243
538.6954 268
538.6983 270
538.7012 291
538.7040 240
538.7069 273
538.7097 255
538.7126 286
538.7154 254
538.7183 282
538.7212 253
538.7240 290
538.7269 231
538.7297 287
538.7326 256
538.7354 286
538.7383 253
538.7412 247
538.7440 244
538.7469 284
538.7497 233
538.7526 290
538.7554 252
538.7583 280
538.7612 251
538.7640 255
538.7669 249
538.7697 278
538.7726 252
538.7754 285
538.7783 249
538.7812 284
538.7840 231
538.7869 260
538.7897 261
538.7926 283
538.7954 234
538.7983 262
538.8012 257
538.8040 292
538.8069 263
538.8097 293
538.8126 258
538.8154 291
538.8183 236
538.8212 292
538.8240 261
538.8269 291
538.8297 264
538.8326 262
538.8354 266
538.8383 310
538.8412 253
538.8440 310
538.8469 278
538.8497 310
538.8526 280
538.8555 276
538.8583 272
538.8612 302
538.8640 270
538.8669 306
538.8697 265
538.8726 294
538.8755 242
538.8783 265
538.8812 278
538.8840 315
538.8869 281
538.8897 333
538.8926 321
538.8955 352
538.8983 308
538.9012 322
538.9040 278
538.9069 301
538.9097 240
538.9126 291
538.9155 251
538.9183 284
538.9212 255
538.9240 247
538.9269 238
538.9298 275
538.9326 224
538.9355 277
538.9383 247
538.9412 278
538.9440 249
538.9469 256
538.9498 254
538.9526 282
538.9555 250
538.9583 291
538.9612 258
538.9640 288
538.9669 232
538.9698 249
538.9726 253
538.9755 281
538.9783 232
538.9812 262
538.9840 247
538.9869 282
538.9898 259
538.9926 296
538.9955 265
538.9983 317
539.0012 281
539.0041 382
539.0069 373
539.0098 423
539.0126 383
539.0155 360
539.0183 320
539.0212 343
539.0241 269
539.0269 319
539.0298 272
539.0326 299
539.0355 264
539.0383 266
539.0412 255
539.0441 286
539.0469 258
539.0498 301
539.0526 260
539.0555 297
539.0584 245
539.0612 279
539.0641 281
539.0669 314
539.0698 266
539.0726 321
539.0755 316
539.0784 360
539.0812 323
539.0841 356
539.0869 314
539.0898 341
539.0927 267
539.0955 330
539.0984 281
539.1012 312
539.1041 284
539.1069 289
539.1098 284
539.1127 325
539.1155 263
539.1184 326
539.1212 292
539.1241 337
539.1270 315
539.1298 320
539.1327 326
539.1355 365
539.1384 348
539.1412 419
539.1441 413
539.1470 494
539.1498 439
539.1527 477
539.1555 466
539.1584 462
539.1613 349
539.1641 372
539.1670 338
539.1698 372
539.1727 329
539.1755 362
539.1784 337
539.1813 386
539.1841 333
539.1870 409
539.1898 362
539.1927 394
539.1956 345
539.1984 339
539.2013 324
539.2041 379
539.2070 318
539.2098 403
539.2127 409
539.2156 530
539.2184 591
539.2213 735
539.2241 826
539.2270 906
539.2299 833
539.2327 872
539.2356 790
539.2384 842
539.2413 758
539.2441 811
539.2470 780
539.2499 770
539.2527 634
539.2556 679
539.2584 679
539.2613 774
539.2642 804
539.2670 1069
539.2699 1467
539.2727 2460
539.2756 3440
539.2785 5250
539.2813 6212
539.2842 6942
539.2870 6379
539.2899 5729
539.2927 4863
539.2956 4537
539.2985 3730
539.3013 3865
539.3042 3671
539.3070 4227
539.3099 4808
539.3128 6186
539.3156 7545
539.3185 8752
539.3213 8363
539.3242 7944
539.3270 6207
539.3299 5014
539.3328 3301
539.3356 2581
539.3385 1956
539.3413 1612
539.3442 1183
539.3471 1111
539.3499 988
539.3528 1002
539.3556 905
539.3585 920
539.3614 809
539.3642 786
539.3671 600
539.3699 619
539.3728 505
539.3757 504
539.3785 440
539.3814 425
539.3842 402
539.3871 444
539.3899 366
539.3928 428
539.3957 371
539.3985 395
539.4014 347
539.4042 346
539.4071 331
539.4100 355
539.4128 315
539.4157 353
539.4185 310
539.4214 348
539.4243 293
539.4271 312
539.4300 311
539.4328 334
539.4357 271
539.4385 307
539.4414 294
539.4443 325
539.4471 293
539.4500 317
539.4528 285
539.4557 319
539.4586 255
539.4614 314
539.4643 275
539.4671 310
539.4700 285
539.4729 285
539.4757 281
539.4786 325
539.4814 267
539.4843 326
539.4872 290
539.4900 331
539.4929 298
539.4957 299
539.4986 294
539.5015 319
539.5043 282
539.5072 319
539.5100 271
539.5129 304
539.5157 252
539.5186 282
539.5215 287
539.5243 314
539.5272 259
539.5300 290
539.5329 277
539.5358 313
539.5386 285
539.5415 319
539.5443 284
539.5472 324
539.5501 260
539.5529 327
539.5558 290
539.5586 328
539.5615 299
539.5644 301
539.5672 288
539.5701 330
539.5729 273
539.5758 328
539.5787 286
539.5815 322
539.5844 289
539.5872 295
539.5901 296
539.5930 331
539.5958 299
539.5987 337
539.6015 290
539.6044 324
539.6072 264
539.6101 291
539.6130 290
539.6158 315
539.6187 260
539.6215 299
539.6244 289
539.6273 322
539.6301 286
539.6330 313
539.6358 272
539.6387 305
539.6416 243
539.6444 303
539.6473 267
539.6501 304
539.6530 281
539.6559 279
539.6587 272
539.6616 312
539.6644 253
539.6673 312
539.6702 279
539.6730 318
539.6759 278
539.6787 277
539.6816 276
539.6845 308
539.6873 275
539.6902 315
539.6930 280
539.6959 313
539.6988 251
539.7016 273
539.7045 268
539.7073 292
539.7102 241
539.7131 283
539.7159 270
539.7188 308
539.7216 277
539.7245 304
539.7274 266
539.7302 296
539.7331 237
539.7359 301
539.7388 263
539.7417 294
539.7445 262
539.7474 254
539.7502 253
539.7531 292
539.7560 236
539.7588 296
539.7617 267
539.7645 303
539.7674 268
539.7703 276
539.7731 271
539.7760 294
539.7788 261
539.7817 304
539.7846 269
539.7874 302
539.7903 241
539.7931 267
539.7960 272
539.7989 297
539.8017 241
539.8046 274
539.8074 265
539.8103 300
539.8132 277
539.8160 311
539.8189 272
539.8217 304
539.8246 241
539.8275 309
539.8303 269
539.8332 304
539.8360 284
539.8389 280
539.8418 282
539.8446 327
539.8475 263
539.8503 320
539.8532 286
539.8561 319
539.8589 287
539.8618 286
539.8646 276
539.8675 305
539.8704 269
539.8732 306
539.8761 266
539.8789 301
539.8818 247
539.8847 279
539.8875 287
539.8904 317
539.8932 267
539.8961 304
539.8990 282
539.9018 310
539.9047 270
539.9075 295
539.9104 261
539.9133 293
539.9161 231
539.9190 290
539.9218 250
539.9247 278
539.9276 254
539.9304 257
539.9333 254
539.9361 296
539.9390 239
539.9419 290
539.9447 256
539.9476 290
539.9504 265
539.9533 263
539.9562 266
539.9590 295
539.9619 266
539.9647 296
539.9676 257
539.9705 289
539.9733 234
539.9762 256
539.9791 260
539.9819 281
539.9848 230
539.9876 271
539.9905 256
539.9934 284
539.9962 257
539.9991 299
540.0019 275
540.0048 326
540.0077 276
540.0105 340
540.0134 306
540.0162 339
540.0191 299
540.0220 291
540.0248 287
540.0277 315
540.0305 255
540.0334 304
540.0363 267
540.0391 303
540.0420 281
540.0448 286
540.0477 285
540.0506 314
540.0534 273
540.0563 309
540.0592 273
540.0620 304
540.0649 245
540.0677 275
540.0706 281
540.0735 304
540.0763 249
540.0792 288
540.0820 284
540.0849 320
540.0878 286
540.0906 315
540.0935 279
540.0963 315
540.0992 252
540.1021 313
540.1049 277
540.1078 315
540.1106 285
540.1135 280
540.1164 277
540.1192 323
540.1221 258
540.1249 315
540.1278 282
540.1307 331
540.1335 301
540.1364 303
540.1393 304
540.1421 343
540.1450 320
540.1478 383
540.1507 363
540.1536 407
540.1564 335
540.1593 360
540.1621 346
540.1650 361
540.1679 292
540.1707 321
540.1736 299
540.1764 338
540.1793 305
540.1822 330
540.1850 293
540.1879 330
540.1908 266
540.1936 337
540.1965 298
540.1993 336
540.2022 313
540.2051 311
540.2079 308
540.2108 356
540.2136 299
540.2165 376
540.2194 351
540.2222 434
540.2251 438
540.2279 477
540.2308 485
540.2337 510
540.2365 468
540.2394 520
540.2423 479
540.2451 522
540.2480 446
540.2508 479
540.2537 493
540.2566 539
540.2594 486
540.2623 566
540.2651 561
540.2680 613
540.2709 606
540.2737 783
540.2766 994
540.2794 1467
540.2823 1735
540.2852 2225
540.2880 2218
540.2909 2208
540.2938 1875
540.2966 1646
540.2995 1434
540.3023 1412
540.3052 1191
540.3081 1319
540.3109 1368
540.3138 1776
540.3166 2091
540.3195 2577
540.3224 2815
540.3252 2879
540.3281 2434
540.3310 2166
540.3338 1596
540.3367 1333
540.3395 936
540.3424 836
540.3453 738
540.3481 722
540.3510 622
540.3538 677
540.3567 645
540.3596 675
540.3624 599
540.3653 594
540.3682 511
540.3710 513
540.3739 405
540.3767 455
540.3796 391
540.3825 426
540.3853 398
540.3882 400
540.3910 386
540.3939 418
540.3968 338
540.3996 391
540.4025 343
540.4054 378
540.4082 349
540.4111 354
540.4139 345
540.4168 363
540.4197 317
540.4225 347
540.4254 297
540.4282 332
540.4311 271
540.4340 291
540.4368 287
540.4397 307
540.4426 255
540.4454 291
540.4483 287
540.4511 325
540.4540 292
540.4569 319
540.4597 283
540.4626 321
540.4655 266
540.4683 324
540.4712 280
540.4740 313
540.4769 282
540.4798 285
540.4826 277
540.4855 315
540.4883 255
540.4912 314
540.4941 283
540.4969 322
540.4998 285
540.5027 286
540.5055 283
540.5084 309
540.5112 276
540.5141 322
540.5170 280
540.5198 308
540.5227 254
540.5256 274
540.5284 274
540.5313 300
540.5341 248
540.5370 284
540.5399 276
540.5427 310
540.5456 280
540.5484 308
540.5513 269
540.5542 304
540.5570 247
540.5599 303
540.5628 265
540.5656 305
540.5685 274
540.5713 276
540.5742 268
540.5771 304
540.5799 240
540.5828 293
540.5857 258
540.5885 296
540.5914 265
540.5942 270
540.5971 265
540.6000 297
540.6028 263
540.6057 302
540.6086 265
540.6114 289
540.6143 234
540.6171 255
540.6200 254
540.6229 274
540.6257 220
540.6286 254
540.6314 240
540.6343 282
540.6372 260
540.6400 289
540.6429 258
540.6458 294
540.6486 236
540.6515 296
540.6543 262
540.6572 289
540.6601 261
540.6629 253
540.6658 244
540.6687 289
540.6715 233
540.6744 285
540.6772 251
540.6801 284
540.6830 249
540.6858 257
540.6887 259
540.6916 288
540.6944 258
540.6973 298
540.7001 264
540.7030 295
540.7059 239
540.7087 262
540.7116 258
540.7145 280
540.7173 232
540.7202 266
540.7230 248
540.7259 282
540.7288 254
540.7316 284
540.7345 255
540.7374 290
540.7402 237
540.7431 298
540.7459 261
540.7488 293
540.7517 264
540.7545 259
540.7574 246
540.7603 287
540.7631 231
540.7660 289
540.7688 251
540.7717 290
540.7746 263
540.7774 263
540.7803 259
540.7832 291
540.7860 263
540.7889 303
540.7917 273
540.7946 305
540.7975 254
540.8003 282
540.8032 285
540.8061 295
540.8089 238
540.8118 263
540.8146 254
540.8175 289
540.8204 262
540.8232 292
540.8261 264
540.8290 307
540.8318 253
540.8347 310
540.8376 273
540.8404 305
540.8433 278
540.8461 277
540.8490 282
540.8519 338
540.8547 292
540.8576 351
540.8605 313
540.8633 342
540.8662 304
540.8690 305
540.8719 290
540.8748 315
540.8776 285
540.8805 329
540.8834 321
540.8862 419
540.8891 436
540.8919 581
540.8948 679
540.8977 767
540.9005 676
540.9034 668
540.9063 567
540.9091 527
540.9120 406
540.9148 386
540.9177 314
540.9206 334
540.9234 254
540.9263 302
540.9292 262
540.9320 291
540.9349 259
540.9378 255
540.9406 246
540.9435 282
540.9463 226
540.9492 284
540.9521 245
540.9549 275
540.9578 246
540.9607 250
540.9635 246
540.9664 276
540.9692 250
540.9721 287
540.9750 251
540.9778 288
540.9807 235
540.9836 257
540.9864 258
540.9893 283
540.9922 230
540.9950 270
540.9979 267
541.0007 306
541.0036 286
541.0065 321
541.0093 292
541.0122 317
541.0151 254
541.0179 326
541.0208 303
541.0236 358
541.0265 341
541.0294 349
541.0322 350
541.0351 402
541.0380 339
541.0408 408
541.0437 359
541.0466 390
541.0494 335
541.0523 324
541.0551 307
541.0580 335
541.0609 296
541.0637 333
541.0666 292
541.0695 327
541.0723 259
541.0752 287
541.0781 301
541.0809 332
541.0838 285
541.0866 328
541.0895 317
541.0924 358
541.0952 324
541.0981 356
541.1010 317
541.1038 351
541.1067 279
541.1096 361
541.1124 331
541.1153 381
541.1181 368
541.1210 376
541.1239 385
541.1267 440
541.1296 371
541.1325 438
541.1353 386
541.1382 427
541.1410 376
541.1439 375
541.1468 356
541.1496 383
541.1525 346
541.1554 392
541.1582 346
541.1611 378
541.1640 305
541.1668 336
541.1697 344
541.1725 369
541.1754 310
541.1783 362
541.1811 366
541.1840 427
541.1869 391
541.1897 425
541.1926 381
541.1955 414
541.1983 340
541.2012 414
541.2041 369
541.2069 401
541.2098 361
541.2126 362
541.2155 365
541.2184 437
541.2212 414
541.2241 591
541.2270 723
541.2298 1085
541.2327 1413
541.2356 1910
541.2384 2339
541.2413 2674
541.2441 2496
541.2470 2441
541.2499 2038
541.2527 1963
541.2556 1658
541.2585 1705
541.2613 1634
541.2642 1552
541.2671 1246
541.2699 1208
541.2728 1107
541.2756 1187
541.2785 1213
541.2814 1669
541.2842 2483
541.2871 4601
541.2900 7091
541.2928 11645
541.2957 14855
541.2986 17563
541.3014 16887
541.3043 15174
541.3072 12155
541.3100 9865
541.3129 6628
541.3157 5516
541.3186 4028
541.3215 3452
541.3243 2765
541.3272 2580
541.3301 2499
541.3329 2641
541.3358 2483
541.3387 2529
541.3415 2214
541.3444 2134
541.3472 1762
541.3501 1689
541.3530 1514
541.3558 1365
541.3587 1029
541.3616 931
541.3644 771
541.3673 728
541.3702 618
541.3730 618
541.3759 535
541.3788 537
541.3816 433
541.3845 510
541.3873 468
541.3902 547
541.3931 529
541.3959 542
541.3988 514
541.4017 540
541.4045 438
541.4074 495
541.4103 427
541.4131 442
541.4160 382
541.4189 372
541.4217 365
541.4246 384
541.4274 334
541.4303 368
541.4332 318
541.4360 348
541.4389 287
541.4418 314
541.4446 312
541.4475 341
541.4504 284
541.4532 317
541.4561 311
541.4590 357
541.4618 328
541.4647 363
541.4675 322
541.4704 348
541.4733 280
541.4761 334
541.4790 289
541.4819 327
541.4847 304
541.4876 311
541.4905 306
541.4933 348
541.4962 287
541.4991 348
541.5019 303
541.5048 344
541.5077 304
541.5105 314
541.5134 309
541.5162 333
541.5191 299
541.5220 340
541.5248 301
541.5277 334
541.5306 278
541.5334 304
541.5363 305
541.5392 329
541.5420 265
541.5449 304
541.5478 286
541.5506 329
541.5535 300
541.5564 337
541.5592 300
541.5621 344
541.5649 284
541.5678 343
541.5707 296
541.5735 334
541.5764 301
541.5793 296
541.5821 283
541.5850 328
541.5879 258
541.5907 328
541.5936 286
541.5965 331
541.5993 300
541.6022 305
541.6051 295
541.6079 331
541.6108 295
541.6136 337
541.6165 299
541.6194 334
541.6222 264
541.6251 286
541.6280 288
541.6308 318
541.6337 264
541.6366 294
541.6394 284
541.6423 326
541.6452 299
541.6480 330
541.6509 294
541.6538 331
541.6566 271
541.6595 337
541.6624 288
541.6652 331
541.6681 297
541.6709 292
541.6738 286
541.6767 325
541.6795 268
541.6824 328
541.6853 288
541.6881 327
541.6910 297
541.6939 298
541.6967 299
541.6996 328
541.7025 293
541.7053 330
541.7082 293
541.7111 326
541.7139 265
541.7168 291
541.7197 287
541.7225 309
541.7254 247
541.7282 287
541.7311 280
541.7340 316
541.7368 282
541.7397 313
541.7426 283
541.7454 324
541.7483 260
541.7512 322
541.7540 280
541.7569 317
541.7598 289
541.7626 286
541.7655 282
541.7684 323
541.7712 263
541.7741 318
541.7770 279
541.7798 324
541.7827 296
541.7856 300
541.7884 296
541.7913 322
541.7941 288
541.7970 330
541.7999 292
541.8027 326
541.8056 261
541.8085 288
541.8113 293
541.8142 317
541.8171 261
541.8199 297
541.8228 279
541.8257 317
541.8285 291
541.8314 321
541.8343 289
541.8371 328
541.8400 280
541.8429 353
541.8457 316
541.8486 355
541.8515 327
541.8543 326
541.8572 306
541.8601 351
541.8629 286
541.8658 335
541.8686 295
541.8715 329
541.8744 292
541.8772 292
541.8801 288
541.8830 318
541.8858 297
541.8887 349
541.8916 331
541.8944 402
541.8973 360
541.9002 405
541.9030 412
541.9059 420
541.9088 329
541.9116 345
541.9145 321
541.9174 340
541.9202 295
541.9231 318
541.9260 273
541.9288 310
541.9317 246
541.9346 302
541.9374 263
541.9403 298
541.9432 270
541.9460 274
541.9489 267
541.9518 305
541.9546 239
541.9575 298
541.9603 259
541.9632 295
541.9661 260
541.9689 267
541.9718 264
541.9747 293
541.9775 261
541.9804 296
541.9833 262
541.9861 300
541.9890 243
541.9919 275
541.9947 283
541.9976 303
542.0005 245
542.0033 277
542.0062 263
542.0091 300
542.0119 275
542.0148 308
542.0177 279
542.0205 320
542.0234 270
542.0263 349
542.0291 322
542.0320 367
542.0349 344
542.0377 344
542.0406 326
542.0435 360
542.0463 286
542.0492 342
542.0521 293
542.0549 323
542.0578 281
542.0607 278
542.0635 269
542.0664 300
542.0693 274
542.0721 312
542.0750 277
542.0779 320
542.0807 258
542.0836 286
542.0865 288
542.0893 313
542.0922 266
542.0950 299
542.0979 282
542.1008 316
542.1036 287
542.1065 314
542.1094 278
542.1122 318
542.1151 269
542.1180 343
542.1208 307
542.1237 345
542.1266 316
542.1294 316
542.1323 310
542.1352 354
542.1380 282
542.1409 341
542.1438 298
542.1466 332
542.1495 299
542.1524 300
542.1552 290
542.1581 312
542.1610 280
542.1638 322
542.1667 287
542.1696 325
542.1724 274
542.1753 310
542.1782 312
542.1810 333
542.1839 281
542.1868 319
542.1896 308
542.1925 349
542.1954 314
542.1982 347
542.2011 316
542.2040 350
542.2068 282
542.2097 347
542.2126 310
542.2154 346
542.2183 320
542.2212 327
542.2240 331
542.2269 394
542.2298 380
542.2326 533
542.2355 608
542.2384 814
542.2412 897
542.2441 995
542.2470 989
542.2498 986
542.2527 823
542.2556 821
542.2584 725
542.2613 763
542.2642 644
542.2670 659
542.2699 622
542.2728 613
542.2756 507
542.2785 554
542.2814 561
542.2842 708
542.2871 885
542.2900 1457
542.2928 2211
542.2957 3469
542.2986 4262
542.3014 5383
542.3043 5306
542.3072 5062
542.3100 4061
542.3129 3285
542.3158 2572
542.3186 2232
542.3215 1654
542.3244 1565
542.3272 1285
542.3301 1253
542.3330 1115
542.3358 1125
542.3387 1113
542.3416 1134
542.3444 994
542.3473 1008
542.3502 876
542.3530 872
542.3559 704
542.3588 710
542.3616 690
542.3645 727
542.3674 657
542.3702 714
542.3731 661
542.3760 659
542.3788 555
542.3817 547
542.3846 460
542.3874 480
542.3903 388
542.3932 450
542.3960 396
542.3989 422
542.4018 389
542.4046 375
542.4075 354
542.4104 384
542.4132 306
542.4161 352
542.4190 302
542.4218 336
542.4247 303
542.4276 306
542.4304 304
542.4333 338
542.4362 309
542.4390 348
542.4419 309
542.4448 336
542.4476 277
542.4505 301
542.4534 302
542.4562 317
542.4591 257
542.4620 287
542.4648 270
542.4677 301
542.4706 285
542.4734 318
542.4763 289
542.4792 320
542.4820 259
542.4849 319
542.4878 276
542.4906 315
542.4935 296
542.4964 298
542.4992 291
542.5021 326
542.5050 260
542.5078 312
542.5107 268
542.5136 303
542.5165 274
542.5193 277
542.5222 273
542.5251 307
542.5279 279
542.5308 316
542.5337 274
542.5365 304
542.5394 243
542.5423 267
542.5451 276
542.5480 295
542.5509 244
542.5537 286
542.5566 290
542.5595 345
542.5623 341
542.5652 393
542.5681 360
542.5709 389
542.5738 304
542.5767 352
542.5795 289
542.5824 314
542.5853 277
542.5881 264
542.5910 254
542.5939 291
542.5967 237
542.5996 293
542.6025 262
542.6053 291
542.6082 260
542.6111 262
542.6139 261
542.6168 297
542.6197 269
542.6225 300
542.6254 262
542.6283 298
542.6311 242
542.6340 267
542.6369 269
542.6397 296
542.6426 242
542.6455 277
542.6484 261
542.6512 291
542.6541 259
542.6570 285
542.6598 257
542.6627 294
542.6656 239
542.6684 298
542.6713 256
542.6742 290
542.6770 267
542.6799 270
542.6828 263
542.6856 299
542.6885 239
542.6914 292
542.6942 258
542.6971 299
542.7000 262
542.7028 266
542.7057 265
542.7086 286
542.7114 251
542.7143 286
542.7172 256
542.7200 286
542.7229 238
542.7258 261
542.7286 259
542.7315 276
542.7344 219
542.7373 253
542.7401 251
542.7430 286
542.7459 260
542.7487 289
542.7516 257
542.7545 291
542.7573 235
542.7602 293
542.7631 257
542.7659 287
542.7688 258
542.7717 253
542.7745 247
542.7774 280
542.7803 221
542.7831 276
542.7860 238
542.7889 279
542.7917 251
542.7946 259
542.7975 264
542.8003 293
542.8032 260
542.8061 294
542.8089 263
542.8118 296
542.8147 238
542.8176 257
542.8204 258
542.8233 281
542.8262 233
542.8290 276
542.8319 272
542.8348 310
542.8376 289
542.8405 320
542.8434 290
542.8462 325
542.8491 259
542.8520 323
542.8548 285
542.8577 320
542.8606 294
542.8634 285
542.8663 284
542.8692 323
542.8720 264
542.8749 321
542.8778 305
542.8807 394
542.8835 453
542.8864 618
542.8893 801
542.8921 1018
542.8950 1041
542.8979 1108
542.9007 933
542.9036 850
542.9065 599
542.9093 533
542.9122 449
542.9151 413
542.9179 309
542.9208 318
542.9237 279
542.9265 303
542.9294 265
542.9323 290
542.9351 257
542.9380 289
542.9409 226
542.9438 286
542.9466 253
542.9495 288
542.9524 262
542.9552 262
542.9581 255
542.9610 292
542.9638 233
542.9667 278
542.9696 246
542.9724 286
542.9753 252
542.9782 259
542.9810 259
542.9839 288
542.9868 256
542.9896 297
542.9925 263
542.9954 297
542.9983 253
543.0011 288
543.0040 307
543.0069 357
543.0097 334
543.0126 402
543.0155 400
543.0183 439
543.0212 393
543.0241 420
543.0269 367
543.0298 398
543.0327 326
543.0355 380
543.0384 325
543.0413 344
543.0442 303
543.0470 289
543.0499 274
543.0528 302
543.0556 243
543.0585 296
543.0614 265
543.0642 307
543.0671 287
543.0700 301
543.0728 308
543.0757 351
543.0786 316
543.0814 358
543.0843 311
543.0872 335
543.0900 267
543.0929 291
543.0958 285
543.0987 298
543.1015 243
543.1044 279
543.1073 269
543.1101 305
543.1130 284
543.1159 323
543.1187 294
543.1216 335
543.1245 277
543.1273 343
543.1302 300
543.1331 337
543.1360 311
543.1388 316
543.1417 316
543.1446 357
543.1474 293
543.1503 354
543.1532 311
543.1560 345
543.1589 312
543.1618 319
543.1646 324
543.1675 359
543.1704 327
543.1732 375
543.1761 336
543.1790 371
543.1819 314
543.1847 337
543.1876 341
543.1905 368
543.1933 312
543.1962 357
543.1991 349
543.2019 394
543.2048 368
543.2077 404
543.2105 384
543.2134 458
543.2163 427
543.2192 538
543.2220 528
543.2249 607
543.2278 597
543.2306 628
543.2335 636
543.2364 698
543.2392 602
543.2421 691
543.2450 639
543.2478 711
543.2507 671
543.2536 690
543.2565 685
543.2593 728
543.2622 681
543.2651 783
543.2679 809
543.2708 993
543.2737 1043
543.2765 1255
543.2794 1363
543.2823 1485
543.2851 1438
543.2880 1775
543.2909 2006
543.2938 2370
543.2966 2442
543.2995 2688
543.3024 2659
543.3052 2856
543.3081 2597
543.3110 2802
543.3138 2518
543.3167 2416
543.3196 2008
543.3224 1726
543.3253 1449
543.3282 1369
543.3311 1086
543.3339 1087
543.3368 918
543.3397 899
543.3425 777
543.3454 757
543.3483 741
543.3511 783
543.3540 710
543.3569 751
543.3597 663
543.3626 680
543.3655 568
543.3684 600
543.3712 612
543.3741 654
543.3770 603
543.3798 679
543.3827 669
543.3856 696
543.3884 606
543.3913 587
543.3942 482
543.3970 473
543.3999 357
543.4028 403
543.4057 339
543.4085 363
543.4114 318
543.4143 302
543.4171 292
543.4200 335
543.4229 274
543.4257 327
543.4286 287
543.4315 326
543.4344 299
543.4372 306
543.4401 305
543.4430 335
543.4458 298
543.4487 323
543.4516 280
543.4544 303
543.4573 248
543.4602 275
543.4631 286
543.4659 316
543.4688 266
543.4717 311
543.4745 307
543.4774 347
543.4803 315
543.4831 333
543.4860 288
543.4889 313
543.4917 246
543.4946 304
543.4975 270
543.5004 312
543.5032 306
543.5061 331
543.5090 350
543.5118 411
543.5147 345
543.5176 389
543.5204 327
543.5233 352
543.5262 303
543.5291 300
543.5319 286
543.5348 308
543.5377 276
543.5405 310
543.5434 275
543.5463 308
543.5491 247
543.5520 276
543.5549 276
543.5578 297
543.5606 250
543.5635 294
543.5664 292
543.5692 331
543.5721 313
543.5750 332
543.5778 288
543.5807 318
543.5836 249
543.5865 303
543.5893 263
543.5922 297
543.5951 264
543.5979 259
543.6008 254
543.6037 292
543.6065 235
543.6094 288
543.6123 249
543.6152 271
543.6180 243
543.6209 251
543.6238 246
543.6266 276
543.6295 248
543.6324 284
543.6352 252
543.6381 285
543.6410 235
543.6439 256
543.6467 253
543.6496 276
543.6525 225
543.6553 256
543.6582 250
543.6611 287
543.6640 263
543.6668 287
543.6697 254
543.6726 289
543.6754 231
543.6783 287
543.6812 250
543.6840 283
543.6869 254
543.6898 251
543.6927 243
543.6955 289
543.6984 234
543.7013 297
543.7041 261
543.7070 297
543.7099 264
543.7127 256
543.7156 247
543.7185 279
543.7214 253
543.7242 288
543.7271 252
543.7300 278
543.7328 218
543.7357 244
543.7386 250
543.7415 276
543.7443 225
543.7472 257
543.7501 253
543.7529 297
543.7558 265
543.7587 293
543.7615 264
543.7644 298
543.7673 233
543.7702 291
543.7730 259
543.7759 292
543.7788 263
543.7816 250
543.7845 243
543.7874 282
543.7903 227
543.7931 288
543.7960 246
543.7989 282
543.8017 257
543.8046 259
543.8075 256
543.8103 285
543.8132 261
543.8161 298
543.8190 265
543.8218 298
543.8247 245
543.8276 270
543.8304 269
543.8333 296
543.8362 246
543.8391 283
543.8419 273
543.8448 309
543.8477 282
543.8505 311
543.8534 287
543.8563 337
543.8591 299
543.8620 395
543.8649 385
543.8678 447
543.8706 420
543.8735 421
543.8764 420
543.8792 471
543.8821 412
543.8850 487
543.8879 453
543.8907 511
543.8936 492
543.8965 512
543.8993 506
543.9022 512
543.9051 428
543.9080 429
543.9108 343
543.9137 350
543.9166 266
543.9194 278
543.9223 270
543.9252 288
543.9280 230
543.9309 264
543.9338 254
543.9367 288
543.9395 260
543.9424 289
543.9453 258
543.9481 289
543.9510 227
543.9539 281
543.9568 245
543.9596 281
543.9625 257
543.9654 257
543.9682 252
543.9711 296
543.9740 238
543.9769 300
543.9797 269
543.9826 301
543.9855 260
543.9883 265
543.9912 265
543.9941 297
543.9970 273
543.9998 314
544.0027 278
544.0056 317
544.0084 273
544.0113 317
544.0142 328
544.0171 364
544.0199 302
544.0228 341
544.0257 328
544.0285 369
544.0314 330
544.0343 357
544.0372 311
544.0400 344
544.0429 272
544.0458 336
544.0486 289
544.0515 319
544.0544 288
544.0572 283
544.0601 274
544.0630 319
544.0659 259
544.0687 326
544.0716 298
544.0745 341
544.0773 303
544.0802 308
544.0831 308
544.0860 339
544.0888 303
544.0917 341
544.0946 298
544.0974 329
544.1003 261
544.1032 288
544.1061 291
544.1089 322
544.1118 266
544.1147 312
544.1175 295
544.1204 331
544.1233 298
544.1262 333
544.1290 296
544.1319 331
544.1348 269
544.1376 333
544.1405 292
544.1434 329
544.1463 306
544.1491 311
544.1520 303
544.1549 342
544.1578 273
544.1606 337
544.1635 300
544.1664 338
544.1692 307
544.1721 310
544.1750 308
544.1779 344
544.1807 311
544.1836 351
544.1865 314
544.1893 349
544.1922 292
544.1951 317
544.1980 322
544.2008 355
544.2037 298
544.2066 340
544.2094 332
544.2123 383
544.2152 362
544.2181 412
544.2209 376
544.2238 423
544.2267 362
544.2295 446
544.2324 417
544.2353 469
544.2382 437
544.2410 432
544.2439 410
544.2468 455
544.2496 383
544.2525 450
544.2554 410
544.2583 461
544.2611 427
544.2640 429
544.2669 428
544.2697 485
544.2726 483
544.2755 587
544.2784 594
544.2812 684
544.2841 628
544.2870 714
544.2899 771
544.2927 882
544.2956 842
544.2985 965
544.3013 971
544.3042 1054
544.3071 1016
544.3100 1124
544.3128 1123
544.3157 1260
544.3186 1168
544.3214 1359
544.3243 1333
544.3272 1474
544.3301 1402
544.3329 1350
544.3358 1212
544.3387 1149
544.3415 888
544.3444 897
544.3473 757
544.3502 765
544.3530 673
544.3559 652
544.3588 618
544.3617 652
544.3645 598
544.3674 659
544.3703 637
544.3731 780
544.3760 830
544.3789 1082
544.3818 1298
544.3846 1476
544.3875 1331
544.3904 1290
544.3932 1063
544.3961 933
544.3990 697
544.4019 612
544.4047 474
544.4076 458
544.4105 348
544.4134 395
544.4162 332
544.4191 360
544.4220 323
544.4248 321
544.4277 316
544.4306 356
544.4335 291
544.4363 349
544.4392 306
544.4421 345
544.4449 315
544.4478 309
544.4507 304
544.4536 328
544.4564 297
544.4593 328
544.4622 286
544.4651 320
544.4679 264
544.4708 292
544.4737 299
544.4765 329
544.4794 276
544.4823 312
544.4852 290
544.4880 323
544.4909 290
544.4938 315
544.4966 283
544.4995 325
544.5024 271
544.5053 340
544.5081 312
544.5110 359
544.5139 332
544.5168 324
544.5196 310
544.5225 348
544.5254 278
544.5282 326
544.5311 277
544.5340 314
544.5369 278
544.5397 284
544.5426 286
544.5455 320
544.5484 291
544.5512 326
544.5541 282
544.5570 308
544.5598 248
544.5627 273
544.5656 276
544.5685 301
544.5713 247
544.5742 278
544.5771 269
544.5800 299
544.5828 268
544.5857 286
544.5886 250
544.5914 284
544.5943 227
544.5972 283
544.6001 243
544.6029 289
544.6058 269
544.6087 265
544.6116 255
544.6144 299
544.6173 238
544.6202 296
544.6230 261
544.6259 299
544.6288 265
544.6317 264
544.6345 264
544.6374 295
544.6403 265
544.6432 307
544.6460 265
544.6489 296
544.6518 240
544.6546 263
544.6575 263
544.6604 279
544.6633 225
544.6661 256
544.6690 246
544.6719 293
544.6748 263
544.6776 298
544.6805 260
544.6834 292
544.6862 233
544.6891 287
544.6920 246
544.6949 282
544.6977 260
544.7006 264
544.7035 258
544.7064 296
544.7092 241
544.7121 293
544.7150 255
544.7179 291
544.7207 260
544.7236 262
544.7265 257
544.7293 287
544.7322 257
544.7351 295
544.7380 265
544.7408 297
544.7437 241
544.7466 269
544.7495 266
544.7523 288
544.7552 228
544.7581 269
544.7609 257
544.7638 282
544.7667 259
544.7696 288
544.7724 255
544.7753 282
544.7782 230
544.7811 284
544.7839 251
544.7868 286
544.7897 264
544.7926 261
544.7954 257
544.7983 299
544.8012 241
544.8040 290
544.8069 260
544.8098 296
544.8127 261
544.8155 264
544.8184 262
544.8213 296
544.8242 268
544.8270 319
544.8299 284
544.8328 320
544.8357 257
544.8385 282
544.8414 289
544.8443 311
544.8471 256
544.8500 294
544.8529 290
544.8558 330
544.8586 301
544.8615 338
544.8644 308
544.8673 344
544.8701 287
544.8730 350
544.8759 328
544.8788 408
544.8816 457
544.8845 567
544.8874 683
544.8902 841
544.8931 782
544.8960 841
544.8989 700
544.9017 651
544.9046 501
544.9075 436
544.9104 380
544.9132 376
544.9161 323
544.9190 346
544.9219 293
544.9247 319
544.9276 251
544.9305 275
544.9334 273
544.9362 293
544.9391 237
544.9420 275
544.9448 266
544.9477 297
544.9506 265
544.9535 301
544.9563 268
544.9592 307
544.9621 245
544.9650 307
544.9678 276
544.9707 318
544.9736 290
544.9765 284
544.9793 275
544.9822 319
544.9851 260
544.9880 324
544.9908 284
544.9937 326
544.9966 298
544.9994 311
545.0023 327
545.0052 383
545.0081 359
545.0109 410
545.0138 368
545.0167 408
545.0196 329
545.0224 356
545.0253 352
545.0282 376
545.0311 307
545.0339 360
545.0368 362
545.0397 438
545.0426 439
545.0454 513
545.0483 486
545.0512 514
545.0540 398
545.0569 454
545.0598 377
545.0627 406
545.0655 372
545.0684 376
545.0713 367
545.0742 428
545.0770 347
545.0799 413
545.0828 364
545.0857 402
545.0885 353
545.0914 358
545.0943 350
545.0972 384
545.1000 344
545.1029 395
545.1058 350
545.1087 385
545.1115 317
545.1144 347
545.1173 345
545.1202 376
545.1230 310
545.1259 360
545.1288 359
545.1316 421
545.1345 392
545.1374 442
545.1403 404
545.1431 447
545.1460 354
545.1489 425
545.1518 364
545.1546 397
545.1575 356
545.1604 354
545.1633 345
545.1661 391
545.1690 324
545.1719 394
545.1748 353
545.1776 404
545.1805 380
545.1834 414
545.1863 451
545.1891 546
545.1920 558
545.1949 649
545.1978 605
545.2006 638
545.2035 522
545.2064 542
545.2093 545
545.2121 614
545.2150 676
545.2179 1274
545.2208 2649
545.2236 6145
545.2265 11355
545.2294 19631
545.2322 26974
545.2351 33386
545.2380 32644
545.2409 31508
545.2437 24896
545.2466 19505
545.2495 13074
545.2524 8943
545.2552 5992
545.2581 4447
545.2610 2823
545.2639 2248
545.2667 1577
545.2696 1371
545.2725 1093
545.2754 1019
545.2782 987
545.2811 1122
545.2840 1229
545.2869 1632
545.2897 1874
545.2926 2260
545.2955 2226
545.2984 2464
545.3012 2651
545.3041 3023
545.3070 3019
545.3099 3403
545.3127 3373
545.3156 3555
545.3185 3481
545.3214 3903
545.3242 3958
545.3271 4207
545.3300 3627
545.3329 3565
545.3357 2886
545.3386 2633
545.3415 2220
545.3444 2034
545.3472 1786
545.3501 1654
545.3530 1250
545.3559 1264
545.3587 1116
545.3616 1190
545.3645 1139
545.3674 1153
545.3702 1094
545.3731 1046
545.3760 860
545.3789 877
545.3817 776
545.3846 835
545.3875 736
545.3904 771
545.3932 753
545.3961 779
545.3990 678
545.4019 722
545.4047 661
545.4076 660
545.4105 564
545.4134 555
545.4162 458
545.4191 471
545.4220 374
545.4248 434
545.4277 375
545.4306 408
545.4335 363
545.4363 354
545.4392 338
545.4421 388
545.4450 325
545.4478 404
545.4507 378
545.4536 433
545.4565 390
545.4593 386
545.4622 373
545.4651 405
545.4680 364
545.4708 412
545.4737 363
545.4766 413
545.4795 351
545.4823 416
545.4852 456
545.4881 532
545.4910 487
545.4938 553
545.4967 547
545.4996 621
545.5025 575
545.5054 607
545.5082 530
545.5111 550
545.5140 425
545.5169 489
545.5197 417
545.5226 454
545.5255 415
545.5284 408
545.5312 384
545.5341 427
545.5370 345
545.5399 409
545.5427 361
545.5456 404
545.5485 363
545.5514 366
545.5542 350
545.5571 381
545.5600 335
545.5629 378
545.5657 335
545.5686 385
545.5715 316
545.5744 342
545.5772 343
545.5801 375
545.5830 304
545.5859 360
545.5887 346
545.5916 391
545.5945 352
545.5974 380
545.6002 335
545.6031 371
545.6060 306
545.6089 378
545.6117 332
545.6146 378
545.6175 345
545.6204 341
545.6232 333
545.6261 377
545.6290 307
545.6319 371
545.6347 331
545.6376 376
545.6405 335
545.6434 337
545.6462 335
545.6491 370
545.6520 329
545.6549 379
545.6577 330
545.6606 367
545.6635 299
545.6664 323
545.6692 323
545.6721 349
545.6750 294
545.6779 333
545.6807 317
545.6836 361
545.6865 327
545.6894 362
545.6922 320
545.6951 358
545.6980 288
545.7009 358
545.7038 312
545.7066 361
545.7095 332
545.7124 335
545.7153 330
545.7181 372
545.7210 296
545.7239 366
545.7268 323
545.7296 361
545.7325 321
545.7354 323
545.7383 320
545.7411 351
545.7440 314
545.7469 363
545.7498 322
545.7526 358
545.7555 283
545.7584 313
545.7613 319
545.7641 347
545.7670 287
545.7699 322
545.7728 308
545.7756 353
545.7785 328
545.7814 361
545.7843 328
545.7871 376
545.7900 302
545.7929 364
545.7958 317
545.7987 355
545.8015 324
545.8044 324
545.8073 323
545.8102 370
545.8130 300
545.8159 365
545.8188 327
545.8217 368
545.8245 327
545.8274 322
545.8303 315
545.8332 354
545.8360 319
545.8389 362
545.8418 328
545.8447 377
545.8475 309
545.8504 332
545.8533 335
545.8562 363
545.8590 306
545.8619 354
545.8648 342
545.8677 383
545.8706 347
545.8734 372
545.8763 335
545.8792 373
545.8821 318
545.8849 406
545.8878 389
545.8907 461
545.8936 452
545.8964 450
545.8993 434
545.9022 458
545.9051 351
545.9079 403
545.9108 335
545.9137 367
545.9166 317
545.9194 317
545.9223 305
545.9252 333
545.9281 293
545.9310 332
545.9338 294
545.9367 325
545.9396 264
545.9425 299
545.9453 303
545.9482 327
545.9511 261
545.9540 301
545.9568 292
545.9597 324
545.9626 293
545.9655 330
545.9683 293
545.9712 333
545.9741 272
545.9770 339
545.9798 297
545.9827 339
545.9856 304
545.9885 300
545.9914 295
545.9942 344
545.9971 280
546.0000 350
546.0029 312
546.0057 358
546.0086 320
546.0115 326
546.0144 322
546.0172 366
546.0201 322
546.0230 367
546.0259 317
546.0287 350
546.0316 284
546.0345 325
546.0374 330
546.0403 354
546.0431 301
546.0460 352
546.0489 351
546.0518 393
546.0546 348
546.0575 382
546.0604 330
546.0633 365
546.0661 294
546.0690 363
546.0719 321
546.0748 360
546.0777 335
546.0805 327
546.0834 320
546.0863 369
546.0892 292
546.0920 356
546.0949 310
546.0978 358
546.1007 319
546.1035 319
546.1064 315
546.1093 346
546.1122 312
546.1150 365
546.1179 322
546.1208 358
546.1237 293
546.1266 318
546.1294 319
546.1323 347
546.1352 286
546.1381 330
546.1409 322
546.1438 362
546.1467 332
546.1496 360
546.1524 328
546.1553 369
546.1582 303
546.1611 376
546.1640 330
546.1668 361
546.1697 330
546.1726 326
546.1755 315
546.1783 354
546.1812 288
546.1841 361
546.1870 331
546.1898 398
546.1927 381
546.1956 409
546.1985 425
546.2014 471
546.2042 423
546.2071 462
546.2100 406
546.2129 444
546.2157 387
546.2186 488
546.2215 717
546.2244 1375
546.2272 2409
546.2301 4756
546.2330 7501
546.2359 10715
546.2388 12114
546.2416 12841
546.2445 11214
546.2474 9523
546.2503 6418
546.2531 5086
546.2560 3301
546.2589 2498
546.2618 1694
546.2646 1264
546.2675 960
546.2704 857
546.2733 640
546.2762 661
546.2790 569
546.2819 610
546.2848 584
546.2877 651
546.2905 738
546.2934 881
546.2963 889
546.2992 1023
546.3021 1027
546.3049 1181
546.3078 1155
546.3107 1308
546.3136 1345
546.3164 1378
546.3193 1221
546.3222 1362
546.3251 1404
546.3279 1573
546.3308 1490
546.3337 1491
546.3366 1278
546.3395 1228
546.3423 983
546.3452 1059
546.3481 936
546.3510 936
546.3538 813
546.3567 762
546.3596 721
546.3625 807
546.3654 754
546.3682 917
546.3711 911
546.3740 982
546.3769 875
546.3797 811
546.3826 717
546.3855 688
546.3884 568
546.3912 583
546.3941 503
546.3970 528
546.3999 430
546.4028 475
546.4056 471
546.4085 484
546.4114 392
546.4143 415
546.4171 381
546.4200 406
546.4229 352
546.4258 369
546.4287 329
546.4315 365
546.4344 290
546.4373 355
546.4402 312
546.4430 352
546.4459 324
546.4488 329
546.4517 325
546.4546 373
546.4574 312
546.4603 380
546.4632 330
546.4661 368
546.4689 334
546.4718 335
546.4747 328
546.4776 356
546.4805 324
546.4833 376
546.4862 356
546.4891 411
546.4920 351
546.4948 391
546.4977 395
546.5006 421
546.5035 354
546.5064 398
546.5092 381
546.5121 409
546.5150 361
546.5179 378
546.5207 331
546.5236 365
546.5265 296
546.5294 358
546.5323 313
546.5351 349
546.5380 311
546.5409 296
546.5438 298
546.5466 335
546.5495 271
546.5524 334
546.5553 294
546.5582 328
546.5610 288
546.5639 283
546.5668 274
546.5697 302
546.5725 271
546.5754 314
546.5783 282
546.5812 321
546.5841 258
546.5869 287
546.5898 294
546.5927 322
546.5956 266
546.5984 307
546.6013 296
546.6042 325
546.6071 289
546.6100 315
546.6128 280
546.6157 317
546.6186 259
546.6215 317
546.6243 279
546.6272 317
546.6301 290
546.6330 289
546.6359 285
546.6387 320
546.6416 258
546.6445 321
546.6474 276
546.6503 317
546.6531 284
546.6560 290
546.6589 288
546.6618 319
546.6646 282
546.6675 324
546.6704 284
546.6733 321
546.6762 267
546.6790 291
546.6819 295
546.6848 319
546.6877 260
546.6905 287
546.6934 279
546.6963 320
546.6992 290
546.7021 316
546.7049 282
546.7078 318
546.7107 259
546.7136 318
546.7164 282
546.7193 317
546.7222 286
546.7251 278
546.7280 279
546.7308 313
546.7337 249
546.7366 304
546.7395 274
546.7424 310
546.7452 271
546.7481 277
546.7510 274
546.7539 305
546.7567 276
546.7596 316
546.7625 282
546.7654 317
546.7683 255
546.7711 280
546.7740 282
546.7769 304
546.7798 246
546.7827 278
546.7855 262
546.7884 301
546.7913 272
546.7942 300
546.7970 264
546.7999 301
546.8028 245
546.8057 313
546.8086 278
546.8114 323
546.8143 293
546.8172 287
546.8201 281
546.8230 323
546.8258 266
546.8287 324
546.8316 291
546.8345 332
546.8373 299
546.8402 297
546.8431 296
546.8460 331
546.8489 300
546.8517 340
546.8546 300
546.8575 336
546.8604 274
546.8633 300
546.8661 295
546.8690 323
546.8719 267
546.8748 311
546.8776 321
546.8805 404
546.8834 419
546.8863 500
546.8892 491
546.8920 547
546.8949 451
546.8978 504
546.9007 423
546.9036 430
546.9064 365
546.9093 337
546.9122 302
546.9151 332
546.9179 260
546.9208 313
546.9237 274
546.9266 313
546.9295 281
546.9323 280
546.9352 276
546.9381 305
546.9410 277
546.9439 321
546.9467 279
546.9496 315
546.9525 253
546.9554 278
546.9583 282
546.9611 304
546.9640 249
546.9669 284
546.9698 274
546.9726 311
546.9755 276
546.9784 307
546.9813 274
546.9842 313
546.9870 257
546.9899 321
546.9928 282
546.9957 331
546.9986 332
547.0014 428
547.0043 632
547.0072 1145
547.0101 1644
547.0130 2616
547.0158 3161
547.0187 3653
547.0216 3333
547.0245 2921
547.0274 2304
547.0302 1859
547.0331 1298
547.0360 1101
547.0389 811
547.0417 730
547.0446 537
547.0475 502
547.0504 450
547.0533 437
547.0561 337
547.0590 364
547.0619 336
547.0648 360
547.0677 319
547.0705 342
547.0734 300
547.0763 334
547.0792 268
547.0821 328
547.0849 290
547.0878 331
547.0907 304
547.0936 300
547.0965 292
547.0993 339
547.1022 273
547.1051 330
547.1080 296
547.1108 336
547.1137 297
547.1166 303
547.1195 301
547.1224 335
547.1252 308
547.1281 363
547.1310 325
547.1339 367
547.1368 298
547.1396 330
547.1425 335
547.1454 372
547.1483 321
547.1512 378
547.1540 367
547.1569 405
547.1598 362
547.1627 382
547.1656 334
547.1684 367
547.1713 295
547.1742 359
547.1771 314
547.1800 356
547.1828 332
547.1857 344
547.1886 345
547.1915 400
547.1944 337
547.1972 409
547.2001 372
547.2030 418
547.2059 392
547.2088 411
547.2116 437
547.2145 536
547.2174 608
547.2203 888
547.2232 1154
547.2260 1703
547.2289 2055
547.2318 2700
547.2347 3192
547.2375 3685
547.2404 3571
547.2433 3744
547.2462 3342
547.2491 2979
547.2519 2238
547.2548 1819
547.2577 1311
547.2606 1136
547.2635 842
547.2663 878
547.2692 760
547.2721 824
547.2750 872
547.2779 1100
547.2807 1443
547.2836 1966
547.2865 2107
547.2894 2401
547.2923 2196
547.2951 2100
547.2980 1773
547.3009 1674
547.3038 1636
547.3067 1821
547.3095 1936
547.3124 2579
547.3153 3238
547.3182 4509
547.3211 5259
547.3239 6260
547.3268 6303
547.3297 5850
547.3326 4419
547.3355 3707
547.3383 2761
547.3412 2293
547.3441 1735
547.3470 1517
547.3499 1200
547.3527 1105
547.3556 852
547.3585 892
547.3614 765
547.3643 781
547.3671 697
547.3700 678
547.3729 671
547.3758 755
547.3787 691
547.3815 790
547.3844 709
547.3873 711
547.3902 598
547.3931 540
547.3959 491
547.3988 501
547.4017 439
547.4046 469
547.4075 409
547.4103 430
547.4132 345
547.4161 363
547.4190 357
547.4219 380
547.4247 309
547.4276 354
547.4305 347
547.4334 393
547.4363 356
547.4391 379
547.4420 334
547.4449 370
547.4478 298
547.4507 356
547.4535 305
547.4564 344
547.4593 325
547.4622 344
547.4651 370
547.4679 453
547.4708 397
547.4737 461
547.4766 410
547.4795 450
547.4823 403
547.4852 396
547.4881 378
547.4910 400
547.4939 350
547.4968 391
547.4996 352
547.5025 424
547.5054 421
547.5083 602
547.5112 847
547.5140 1205
547.5169 1383
547.5198 1691
547.5227 1667
547.5256 1595
547.5284 1248
547.5313 1056
547.5342 765
547.5371 672
547.5400 470
547.5428 483
547.5457 386
547.5486 393
547.5515 332
547.5544 315
547.5572 299
547.5601 335
547.5630 267
547.5659 327
547.5688 288
547.5716 324
547.5745 288
547.5774 289
547.5803 290
547.5832 319
547.5860 290
547.5889 332
547.5918 291
547.5947 323
547.5976 260
547.6004 286
547.6033 287
547.6062 313
547.6091 260
547.6120 301
547.6149 282
547.6177 317
547.6206 294
547.6235 331
547.6264 293
547.6293 332
547.6321 266
547.6350 329
547.6379 284
547.6408 320
547.6437 290
547.6465 286
547.6494 280
547.6523 321
547.6552 268
547.6581 331
547.6609 297
547.6638 332
547.6667 294
547.6696 289
547.6725 286
547.6753 319
547.6782 287
547.6811 326
547.6840 287
547.6869 322
547.6898 260
547.6926 290
547.6955 300
547.6984 323
547.7013 263
547.7042 295
547.7070 276
547.7099 311
547.7128 286
547.7157 318
547.7186 284
547.7214 323
547.7243 260
547.7272 322
547.7301 280
547.7330 313
547.7358 284
547.7387 283
547.7416 277
547.7445 315
547.7474 251
547.7503 308
547.7531 272
547.7560 319
547.7589 286
547.7618 280
547.7647 280
547.7675 315
547.7704 276
547.7733 308
547.7762 270
547.7791 313
547.7819 261
547.7848 285
547.7877 291
547.7906 318
547.7935 256
547.7964 292
547.7992 285
547.8021 319
547.8050 291
547.8079 318
547.8108 282
547.8136 320
547.8165 261
547.8194 321
547.8223 276
547.8252 312
547.8280 285
547.8309 287
547.8338 281
547.8367 326
547.8396 272
547.8424 335
547.8453 296
547.8482 337
547.8511 301
547.8540 303
547.8569 299
547.8597 345
547.8626 320
547.8655 367
547.8684 328
547.8713 358
547.8741 292
547.8770 313
547.8799 311
547.8828 340
547.8857 295
547.8886 346
547.8914 338
547.8943 379
547.8972 340
547.9001 359
547.9030 305
547.9058 328
547.9087 260
547.9116 327
547.9145 284
547.9174 313
547.9202 282
547.9231 279
547.9260 268
547.9289 305
547.9318 249
547.9347 306
547.9375 270
547.9404 304
547.9433 274
547.9462 277
547.9491 271
547.9519 300
547.9548 271
547.9577 315
547.9606 283
547.9635 319
547.9664 258
547.9692 278
547.9721 276
547.9750 298
547.9779 249
547.9808 289
547.9836 275
547.9865 310
547.9894 278
547.9923 306
547.9952 270
547.9980 315
548.0009 264
548.0038 354
548.0067 379
548.0096 568
548.0125 733
548.0153 989
548.0182 1226
548.0211 1473
548.0240 1324
548.0269 1330
548.0297 1052
548.0326 923
548.0355 679
548.0384 568
548.0413 483
548.0442 465
548.0470 389
548.0499 409
548.0528 341
548.0557 361
548.0586 284
548.0614 310
548.0643 313
548.0672 330
548.0701 268
548.0730 303
548.0759 291
548.0787 326
548.0816 293
548.0845 320
548.0874 282
548.0903 323
548.0931 261
548.0960 327
548.0989 291
548.1018 330
548.1047 300
548.1076 297
548.1104 286
548.1133 331
548.1162 271
548.1191 334
548.1220 295
548.1249 332
548.1277 303
548.1306 315
548.1335 316
548.1364 349
548.1393 316
548.1421 358
548.1450 312
548.1479 348
548.1508 289
548.1537 316
548.1566 323
548.1594 352
548.1623 291
548.1652 333
548.1681 310
548.1710 347
548.1738 311
548.1767 345
548.1796 300
548.1825 335
548.1854 276
548.1883 355
548.1911 322
548.1940 374
548.1969 344
548.1998 343
548.2027 342
548.2056 382
548.2084 307
548.2113 371
548.2142 343
548.2171 396
548.2200 388
548.2228 462
548.2257 565
548.2286 748
548.2315 848
548.2344 1070
548.2373 1092
548.2401 1191
548.2430 1051
548.2459 1054
548.2488 967
548.2517 907
548.2545 703
548.2574 684
548.2603 604
548.2632 617
548.2661 549
548.2690 574
548.2718 518
548.2747 570
548.2776 510
548.2805 687
548.2834 753
548.2863 972
548.2891 1044
548.2920 1118
548.2949 1085
548.2978 1089
548.3007 881
548.3036 923
548.3064 817
548.3093 899
548.3122 894
548.3151 1082
548.3180 1379
548.3208 1859
548.3237 2153
548.3266 2593
548.3295 2531
548.3324 2462
548.3353 1906
548.3381 1650
548.3410 1351
548.3439 1168
548.3468 882
548.3497 853
548.3526 750
548.3554 733
548.3583 632
548.3612 638
548.3641 551
548.3670 575
548.3699 475
548.3727 551
548.3756 506
548.3785 568
548.3814 536
548.3843 541
548.3871 523
548.3900 558
548.3929 462
548.3958 515
548.3987 449
548.4016 471
548.4044 404
548.4073 391
548.4102 367
548.4131 377
548.4160 323
548.4189 361
548.4217 314
548.4246 356
548.4275 304
548.4304 338
548.4333 336
548.4362 359
548.4390 292
548.4419 321
548.4448 297
548.4477 325
548.4506 288
548.4535 318
548.4563 298
548.4592 346
548.4621 297
548.4650 374
548.4679 346
548.4707 396
548.4736 367
548.4765 362
548.4794 342
548.4823 378
548.4852 305
548.4880 366
548.4909 320
548.4938 355
548.4967 318
548.4996 317
548.5025 311
548.5053 357
548.5082 342
548.5111 433
548.5140 471
548.5169 635
548.5198 679
548.5226 803
548.5255 826
548.5284 818
548.5313 632
548.5342 589
548.5371 476
548.5399 449
548.5428 366
548.5457 376
548.5486 324
548.5515 348
548.5544 270
548.5572 320
548.5601 278
548.5630 312
548.5659 283
548.5688 284
548.5717 278
548.5745 318
548.5774 253
548.5803 304
548.5832 266
548.5861 303
548.5890 269
548.5918 272
548.5947 268
548.5976 296
548.6005 269
548.6034 318
548.6063 293
548.6091 341
548.6120 287
548.6149 320
548.6178 319
548.6207 332
548.6236 264
548.6264 296
548.6293 278
548.6322 320
548.6351 288
548.6380 304
548.6409 269
548.6437 308
548.6466 247
548.6495 305
548.6524 274
548.6553 310
548.6582 291
548.6610 281
548.6639 268
548.6668 309
548.6697 253
548.6726 310
548.6755 270
548.6783 316
548.6812 281
548.6841 279
548.6870 269
548.6899 297
548.6928 262
548.6956 299
548.6985 258
548.7014 293
548.7043 239
548.7072 265
548.7101 266
548.7129 293
548.7158 245
548.7187 282
548.7216 264
548.7245 301
548.7274 268
548.7302 302
548.7331 271
548.7360 304
548.7389 243
548.7418 309
548.7447 271
548.7475 306
548.7504 275
548.7533 275
548.7562 272
548.7591 311
548.7620 246
548.7648 307
548.7677 268
548.7706 309
548.7735 272
548.7764 274
548.7793 268
548.7821 299
548.7850 269
548.7879 316
548.7908 291
548.7937 336
548.7966 279
548.7995 304
548.8023 303
548.8052 318
548.8081 253
548.8110 286
548.8139 277
548.8168 314
548.8196 281
548.8225 312
548.8254 281
548.8283 318
548.8312 255
548.8341 321
548.8369 285
548.8398 316
548.8427 296
548.8456 303
548.8485 306
548.8514 358
548.8542 303
548.8571 358
548.8600 316
548.8629 350
548.8658 311
548.8687 311
548.8715 295
548.8744 317
548.8773 288
548.8802 339
548.8831 319
548.8860 364
548.8889 309
548.8917 340
548.8946 338
548.8975 352
548.9004 279
548.9033 304
548.9062 284
548.9090 317
548.9119 284
548.9148 303
548.9177 272
548.9206 295
548.9235 230
548.9263 293
548.9292 255
548.9321 291
548.9350 272
548.9379 266
548.9408 259
548.9437 299
548.9465 240
548.9494 298
548.9523 266
548.9552 298
548.9581 268
548.9610 271
548.9638 273
548.9667 299
548.9696 264
548.9725 308
548.9754 273
548.9783 307
548.9811 252
548.9840 275
548.9869 279
548.9898 306
548.9927 251
548.9956 313
548.9985 384
549.0013 625
549.0042 920
549.0071 1521
549.0100 2050
549.0129 2691
549.0158 2698
549.0186 2889
549.0215 2430
549.0244 2110
549.0273 1565
549.0302 1206
549.0331 916
549.0359 795
549.0388 548
549.0417 545
549.0446 430
549.0475 428
549.0504 355
549.0533 335
549.0561 317
549.0590 341
549.0619 297
549.0648 343
549.0677 310
549.0706 343
549.0734 274
549.0763 305
549.0792 313
549.0821 344
549.0850 288
549.0879 320
549.0908 302
549.0936 335
549.0965 304
549.0994 334
549.1023 296
549.1052 342
549.1081 278
549.1109 356
549.1138 319
549.1167 356
549.1196 322
549.1225 322
549.1254 320
549.1283 374
549.1311 303
549.1340 373
549.1369 331
549.1398 372
549.1427 337
549.1456 344
549.1484 352
549.1513 389
549.1542 351
549.1571 397
549.1600 347
549.1629 389
549.1658 324
549.1686 358
549.1715 362
549.1744 394
549.1773 332
549.1802 393
549.1831 389
549.1859 440
549.1888 404
549.1917 438
549.1946 386
549.1975 426
549.2004 348
549.2033 415
549.2061 372
549.2090 427
549.2119 405
549.2148 419
549.2177 446
549.2206 555
549.2235 543
549.2263 716
549.2292 746
549.2321 895
549.2350 908
549.2379 1001
549.2408 1075
549.2436 1190
549.2465 1121
549.2494 1170
549.2523 1032
549.2552 1046
549.2581 914
549.2610 1016
549.2638 1057
549.2667 1130
549.2696 995
549.2725 1062
549.2754 1056
549.2783 1202
549.2812 1231
549.2840 1420
549.2869 1534
549.2898 2035
549.2927 2544
549.2956 4069
549.2985 5372
549.3013 6983
549.3042 7348
549.3071 7226
549.3100 6304
549.3129 5589
549.3158 4160
549.3187 3951
549.3215 3491
549.3244 4075
549.3273 5093
549.3302 7806
549.3331 11576
549.3360 16292
549.3389 18685
549.3417 20461
549.3446 18238
549.3475 15664
549.3504 10875
549.3533 8194
549.3562 5742
549.3590 4218
549.3619 2715
549.3648 2141
549.3677 1552
549.3706 1273
549.3735 955
549.3764 864
549.3792 707
549.3821 690
549.3850 539
549.3879 576
549.3908 487
549.3937 507
549.3966 457
549.3994 446
549.4023 431
549.4052 474
549.4081 408
549.4110 483
549.4139 433
549.4168 474
549.4196 415
549.4225 405
549.4254 389
549.4283 416
549.4312 366
549.4341 416
549.4370 367
549.4398 411
549.4427 351
549.4456 406
549.4485 423
549.4514 461
549.4543 397
549.4572 444
549.4600 423
549.4629 454
549.4658 403
549.4687 435
549.4716 393
549.4745 439
549.4774 364
549.4802 444
549.4831 396
549.4860 447
549.4889 420
549.4918 418
549.4947 392
549.4976 426
549.5004 352
549.5033 412
549.5062 361
549.5091 398
549.5120 363
549.5149 371
549.5178 382
549.5206 439
549.5235 425
549.5264 492
549.5293 455
549.5322 507
549.5351 422
549.5380 436
549.5408 410
549.5437 420
549.5466 336
549.5495 367
549.5524 342
549.5553 375
549.5582 340
549.5610 375
549.5639 332
549.5668 378
549.5697 307
549.5726 378
549.5755 330
549.5784 371
549.5812 336
549.5841 337
549.5870 330
549.5899 380
549.5928 308
549.5957 375
549.5986 327
549.6014 375
549.6043 338
549.6072 336
549.6101 336
549.6130 382
549.6159 349
549.6188 388
549.6216 336
549.6245 372
549.6274 308
549.6303 343
549.6332 344
549.6361 372
549.6390 300
549.6418 336
549.6447 315
549.6476 353
549.6505 324
549.6534 355
549.6563 318
549.6592 362
549.6620 292
549.6649 363
549.6678 323
549.6707 365
549.6736 326
549.6765 323
549.6794 315
549.6822 366
549.6851 301
549.6880 365
549.6909 322
549.6938 364
549.6967 327
549.6996 330
549.7024 330
549.7053 365
549.7082 324
549.7111 365
549.7140 323
549.7169 366
549.7198 299
549.7227 327
549.7255 325
549.7284 349
549.7313 283
549.7342 320
549.7371 313
549.7400 355
549.7429 324
549.7457 355
549.7486 311
549.7515 346
549.7544 278
549.7573 349
549.7602 310
549.7631 357
549.7659 322
549.7688 321
549.7717 311
549.7746 354
549.7775 289
549.7804 350
549.7833 311
549.7862 353
549.7890 316
549.7919 314
549.7948 314
549.7977 347
549.8006 315
549.8035 366
549.8064 317
549.8092 352
549.8121 291
549.8150 323
549.8179 324
549.8208 355
549.8237 297
549.8266 339
549.8294 325
549.8323 369
549.8352 329
549.8381 360
549.8410 327
549.8439 365
549.8468 297
549.8497 372
549.8525 328
549.8554 371
549.8583 339
549.8612 332
549.8641 322
549.8670 360
549.8699 293
549.8727 355
549.8756 314
549.8785 358
549.8814 321
549.8843 333
549.8872 342
549.8901 370
549.8930 328
549.8958 371
549.8987 321
549.9016 351
549.9045 282
549.9074 309
549.9103 305
549.9132 326
549.9160 266
549.9189 305
549.9218 294
549.9247 333
549.9276 305
549.9305 342
549.9334 306
549.9363 354
549.9391 281
549.9420 350
549.9449 294
549.9478 320
549.9507 289
549.9536 288
549.9565 290
549.9593 338
549.9622 271
549.9651 327
549.9680 288
549.9709 331
549.9738 294
549.9767 286
549.9796 285
549.9824 315
549.9853 287
549.9882 332
549.9911 294
549.9940 332
549.9969 277
549.9998 331
550.0027 373
550.0055 484
550.0084 547
550.0113 799
550.0142 983
550.0171 1192
550.0200 1151
550.0229 1138
550.0257 937
550.0286 854
550.0315 608
550.0344 607
550.0373 471
550.0402 473
550.0431 409
550.0460 389
550.0488 382
550.0517 443
550.0546 375
550.0575 444
550.0604 387
550.0633 421
550.0662 366
550.0691 352
550.0719 338
550.0748 363
550.0777 325
550.0806 386
550.0835 364
550.0864 432
550.0893 390
550.0922 443
550.0950 445
550.0979 451
550.1008 356
550.1037 373
550.1066 342
550.1095 371
550.1124 325
550.1152 354
550.1181 315
550.1210 353
550.1239 286
550.1268 359
550.1297 318
550.1326 361
550.1355 325
550.1383 325
550.1412 318
550.1441 367
550.1470 300
550.1499 363
550.1528 315
550.1557 358
550.1586 318
550.1614 318
550.1643 317
550.1672 356
550.1701 332
550.1730 379
550.1759 339
550.1788 379
550.1817 306
550.1845 339
550.1874 338
550.1903 364
550.1932 298
550.1961 344
550.1990 331
550.2019 372
550.2048 338
550.2076 375
550.2105 335
550.2134 385
550.2163 317
550.2192 395
550.2221 369
550.2250 429
550.2279 412
550.2307 438
550.2336 448
550.2365 526
550.2394 470
550.2423 569
550.2452 543
550.2481 605
550.2510 566
550.2538 584
550.2567 589
550.2596 648
550.2625 615
550.2654 702
550.2683 647
550.2712 686
550.2741 582
550.2769 628
550.2798 647
550.2827 727
550.2856 674
550.2885 777
550.2914 813
550.2943 1023
550.2972 1229
550.3000 1733
550.3029 2117
550.3058 2598
550.3087 2472
550.3116 2535
550.3145 2104
550.3174 1911
550.3203 1547
550.3231 1405
550.3260 1367
550.3289 1684
550.3318 2030
550.3347 3266
550.3376 4456
550.3405 6033
550.3434 6511
550.3463 6602
550.3491 5812
550.3520 4897
550.3549 3466
550.3578 2752
550.3607 1880
550.3636 1530
550.3665 1082
550.3694 928
550.3722 775
550.3751 697
550.3780 530
550.3809 529
550.3838 470
550.3867 484
550.3896 419
550.3925 438
550.3953 387
550.3982 425
550.4011 350
550.4040 419
550.4069 375
550.4098 415
550.4127 379
550.4156 373
550.4185 360
550.4213 417
550.4242 337
550.4271 389
550.4300 338
550.4329 368
550.4358 325
550.4387 334
550.4416 330
550.4444 371
550.4473 351
550.4502 403
550.4531 360
550.4560 394
550.4589 324
550.4618 350
550.4647 350
550.4675 373
550.4704 307
550.4733 347
550.4762 338
550.4791 376
550.4820 347
550.4849 378
550.4878 339
550.4907 373
550.4935 307
550.4964 377
550.4993 334
550.5022 370
550.5051 337
550.5080 328
550.5109 318
550.5138 364
550.5166 298
550.5195 367
550.5224 329
550.5253 378
550.5282 343
550.5311 350
550.5340 342
550.5369 370
550.5398 337
550.5426 372
550.5455 321
550.5484 355
550.5513 292
550.5542 324
550.5571 332
550.5600 355
550.5629 287
550.5658 329
550.5686 309
550.5715 354
550.5744 323
550.5773 358
550.5802 320
550.5831 357
550.5860 287
550.5889 359
550.5917 322
550.5946 367
550.5975 340
550.6004 335
550.6033 339
550.6062 409
550.6091 407
550.6120 720
550.6149 1220
550.6177 2507
550.6206 4199
550.6235 6665
550.6264 8810
550.6293 10301
550.6322 9695
550.6351 8933
550.6380 6710
550.6409 5175
550.6437 3213
550.6466 2354
550.6495 1642
550.6524 1240
550.6553 802
550.6582 662
550.6611 508
550.6640 477
550.6669 394
550.6697 404
550.6726 343
550.6755 379
550.6784 306
550.6813 377
550.6842 332
550.6871 367
550.6900 332
550.6928 321
550.6957 312
550.6986 355
550.7015 289
550.7044 349
550.7073 310
550.7102 345
550.7131 310
550.7160 315
550.7188 307
550.7217 332
550.7246 292
550.7275 332
550.7304 291
550.7333 324
550.7362 273
550.7391 302
550.7420 298
550.7448 319
550.7477 265
550.7506 310
550.7535 303
550.7564 342
550.7593 314
550.7622 349
550.7651 310
550.7680 357
550.7708 284
550.7737 347
550.7766 295
550.7795 328
550.7824 293
550.7853 282
550.7882 275
550.7911 325
550.7940 267
550.7968 330
550.7997 294
550.8026 334
550.8055 303
550.8084 302
550.8113 299
550.8142 336
550.8171 307
550.8200 351
550.8229 311
550.8257 351
550.8286 285
550.8315 312
550.8344 317
550.8373 341
550.8402 282
550.8431 322
550.8460 314
550.8489 357
550.8517 329
550.8546 365
550.8575 333
550.8604 378
550.8633 310
550.8662 375
550.8691 324
550.8720 357
550.8749 322
550.8777 314
550.8806 309
550.8835 359
550.8864 293
550.8893 357
550.8922 320
550.8951 362
550.8980 316
550.9009 314
550.9037 309
550.9066 335
550.9095 296
550.9124 337
550.9153 292
550.9182 327
550.9211 266
550.9240 289
550.9269 298
550.9298 326
550.9326 263
550.9355 296
550.9384 286
550.9413 324
550.9442 297
550.9471 329
550.9500 285
550.9529 314
550.9558 254
550.9586 315
550.9615 280
550.9644 323
550.9673 298
550.9702 298
550.9731 296
550.9760 337
550.9789 274
550.9818 338
550.9847 299
550.9875 336
550.9904 305
550.9933 317
550.9962 347
550.9991 443
551.0020 498
551.0049 703
551.0078 808
551.0107 999
551.0135 947
551.0164 979
551.0193 897
551.0222 837
551.0251 623
551.0280 602
551.0309 518
551.0338 507
551.0367 425
551.0396 426
551.0424 354
551.0453 378
551.0482 305
551.0511 371
551.0540 332
551.0569 372
551.0598 329
551.0627 323
551.0656 314
551.0685 359
551.0713 296
551.0742 357
551.0771 311
551.0800 352
551.0829 314
551.0858 321
551.0887 331
551.0916 373
551.0945 354
551.0974 393
551.1002 348
551.1031 381
551.1060 306
551.1089 334
551.1118 332
551.1147 358
551.1176 292
551.1205 332
551.1234 317
551.1262 362
551.1291 333
551.1320 371
551.1349 329
551.1378 368
551.1407 297
551.1436 366
551.1465 335
551.1494 375
551.1523 344
551.1551 344
551.1580 333
551.1609 373
551.1638 305
551.1667 376
551.1696 337
551.1725 397
551.1754 363
551.1783 372
551.1812 380
551.1840 425
551.1869 388
551.1898 440
551.1927 390
551.1956 422
551.1985 350
551.2014 395
551.2043 415
551.2072 449
551.2101 373
551.2129 407
551.2158 386
551.2187 441
551.2216 418
551.2245 467
551.2274 435
551.2303 484
551.2332 412
551.2361 518
551.2390 492
551.2419 576
551.2447 557
551.2476 571
551.2505 580
551.2534 666
551.2563 617
551.2592 753
551.2621 725
551.2650 806
551.2679 772
551.2708 858
551.2736 979
551.2765 1221
551.2794 1312
551.2823 1525
551.2852 1453
551.2881 1504
551.2910 1314
551.2939 1429
551.2968 1541
551.2997 1793
551.3025 1949
551.3054 2851
551.3083 4179
551.3112 6652
551.3141 8944
551.3170 11668
551.3199 12479
551.3228 12522
551.3257 9973
551.3286 8656
551.3315 6151
551.3343 4889
551.3372 3641
551.3401 3134
551.3430 2861
551.3459 2920
551.3488 2556
551.3517 2659
551.3546 2346
551.3575 2228
551.3604 1797
551.3632 1501
551.3661 1195
551.3690 1036
551.3719 793
551.3748 748
551.3777 611
551.3806 598
551.3835 477
551.3864 497
551.3893 478
551.3922 486
551.3950 402
551.3979 424
551.4008 395
551.4037 421
551.4066 377
551.4095 405
551.4124 360
551.4153 396
551.4182 326
551.4211 404
551.4239 364
551.4268 415
551.4297 403
551.4326 453
551.4355 518
551.4384 660
551.4413 635
551.4442 740
551.4471 663
551.4500 661
551.4529 536
551.4557 495
551.4586 452
551.4615 468
551.4644 407
551.4673 454
551.4702 403
551.4731 447
551.4760 378
551.4789 412
551.4818 413
551.4847 423
551.4875 347
551.4904 388
551.4933 393
551.4962 481
551.4991 496
551.5020 571
551.5049 542
551.5078 574
551.5107 456
551.5136 492
551.5165 411
551.5193 425
551.5222 367
551.5251 352
551.5280 337
551.5309 373
551.5338 301
551.5367 371
551.5396 327
551.5425 363
551.5454 325
551.5483 327
551.5511 315
551.5540 352
551.5569 319
551.5598 364
551.5627 320
551.5656 356
551.5685 289
551.5714 325
551.5743 327
551.5772 360
551.5801 300
551.5829 344
551.5858 332
551.5887 377
551.5916 340
551.5945 365
551.5974 325
551.6003 364
551.6032 295
551.6061 368
551.6090 330
551.6119 395
551.6148 435
551.6176 653
551.6205 1064
551.6234 1903
551.6263 2629
551.6292 3833
551.6321 4299
551.6350 4565
551.6379 3889
551.6408 3204
551.6437 2392
551.6466 1842
551.6494 1224
551.6523 990
551.6552 699
551.6581 609
551.6610 433
551.6639 402
551.6668 371
551.6697 372
551.6726 295
551.6755 330
551.6784 312
551.6812 348
551.6841 323
551.6870 354
551.6899 322
551.6928 353
551.6957 291
551.6986 354
551.7015 311
551.7044 348
551.7073 321
551.7102 308
551.7131 298
551.7159 340
551.7188 286
551.7217 346
551.7246 301
551.7275 340
551.7304 302
551.7333 303
551.7362 300
551.7391 337
551.7420 305
551.7449 347
551.7478 301
551.7506 337
551.7535 272
551.7564 299
551.7593 298
551.7622 318
551.7651 261
551.7680 303
551.7709 288
551.7738 323
551.7767 289
551.7796 320
551.7825 281
551.7853 324
551.7882 263
551.7911 335
551.7940 294
551.7969 342
551.7998 312
551.8027 311
551.8056 301
551.8085 339
551.8114 276
551.8143 343
551.8172 305
551.8200 343
551.8229 308
551.8258 305
551.8287 311
551.8316 352
551.8345 320
551.8374 359
551.8403 317
551.8432 356
551.8461 293
551.8490 310
551.8519 312
551.8547 344
551.8576 288
551.8605 334
551.8634 327
551.8663 369
551.8692 345
551.8721 374
551.8750 333
551.8779 365
551.8808 297
551.8837 360
551.8866 322
551.8894 362
551.8923 342
551.8952 341
551.8981 326
551.9010 364
551.9039 300
551.9068 347
551.9097 295
551.9126 332
551.9155 293
551.9184 291
551.9213 288
551.9241 313
551.9270 281
551.9299 325
551.9328 287
551.9357 326
551.9386 263
551.9415 296
551.9444 287
551.9473 312
551.9502 252
551.9531 292
551.9560 286
551.9589 319
551.9617 296
551.9646 324
551.9675 289
551.9704 328
551.9733 266
551.9762 331
551.9791 293
551.9820 331
551.9849 298
551.9878 296
551.9907 286
551.9936 325
551.9965 271
551.9993 336
552.0022 319
552.0051 404
552.0080 417
552.0109 482
552.0138 510
552.0167 556
552.0196 495
552.0225 517
552.0254 430
552.0283 439
552.0312 342
552.0341 363
552.0369 356
552.0398 369
552.0427 297
552.0456 335
552.0485 319
552.0514 351
552.0543 321
552.0572 351
552.0601 308
552.0630 343
552.0659 281
552.0688 345
552.0717 304
552.0745 343
552.0774 305
552.0803 305
552.0832 289
552.0861 334
552.0890 278
552.0919 333
552.0948 291
552.0977 334
552.1006 295
552.1035 301
552.1064 299
552.1093 335
552.1121 301
552.1150 341
552.1179 304
552.1208 338
552.1237 275
552.1266 303
552.1295 301
552.1324 335
552.1353 280
552.1382 327
552.1411 320
552.1440 369
552.1469 346
552.1497 384
552.1526 345
552.1555 381
552.1584 307
552.1613 368
552.1642 316
552.1671 347
552.1700 315
552.1729 311
552.1758 310
552.1787 353
552.1816 289
552.1845 356
552.1874 323
552.1902 370
552.1931 332
552.1960 330
552.1989 323
552.2018 349
552.2047 316
552.2076 366
552.2105 335
552.2134 374
552.2163 303
552.2192 334
552.2221 340
552.2250 380
552.2279 322
552.2307 364
552.2336 345
552.2365 389
552.2394 364
552.2423 407
552.2452 383
552.2481 435
552.2510 371
552.2539 445
552.2568 412
552.2597 468
552.2626 455
552.2655 470
552.2684 477
552.2712 560
552.2741 536
552.2770 706
552.2799 754
552.2828 894
552.2857 881
552.2886 922
552.2915 949
552.2944 1054
552.2973 1056
552.3002 1212
552.3031 1176
552.3060 1303
552.3089 1323
552.3117 1793
552.3146 2456
552.3175 3367
552.3204 3787
552.3233 4365
552.3262 4116
552.3291 3764
552.3320 2860
552.3349 2326
552.3378 1671
552.3407 1432
552.3436 1060
552.3465 1091
552.3494 950
552.3522 981
552.3551 913
552.3580 904
552.3609 858
552.3638 871
552.3667 700
552.3696 711
552.3725 589
552.3754 584
552.3783 498
552.3812 483
552.3841 472
552.3870 502
552.3899 456
552.3928 504
552.3956 449
552.3985 474
552.4014 375
552.4043 386
552.4072 367
552.4101 374
552.4130 302
552.4159 340
552.4188 327
552.4217 364
552.4246 331
552.4275 358
552.4304 321
552.4333 367
552.4362 320
552.4390 416
552.4419 396
552.4448 451
552.4477 426
552.4506 415
552.4535 395
552.4564 415
552.4593 327
552.4622 381
552.4651 332
552.4680 369
552.4709 331
552.4738 335
552.4767 327
552.4796 356
552.4824 325
552.4853 369
552.4882 327
552.4911 369
552.4940 305
552.4969 345
552.4998 361
552.5027 402
552.5056 358
552.5085 406
552.5114 382
552.5143 402
552.5172 352
552.5201 379
552.5230 331
552.5258 359
552.5287 286
552.5316 348
552.5345 310
552.5374 346
552.5403 320
552.5432 313
552.5461 307
552.5490 346
552.5519 281
552.5548 351
552.5577 314
552.5606 359
552.5635 330
552.5664 334
552.5693 335
552.5721 366
552.5750 325
552.5779 359
552.5808 310
552.5837 346
552.5866 285
552.5895 317
552.5924 323
552.5953 352
552.5982 290
552.6011 323
552.6040 309
552.6069 351
552.6098 323
552.6127 349
552.6156 314
552.6184 375
552.6213 353
552.6242 525
552.6271 637
552.6300 895
552.6329 1029
552.6358 1145
552.6387 1126
552.6416 1091
552.6445 805
552.6474 749
552.6503 560
552.6532 523
552.6561 418
552.6590 380
552.6619 357
552.6647 366
552.6676 319
552.6705 353
552.6734 306
552.6763 340
552.6792 282
552.6821 303
552.6850 303
552.6879 334
552.6908 269
552.6937 313
552.6966 302
552.6995 345
552.7024 308
552.7053 344
552.7082 308
552.7111 339
552.7139 270
552.7168 337
552.7197 297
552.7226 328
552.7255 301
552.7284 305
552.7313 302
552.7342 341
552.7371 278
552.7400 336
552.7429 289
552.7458 329
552.7487 295
552.7516 292
552.7545 294
552.7574 329
552.7603 299
552.7631 347
552.7660 307
552.7689 337
552.7718 268
552.7747 295
552.7776 300
552.7805 329
552.7834 276
552.7863 309
552.7892 290
552.7921 323
552.7950 286
552.7979 322
552.8008 288
552.8037 333
552.8066 270
552.8095 339
552.8123 298
552.8152 330
552.8181 296
552.8210 292
552.8239 283
552.8268 326
552.8297 268
552.8326 327
552.8355 287
552.8384 330
552.8413 294
552.8442 298
552.8471 300
552.8500 332
552.8529 302
552.8558 348
552.8587 315
552.8616 357
552.8644 302
552.8673 328
552.8702 333
552.8731 355
552.8760 295
552.8789 336
552.8818 321
552.8847 355
552.8876 322
552.8905 346
552.8934 309
552.8963 352
552.8992 282
552.9021 349
552.9050 300
552.9079 334
552.9108 307
552.9137 305
552.9165 301
552.9194 344
552.9223 277
552.9252 340
552.9281 302
552.9310 334
552.9339 296
552.9368 300
552.9397 299
552.9426 323
552.9455 286
552.9484 330
552.9513 294
552.9542 332
552.9571 280
552.9600 308
552.9629 303
552.9658 329
552.9687 273
552.9715 313
552.9744 299
552.9773 335
552.9802 295
552.9831 320
552.9860 287
552.9889 332
552.9918 273
552.9947 353
552.9976 326
553.0005 378
553.0034 364
553.0063 381
553.0092 386
553.0121 429
553.0150 354
553.0179 419
553.0208 376
553.0237 415
553.0265 368
553.0294 359
553.0323 355
553.0352 381
553.0381 343
553.0410 392
553.0439 348
553.0468 379
553.0497 324
553.0526 348
553.0555 345
553.0584 370
553.0613 309
553.0642 352
553.0671 333
553.0700 373
553.0729 346
553.0758 382
553.0787 345
553.0816 389
553.0844 321
553.0873 392
553.0902 363
553.0931 423
553.0960 445
553.0989 570
553.1018 781
553.1047 1168
553.1076 1344
553.1105 1715
553.1134 1695
553.1163 1683
553.1192 1372
553.1221 1157
553.1250 943
553.1279 862
553.1308 702
553.1337 696
553.1366 580
553.1395 581
553.1423 463
553.1452 465
553.1481 443
553.1510 452
553.1539 363
553.1568 388
553.1597 367
553.1626 399
553.1655 360
553.1684 394
553.1713 365
553.1742 400
553.1771 325
553.1800 405
553.1829 369
553.1858 410
553.1887 376
553.1916 376
553.1945 371
553.1974 419
553.2003 349
553.2031 409
553.2060 370
553.2089 407
553.2118 363
553.2147 380
553.2176 395
553.2205 436
553.2234 419
553.2263 501
553.2292 490
553.2321 595
553.2350 577
553.2379 680
553.2408 723
553.2437 767
553.2466 669
553.2495 734
553.2524 739
553.2553 864
553.2582 884
553.2611 1005
553.2640 1005
553.2668 1154
553.2697 1167
553.2726 1533
553.2755 1690
553.2784 1966
553.2813 1952
553.2842 2060
553.2871 2254
553.2900 2885
553.2929 3218
553.2958 4111
553.2987 4246
553.3016 4361
553.3045 3777
553.3074 3403
553.3103 3041
553.3132 2987
553.3161 2700
553.3190 2830
553.3219 2703
553.3248 2956
553.3277 2875
553.3306 3255
553.3334 3406
553.3363 3420
553.3392 2800
553.3421 2499
553.3450 1913
553.3479 1581
553.3508 1152
553.3537 1000
553.3566 803
553.3595 782
553.3624 633
553.3653 697
553.3682 618
553.3711 647
553.3740 583
553.3769 569
553.3798 558
553.3827 630
553.3856 573
553.3885 679
553.3914 628
553.3943 647
553.3972 546
553.4001 509
553.4029 458
553.4058 455
553.4087 391
553.4116 419
553.4145 367
553.4174 394
553.4203 321
553.4232 353
553.4261 353
553.4290 368
553.4319 299
553.4348 344
553.4377 330
553.4406 376
553.4435 349
553.4464 392
553.4493 354
553.4522 396
553.4551 329
553.4580 392
553.4609 341
553.4638 374
553.4667 338
553.4696 336
553.4724 321
553.4753 362
553.4782 298
553.4811 362
553.4840 320
553.4869 364
553.4898 329
553.4927 332
553.4956 331
553.4985 363
553.5014 331
553.5043 381
553.5072 334
553.5101 374
553.5130 310
553.5159 337
553.5188 328
553.5217 347
553.5246 282
553.5275 324
553.5304 314
553.5333 352
553.5362 316
553.5391 352
553.5420 314
553.5449 349
553.5477 285
553.5506 355
553.5535 317
553.5564 354
553.5593 331
553.5622 323
553.5651 316
553.5680 370
553.5709 307
553.5738 366
553.5767 329
553.5796 369
553.5825 331
553.5854 325
553.5883 316
553.5912 349
553.5941 313
553.5970 362
553.5999 326
553.6028 366
553.6057 305
553.6086 329
553.6115 326
553.6144 346
553.6173 281
553.6202 314
553.6231 301
553.6260 354
553.6288 339
553.6317 398
553.6346 395
553.6375 455
553.6404 384
553.6433 452
553.6462 384
553.6491 410
553.6520 358
553.6549 339
553.6578 326
553.6607 366
553.6636 295
553.6665 350
553.6694 312
553.6723 357
553.6752 323
553.6781 324
553.6810 325
553.6839 359
553.6868 330
553.6897 370
553.6926 326
553.6955 360
553.6984 291
553.7013 318
553.7042 316
553.7071 344
553.7100 287
553.7128 328
553.7157 313
553.7186 356
553.7215 328
553.7244 359
553.7273 323
553.7302 367
553.7331 307
553.7360 383
553.7389 334
553.7418 374
553.7447 345
553.7476 347
553.7505 340
553.7534 392
553.7563 320
553.7592 395
553.7621 350
553.7650 397
553.7679 363
553.7708 374
553.7737 379
553.7766 420
553.7795 384
553.7824 442
553.7853 401
553.7882 457
553.7911 381
553.7940 423
553.7969 432
553.7998 472
553.8026 402
553.8055 472
553.8084 469
553.8113 532
553.8142 493
553.8171 541
553.8200 498
553.8229 565
553.8258 475
553.8287 598
553.8316 536
553.8345 608
553.8374 559
553.8403 569
553.8432 567
553.8461 655
553.8490 552
553.8519 682
553.8548 635
553.8577 722
553.8606 667
553.8635 691
553.8664 696
553.8693 770
553.8722 708
553.8751 820
553.8780 736
553.8809 832
553.8838 688
553.8867 767
553.8896 782
553.8925 867
553.8954 738
553.8982 851
553.9011 822
553.9040 923
553.9069 839
553.9098 936
553.9127 854
553.9156 971
553.9185 801
553.9214 993
553.9243 882
553.9272 994
553.9301 918
553.9330 922
553.9359 915
553.9388 1048
553.9417 865
553.9446 1041
553.9475 927
553.9504 1035
553.9533 923
553.9562 939
553.9591 945
553.9620 1044
553.9649 952
553.9678 1081
553.9707 958
553.9736 1061
553.9765 875
553.9794 955
553.9823 957
553.9852 1014
553.9881 845
553.9910 960
553.9939 933
553.9968 1048
553.9997 954
554.0026 1050
554.0054 960
554.0083 1081
554.0112 885
554.0141 1071
554.0170 961
554.0199 1071
554.0228 980
554.0257 970
554.0286 936
554.0315 1042
554.0344 867
554.0373 1032
554.0402 925
554.0431 1031
554.0460 928
554.0489 944
554.0518 926
554.0547 1024
554.0576 923
554.0605 1037
554.0634 926
554.0663 1009
554.0692 838
554.0721 921
554.0750 928
554.0779 983
554.0808 830
554.0837 933
554.0866 895
554.0895 981
554.0924 893
554.0953 981
554.0982 907
554.1011 1049
554.1040 953
554.1069 1257
554.1098 1287
554.1127 1526
554.1156 1489
554.1185 1477
554.1214 1373
554.1243 1405
554.1271 1110
554.1300 1212
554.1329 1047
554.1358 1119
554.1387 999
554.1416 988
554.1445 950
554.1474 993
554.1503 878
554.1532 957
554.1561 860
554.1590 923
554.1619 764
554.1648 836
554.1677 823
554.1706 868
554.1735 720
554.1764 808
554.1793 769
554.1822 848
554.1851 781
554.1880 862
554.1909 772
554.1938 862
554.1967 706
554.1996 849
554.2025 737
554.2054 812
554.2083 738
554.2112 734
554.2141 725
554.2170 821
554.2199 682
554.2228 816
554.2257 731
554.2286 815
554.2315 750
554.2344 773
554.2373 775
554.2402 865
554.2431 806
554.2460 905
554.2489 815
554.2518 893
554.2547 768
554.2576 850
554.2605 866
554.2634 940
554.2662 826
554.2691 948
554.2720 950
554.2749 1096
554.2778 1085
554.2807 1219
554.2836 1164
554.2865 1287
554.2894 1163
554.2923 1481
554.2952 1550
554.2981 1855
554.3010 1886
554.3039 1912
554.3068 1785
554.3097 1776
554.3126 1449
554.3155 1576
554.3184 1413
554.3213 1489
554.3242 1355
554.3271 1392
554.3300 1448
554.3329 1638
554.3358 1616
554.3387 1771
554.3416 1585
554.3445 1546
554.3474 1208
554.3503 1148
554.3532 1037
554.3561 1021
554.3590 864
554.3619 1002
554.3648 1081
554.3677 1295
554.3706 1325
554.3735 1435
554.3764 1311
554.3793 1298
554.3822 1014
554.3851 1070
554.3880 914
554.3909 958
554.3938 878
554.3967 902
554.3996 944
554.4025 1101
554.4054 989
554.4083 1118
554.4112 970
554.4141 982
554.4170 806
554.4199 741
554.4228 682
554.4257 695
554.4286 607
554.4315 669
554.4344 588
554.4373 639
554.4402 533
554.4430 588
554.4459 592
554.4488 623
554.4517 514
554.4546 580
554.4575 562
554.4604 628
554.4633 568
554.4662 600
554.4691 549
554.4720 612
554.4749 513
554.4778 623
554.4807 546
554.4836 601
554.4865 533
554.4894 522
554.4923 509
554.4952 587
554.4981 484
554.5010 580
554.5039 512
554.5068 585
554.5097 535
554.5126 531
554.5155 524
554.5184 579
554.5213 525
554.5242 580
554.5271 512
554.5300 566
554.5329 450
554.5358 494
554.5387 497
554.5416 541
554.5445 460
554.5474 522
554.5503 504
554.5532 559
554.5561 512
554.5590 560
554.5619 512
554.5648 565
554.5677 459
554.5706 555
554.5735 492
554.5764 555
554.5793 513
554.5822 508
554.5851 494
554.5880 558
554.5909 455
554.5938 542
554.5967 483
554.5996 547
554.6025 497
554.6054 493
554.6083 487
554.6112 535
554.6141 485
554.6170 551
554.6199 490
554.6228 552
554.6257 462
554.6286 505
554.6315 499
554.6344 538
554.6373 442
554.6402 507
554.6431 483
554.6460 542
554.6489 489
554.6518 535
554.6547 479
554.6576 537
554.6605 444
554.6634 545
554.6663 485
554.6692 535
554.6721 481
554.6750 473
554.6779 462
554.6808 522
554.6837 433
554.6866 525
554.6895 479
554.6924 537
554.6953 483
554.6982 483
554.7011 476
554.7040 523
554.7069 474
554.7098 531
554.7126 475
554.7155 522
554.7184 430
554.7213 474
554.7242 476
554.7271 514
554.7300 426
554.7329 490
554.7358 475
554.7387 526
554.7416 474
554.7445 526
554.7474 473
554.7503 527
554.7532 437
554.7561 543
554.7590 491
554.7619 550
554.7648 509
554.7677 515
554.7706 515
554.7735 586
554.7764 491
554.7793 613
554.7822 559
554.7851 653
554.7880 598
554.7909 622
554.7938 629
554.7967 709
554.7996 645
554.8025 757
554.8054 676
554.8083 779
554.8112 655
554.8141 741
554.8170 763
554.8199 844
554.8228 702
554.8257 831
554.8286 825
554.8315 954
554.8344 883
554.8373 1013
554.8402 932
554.8431 1079
554.8460 892
554.8489 1133
554.8518 1002
554.8547 1164
554.8576 1102
554.8605 1142
554.8634 1182
554.8663 1447
554.8692 1288
554.8721 1637
554.8750 1512
554.8779 1692
554.8808 1496
554.8837 1454
554.8866 1385
554.8895 1488
554.8924 1337
554.8953 1527
554.8982 1346
554.9011 1516
554.9040 1234
554.9069 1379
554.9098 1400
554.9127 1545
554.9156 1273
554.9185 1508
554.9214 1457
554.9243 1662
554.9272 1520
554.9301 1710
554.9330 1526
554.9359 1757
554.9388 1435
554.9417 1800
554.9446 1591
554.9475 1807
554.9504 1661
554.9533 1665
554.9562 1654
554.9591 1918
554.9620 1550
554.9649 1916
554.9678 1694
554.9707 1953
554.9736 1760
554.9765 1797
554.9794 1783
554.9823 1977
554.9852 1780
554.9881 2054
554.9910 1803
554.9939 2003
554.9968 1634
554.9997 1796
555.0026 1801
555.0055 1923
555.0084 1586
555.0113 1797
555.0142 1733
555.0171 1927
555.0200 1741
555.0229 1899
555.0258 1702
555.0287 1890
555.0316 1552
555.0345 1880
555.0374 1664
555.0403 1857
555.0432 1707
555.0461 1721
555.0490 1689
555.0519 1885
555.0548 1571
555.0577 1867
555.0606 1694
555.0635 1869
555.0664 1708
555.0693 1745
555.0722 1742
555.0751 1887
555.0780 1754
555.0809 2013
555.0838 1881
555.0867 2080
555.0896 1872
555.0925 2120
555.0954 2299
555.0983 2702
555.1012 2988
555.1041 5130
555.1070 11197
555.1099 32773
555.1128 82462
555.1157 181835
555.1186 322523
555.1215 490576
555.1244 637151
555.1273 724817
555.1302 723926
555.1331 648966
555.1360 529013
555.1389 403664
555.1418 284022
555.1447 183039
555.1476 101524
555.1505 55918
555.1534 28225
555.1563 14757
555.1592 7176
555.1621 4029
555.1650 2549
555.1679 1961
555.1708 1551
555.1737 1489
555.1766 1320
555.1795 1319
555.1824 1212
555.1853 1233
555.1882 1154
555.1911 1106
555.1940 920
555.1969 917
555.1998 857
555.2027 904
555.2056 895
555.2085 986
555.2114 911
555.2143 991
555.2172 871
555.2201 1045
555.2230 863
555.2259 891
555.2288 827
555.2317 926
555.2346 887
555.2375 933
555.2404 913
555.2433 1169
555.2462 1054
555.2491 1129
555.2520 1166
555.2549 1307
555.2578 1354
555.2608 1515
555.2637 1528
555.2666 1801
555.2695 1717
555.2724 1880
555.2753 1534
555.2782 1501
555.2811 1489
555.2840 1684
555.2869 1648
555.2898 2034
555.2927 2263
555.2956 2754
555.2985 2761
555.3014 3040
555.3043 3144
555.3072 4038
555.3101 4330
555.3130 5268
555.3159 5056
555.3188 5079
555.3217 4165
555.3246 3489
555.3275 2952
555.3304 2937
555.3333 2340
555.3362 2424
555.3391 2055
555.3420 2239
555.3449 1949
555.3478 1932
555.3507 1897
555.3536 2065
555.3565 1936
555.3594 2068
555.3623 1953
555.3652 2254
555.3681 2005
555.3710 2205
555.3739 2200
555.3768 2495
555.3797 2186
555.3826 2443
555.3855 2365
555.3884 2823
555.3913 2566
555.3942 2706
555.3971 2457
555.4000 2913
555.4029 2429
555.4058 2796
555.4087 2454
555.4116 2775
555.4145 2519
555.4174 2357
555.4203 2166
555.4232 2436
555.4261 2015
555.4290 2308
555.4319 1982
555.4348 2216
555.4377 1938
555.4406 1886
555.4435 1796
555.4464 1975
555.4493 1781
555.4522 1906
555.4551 1663
555.4580 1835
555.4609 1580
555.4638 1671
555.4667 1627
555.4696 1810
555.4725 1611
555.4754 1813
555.4783 1724
555.4812 2007
555.4841 1938
555.4870 2112
555.4899 1931
555.4928 2243
555.4957 1946
555.4986 2375
555.5015 2176
555.5044 2510
555.5073 2366
555.5102 2393
555.5131 2360
555.5160 2683
555.5189 2163
555.5218 2552
555.5247 2248
555.5276 2458
555.5306 2087
555.5335 2045
555.5364 1949
555.5393 2019
555.5422 1759
555.5451 1937
555.5480 1693
555.5509 1789
555.5538 1445
555.5567 1524
555.5596 1494
555.5625 1557
555.5654 1298
555.5683 1449
555.5712 1370
555.5741 1525
555.5770 1432
555.5799 1548
555.5828 1403
555.5857 1596
555.5886 1397
555.5915 1692
555.5944 1500
555.5973 1703
555.6002 1621
555.6031 1612
555.6060 1586
555.6089 1822
555.6118 1542
555.6147 1824
555.6176 1631
555.6205 1846
555.6234 1634
555.6263 1681
555.6292 1686
555.6321 1856
555.6350 1646
555.6379 1905
555.6408 1735
555.6437 1900
555.6466 1556
555.6495 1727
555.6524 1736
555.6553 1816
555.6582 1499
555.6611 1669
555.6640 1585
555.6669 1712
555.6698 1558
555.6727 1695
555.6756 1537
555.6785 1737
555.6814 1478
555.6843 1770
555.6872 1513
555.6901 1613
555.6930 1450
555.6959 1358
555.6988 1280
555.7017 1483
555.7046 1297
555.7076 1585
555.7105 1459
555.7134 1728
555.7163 1658
555.7192 1702
555.7221 1687
555.7250 1873
555.7279 1707
555.7308 1925
555.7337 1688
555.7366 1873
555.7395 1545
555.7424 1688
555.7453 1677
555.7482 1783
555.7511 1487
555.7540 1634
555.7569 1543
555.7598 1691
555.7627 1489
555.7656 1605
555.7685 1430
555.7714 1548
555.7743 1253
555.7772 1508
555.7801 1306
555.7830 1418
555.7859 1292
555.7888 1270
555.7917 1213
555.7946 1357
555.7975 1145
555.8004 1380
555.8033 1229
555.8062 1350
555.8091 1232
555.8120 1234
555.8149 1203
555.8178 1326
555.8207 1192
555.8236 1356
555.8265 1212
555.8294 1345
555.8323 1113
555.8352 1215
555.8381 1248
555.8410 1341
555.8439 1113
555.8469 1294
555.8498 1281
555.8527 1445
555.8556 1327
555.8585 1491
555.8614 1388
555.8643 1570
555.8672 1289
555.8701 1622
555.8730 1459
555.8759 1611
555.8788 1467
555.8817 1478
555.8846 1443
555.8875 1622
555.8904 1328
555.8933 1622
555.8962 1437
555.8991 1595
555.9020 1439
555.9049 1466
555.9078 1419
555.9107 1515
555.9136 1358
555.9165 1559
555.9194 1370
555.9223 1517
555.9252 1258
555.9281 1385
555.9310 1388
555.9339 1507
555.9368 1278
555.9397 1481
555.9426 1431
555.9455 1630
555.9484 1527
555.9513 1708
555.9542 1532
555.9571 1747
555.9600 1476
555.9629 1835
555.9658 1618
555.9688 1847
555.9717 1711
555.9746 1684
555.9775 1619
555.9804 1846
555.9833 1525
555.9862 1845
555.9891 1632
555.9920 1831
555.9949 1643
555.9978 1647
556.0007 1591
556.0036 1718
556.0065 1550
556.0094 1749
556.0123 1543
556.0152 1698
556.0181 1396
556.0210 1520
556.0239 1519
556.0268 1612
556.0297 1350
556.0326 1537
556.0355 1451
556.0384 1604
556.0413 1480
556.0442 1603
556.0471 1416
556.0500 1561
556.0529 1303
556.0558 1549
556.0587 1363
556.0616 1520
556.0645 1408
556.0674 1382
556.0703 1338
556.0732 1506
556.0762 1265
556.0791 1521
556.0820 1404
556.0849 1559
556.0878 1431
556.0907 1477
556.0936 1489
556.0965 1669
556.0994 1605
556.1023 1966
556.1052 2190
556.1081 3553
556.1110 6534
556.1139 17541
556.1168 42817
556.1197 90090
556.1226 150537
556.1255 224883
556.1284 281009
556.1313 308747
556.1342 295313
556.1371 259779
556.1400 206950
556.1429 153627
556.1458 99145
556.1487 64270
556.1516 37139
556.1545 22678
556.1574 12923
556.1603 7760
556.1632 4624
556.1661 3188
556.1690 2057
556.1719 1859
556.1749 1494
556.1778 1454
556.1807 1317
556.1836 1278
556.1865 1230
556.1894 1258
556.1923 1164
556.1952 1217
556.1981 1049
556.2010 1074
556.2039 928
556.2068 997
556.2097 992
556.2126 1064
556.2155 919
556.2184 1050
556.2213 964
556.2242 1075
556.2271 968
556.2300 1107
556.2329 963
556.2358 1032
556.2387 919
556.2416 1164
556.2445 1061
556.2474 1131
556.2503 1068
556.2532 1134
556.2561 1129
556.2590 1248
556.2619 1068
556.2649 1318
556.2678 1264
556.2707 1446
556.2736 1261
556.2765 1254
556.2794 1231
556.2823 1329
556.2852 1193
556.2881 1347
556.2910 1303
556.2939 1588
556.2968 1495
556.2997 1639
556.3026 1664
556.3055 1853
556.3084 1785
556.3113 2151
556.3142 2293
556.3171 2680
556.3200 2532
556.3229 2509
556.3258 2109
556.3287 2107
556.3316 1648
556.3345 1771
556.3374 1508
556.3403 1607
556.3432 1439
556.3461 1382
556.3491 1324
556.3520 1506
556.3549 1272
556.3578 1469
556.3607 1308
556.3636 1454
556.3665 1340
556.3694 1348
556.3723 1329
556.3752 1458
556.3781 1338
556.3810 1509
556.3839 1365
556.3868 1586
556.3897 1369
556.3926 1503
556.3955 1508
556.3984 1663
556.4013 1396
556.4042 1506
556.4071 1394
556.4100 1575
556.4129 1441
556.4158 1508
556.4187 1316
556.4216 1482
556.4245 1229
556.4275 1461
556.4304 1276
556.4333 1408
556.4362 1292
556.4391 1276
556.4420 1222
556.4449 1383
556.4478 1136
556.4507 1345
556.4536 1197
556.4565 1353
556.4594 1235
556.4623 1220
556.4652 1181
556.4681 1302
556.4710 1208
556.4739 1356
556.4768 1186
556.4797 1348
556.4826 1155
556.4855 1256
556.4884 1239
556.4913 1346
556.4942 1155
556.4971 1299
556.5000 1261
556.5030 1429
556.5059 1329
556.5088 1461
556.5117 1327
556.5146 1500
556.5175 1237
556.5204 1499
556.5233 1338
556.5262 1468
556.5291 1327
556.5320 1312
556.5349 1259
556.5378 1407
556.5407 1149
556.5436 1358
556.5465 1205
556.5494 1336
556.5523 1199
556.5552 1191
556.5581 1162
556.5610 1265
556.5639 1137
556.5668 1262
556.5697 1109
556.5726 1235
556.5756 1066
556.5785 1169
556.5814 1184
556.5843 1269
556.5872 1079
556.5901 1179
556.5930 1107
556.5959 1224
556.5988 1114
556.6017 1192
556.6046 1066
556.6075 1198
556.6104 998
556.6133 1190
556.6162 1043
556.6191 1161
556.6220 1049
556.6249 1055
556.6278 1027
556.6307 1146
556.6336 948
556.6365 1147
556.6394 1033
556.6424 1165
556.6453 1035
556.6482 1043
556.6511 1029
556.6540 1114
556.6569 995
556.6598 1120
556.6627 999
556.6656 1102
556.6685 908
556.6714 979
556.6743 989
556.6772 1062
556.6801 893
556.6830 1013
556.6859 972
556.6888 1085
556.6917 988
556.6946 1055
556.6975 927
556.7004 1020
556.7033 853
556.7062 1030
556.7092 915
556.7121 1027
556.7150 958
556.7179 965
556.7208 946
556.7237 1087
556.7266 915
556.7295 1112
556.7324 983
556.7353 1102
556.7382 997
556.7411 1017
556.7440 1002
556.7469 1089
556.7498 987
556.7527 1113
556.7556 976
556.7585 1078
556.7614 889
556.7643 983
556.7672 977
556.7701 1059
556.7731 880
556.7760 1010
556.7789 962
556.7818 1064
556.7847 967
556.7876 1064
556.7905 950
556.7934 1057
556.7963 873
556.7992 1061
556.8021 934
556.8050 1040
556.8079 968
556.8108 966
556.8137 927
556.8166 1048
556.8195 866
556.8224 1032
556.8253 904
556.8282 1014
556.8311 920
556.8341 925
556.8370 908
556.8399 992
556.8428 893
556.8457 1019
556.8486 908
556.8515 1026
556.8544 859
556.8573 944
556.8602 950
556.8631 1021
556.8660 850
556.8689 964
556.8718 932
556.8747 1033
556.8776 938
556.8805 1034
556.8834 925
556.8863 1022
556.8892 832
556.8922 1039
556.8951 918
556.8980 1020
556.9009 944
556.9038 941
556.9067 915
556.9096 1025
556.9125 837
556.9154 1026
556.9183 907
556.9212 1015
556.9241 912
556.9270 931
556.9299 909
556.9328 1002
556.9357 910
556.9386 1042
556.9415 931
556.9444 1037
556.9473 858
556.9503 950
556.9532 962
556.9561 1056
556.9590 880
556.9619 1003
556.9648 966
556.9677 1092
556.9706 988
556.9735 1087
556.9764 968
556.9793 1092
556.9822 905
556.9851 1129
556.9880 983
556.9909 1115
556.9938 1035
556.9967 1022
556.9996 979
557.0025 1099
557.0055 895
557.0084 1086
557.0113 965
557.0142 1092
557.0171 987
557.0200 998
557.0229 980
557.0258 1074
557.0287 972
557.0316 1107
557.0345 985
557.0374 1090
557.0403 904
557.0432 991
557.0461 979
557.0490 1045
557.0519 871
557.0548 987
557.0577 950
557.0607 1060
557.0636 973
557.0665 1055
557.0694 945
557.0723 1071
557.0752 901
557.0781 1082
557.0810 965
557.0839 1087
557.0868 1012
557.0897 1017
557.0926 1034
557.0955 1224
557.0984 1177
557.1013 1842
557.1042 3048
557.1071 7334
557.1100 15572
557.1130 32068
557.1159 55430
557.1188 84032
557.1217 106127
557.1246 126629
557.1275 133321
557.1304 134262
557.1333 120947
557.1362 107153
557.1391 86031
557.1420 65017
557.1449 42508
557.1478 29448
557.1507 18461
557.1536 12366
557.1565 7613
557.1594 5310
557.1623 3399
557.1653 2554
557.1682 1686
557.1711 1557
557.1740 1234
557.1769 1198
557.1798 1070
557.1827 1017
557.1856 956
557.1885 1007
557.1914 851
557.1943 963
557.1972 853
557.2001 922
557.2030 846
557.2059 845
557.2088 818
557.2117 892
557.2147 830
557.2176 945
557.2205 820
557.2234 896
557.2263 759
557.2292 861
557.2321 866
557.2350 920
557.2379 808
557.2408 958
557.2437 955
557.2466 1038
557.2495 960
557.2524 1098
557.2553 1036
557.2582 1149
557.2611 988
557.2641 1277
557.2670 1296
557.2699 1516
557.2728 1427
557.2757 1424
557.2786 1358
557.2815 1463
557.2844 1263
557.2873 1504
557.2902 1480
557.2931 1745
557.2960 1708
557.2989 1765
557.3018 1768
557.3047 1992
557.3076 1940
557.3105 2121
557.3135 1948
557.3164 2146
557.3193 2030
557.3222 2406
557.3251 2712
557.3280 3130
557.3309 2935
557.3338 3034
557.3367 2672
557.3396 2600
557.3425 2181
557.3454 2088
557.3483 1733
557.3512 1715
557.3541 1347
557.3570 1450
557.3600 1230
557.3629 1309
557.3658 1205
557.3687 1191
557.3716 1162
557.3745 1309
557.3774 1136
557.3803 1311
557.3832 1168
557.3861 1284
557.3890 1150
557.3919 1123
557.3948 1079
557.3977 1183
557.4006 1086
557.4035 1209
557.4065 1048
557.4094 1154
557.4123 958
557.4152 1009
557.4181 971
557.4210 1039
557.4239 869
557.4268 978
557.4297 948
557.4326 1085
557.4355 1024
557.4384 1126
557.4413 1033
557.4442 1122
557.4471 917
557.4500 1049
557.4530 909
557.4559 994
557.4588 914
557.4617 891
557.4646 851
557.4675 966
557.4704 812
557.4733 957
557.4762 858
557.4791 980
557.4820 901
557.4849 912
557.4878 909
557.4907 1005
557.4936 918
557.4966 1017
557.4995 894
557.5024 1004
557.5053 844
557.5082 930
557.5111 931
557.5140 1010
557.5169 859
557.5198 988
557.5227 968
557.5256 1099
557.5285 1003
557.5314 1075
557.5343 965
557.5372 1052
557.5401 860
557.5431 1039
557.5460 908
557.5489 999
557.5518 902
557.5547 887
557.5576 858
557.5605 978
557.5634 806
557.5663 954
557.5692 847
557.5721 943
557.5750 868
557.5779 880
557.5808 861
557.5838 950
557.5867 860
557.5896 968
557.5925 852
557.5954 937
557.5983 782
557.6012 847
557.6041 839
557.6070 899
557.6099 751
557.6128 850
557.6157 817
557.6186 914
557.6215 829
557.6244 912
557.6274 816
557.6303 923
557.6332 759
557.6361 925
557.6390 822
557.6419 922
557.6448 858
557.6477 853
557.6506 830
557.6535 948
557.6564 774
557.6593 925
557.6622 812
557.6651 900
557.6681 807
557.6710 810
557.6739 796
557.6768 874
557.6797 782
557.6826 880
557.6855 780
557.6884 864
557.6913 703
557.6942 768
557.6971 762
557.7000 820
557.7029 683
557.7058 782
557.7087 749
557.7117 839
557.7146 771
557.7175 851
557.7204 772
557.7233 860
557.7262 708
557.7291 871
557.7320 761
557.7349 845
557.7378 778
557.7407 771
557.7436 750
557.7465 844
557.7494 690
557.7524 834
557.7553 745
557.7582 845
557.7611 757
557.7640 746
557.7669 731
557.7698 806
557.7727 719
557.7756 824
557.7785 738
557.7814 815
557.7843 675
557.7872 735
557.7902 739
557.7931 799
557.7960 667
557.7989 761
557.8018 718
557.8047 809
557.8076 742
557.8105 803
557.8134 714
557.8163 800
557.8192 652
557.8221 805
557.8250 719
557.8279 806
557.8309 738
557.8338 733
557.8367 723
557.8396 824
557.8425 684
557.8454 818
557.8483 726
557.8512 817
557.8541 733
557.8570 742
557.8599 732
557.8628 805
557.8657 735
557.8687 842
557.8716 742
557.8745 819
557.8774 686
557.8803 748
557.8832 739
557.8861 784
557.8890 648
557.8919 734
557.8948 693
557.8977 785
557.9006 721
557.9035 800
557.9064 711
557.9094 788
557.9123 637
557.9152 788
557.9181 696
557.9210 783
557.9239 722
557.9268 719
557.9297 699
557.9326 795
557.9355 652
557.9384 795
557.9413 709
557.9442 803
557.9472 727
557.9501 733
557.9530 722
557.9559 797
557.9588 722
557.9617 813
557.9646 721
557.9675 802
557.9704 653
557.9733 716
557.9762 705
557.9791 775
557.9821 645
557.9850 735
557.9879 704
557.9908 790
557.9937 718
557.9966 794
557.9995 696
558.0024 789
558.0053 646
558.0082 799
558.0111 713
558.0140 818
558.0169 785
558.0199 849
558.0228 901
558.0257 1062
558.0286 921
558.0315 1069
558.0344 928
558.0373 963
558.0402 834
558.0431 787
558.0460 749
558.0489 809
558.0518 708
558.0547 795
558.0577 702
558.0606 780
558.0635 644
558.0664 706
558.0693 698
558.0722 751
558.0751 625
558.0780 714
558.0809 694
558.0838 781
558.0867 711
558.0896 790
558.0926 724
558.0955 817
558.0984 697
558.1013 890
558.1042 947
558.1071 1578
558.1100 2828
558.1129 5994
558.1158 11629
558.1187 21104
558.1216 29263
558.1245 39484
558.1275 43036
558.1304 44265
558.1333 38622
558.1362 33161
558.1391 26148
558.1420 20467
558.1449 14003
558.1478 10545
558.1507 6891
558.1536 5039
558.1565 3118
558.1594 2354
558.1623 1732
558.1653 1411
558.1682 994
558.1711 965
558.1740 847
558.1769 885
558.1798 799
558.1827 851
558.1856 769
558.1885 824
558.1914 674
558.1943 786
558.1972 677
558.2002 745
558.2031 691
558.2060 683
558.2089 669
558.2118 756
558.2147 621
558.2176 753
558.2205 658
558.2234 737
558.2263 673
558.2292 696
558.2322 682
558.2351 745
558.2380 678
558.2409 787
558.2438 711
558.2467 781
558.2496 652
558.2525 732
558.2554 755
558.2583 792
558.2612 654
558.2641 767
558.2671 771
558.2700 889
558.2729 842
558.2758 932
558.2787 856
558.2816 940
558.2845 782
558.2874 945
558.2903 865
558.2932 986
558.2961 959
558.2990 982
558.3020 973
558.3049 1115
558.3078 1005
558.3107 1206
558.3136 1112
558.3165 1217
558.3194 1118
558.3223 1151
558.3252 1204
558.3281 1391
558.3310 1381
558.3340 1561
558.3369 1430
558.3398 1485
558.3427 1221
558.3456 1238
558.3485 1164
558.3514 1157
558.3543 940
558.3572 996
558.3601 925
558.3630 989
558.3659 913
558.3689 992
558.3718 903
558.3747 991
558.3776 829
558.3805 976
558.3834 865
558.3863 945
558.3892 868
558.3921 846
558.3950 818
558.3979 920
558.4009 774
558.4038 915
558.4067 819
558.4096 904
558.4125 828
558.4154 837
558.4183 836
558.4212 924
558.4241 827
558.4270 904
558.4299 787
558.4329 853
558.4358 711
558.4387 772
558.4416 771
558.4445 824
558.4474 681
558.4503 747
558.4532 693
558.4561 759
558.4590 689
558.4619 749
558.4649 665
558.4678 745
558.4707 612
558.4736 743
558.4765 653
558.4794 733
558.4823 678
558.4852 679
558.4881 658
558.4910 761
558.4939 634
558.4969 765
558.4998 674
558.5027 755
558.5056 688
558.5085 696
558.5114 680
558.5143 746
558.5172 671
558.5201 776
558.5230 698
558.5259 805
558.5289 679
558.5318 732
558.5347 729
558.5376 766
558.5405 627
558.5434 695
558.5463 668
558.5492 750
558.5521 684
558.5550 750
558.5579 672
558.5609 760
558.5638 625
558.5667 752
558.5696 655
558.5725 731
558.5754 667
558.5783 653
558.5812 625
558.5841 712
558.5870 600
558.5899 731
558.5929 655
558.5958 734
558.5987 662
558.6016 660
558.6045 637
558.6074 697
558.6103 639
558.6132 720
558.6161 627
558.6190 700
558.6220 578
558.6249 639
558.6278 642
558.6307 695
558.6336 573
558.6365 650
558.6394 624
558.6423 701
558.6452 634
558.6481 695
558.6510 618
558.6540 687
558.6569 557
558.6598 691
558.6627 609
558.6656 691
558.6685 641
558.6714 650
558.6743 639
558.6772 720
558.6801 597
558.6831 724
558.6860 641
558.6889 712
558.6918 635
558.6947 629
558.6976 620
558.7005 679
558.7034 609
558.7063 695
558.7092 613
558.7122 683
558.7151 565
558.7180 624
558.7209 636
558.7238 689
558.7267 577
558.7296 658
558.7325 636
558.7354 710
558.7383 645
558.7412 697
558.7442 628
558.7471 703
558.7500 576
558.7529 705
558.7558 620
558.7587 696
558.7616 644
558.7645 641
558.7674 625
558.7703 707
558.7733 579
558.7762 694
558.7791 610
558.7820 673
558.7849 600
558.7878 606
558.7907 603
558.7936 677
558.7965 622
558.7994 707
558.8024 617
558.8053 687
558.8082 572
558.8111 623
558.8140 631
558.8169 677
558.8198 570
558.8227 639
558.8256 606
558.8285 668
558.8315 607
558.8344 672
558.8373 613
558.8402 695
558.8431 572
558.8460 702
558.8489 619
558.8518 690
558.8547 632
558.8576 635
558.8606 627
558.8635 701
558.8664 578
558.8693 702
558.8722 623
558.8751 703
558.8780 636
558.8809 654
558.8838 650
558.8867 721
558.8897 655
558.8926 739
558.8955 655
558.8984 724
558.9013 582
558.9042 638
558.9071 637
558.9100 682
558.9129 562
558.9159 644
558.9188 624
558.9217 699
558.9246 636
558.9275 705
558.9304 632
558.9333 709
558.9362 580
558.9391 705
558.9420 617
558.9450 685
558.9479 626
558.9508 618
558.9537 606
558.9566 703
558.9595 567
558.9624 689
558.9653 610
558.9682 694
558.9711 629
558.9741 633
558.9770 619
558.9799 684
558.9828 622
558.9857 713
558.9886 635
558.9915 705
558.9944 579
558.9973 628
559.0003 623
559.0032 664
559.0061 554
559.0090 649
559.0119 633
559.0148 718
559.0177 660
559.0206 729
559.0235 659
559.0264 744
559.0294 618
559.0323 748
559.0352 656
559.0381 719
559.0410 656
559.0439 648
559.0468 617
559.0497 704
559.0526 581
559.0556 707
559.0585 628
559.0614 706
559.0643 634
559.0672 652
559.0701 645
559.0730 712
559.0759 638
559.0788 709
559.0817 625
559.0847 702
559.0876 578
559.0905 650
559.0934 650
559.0963 725
559.0992 659
559.1021 898
559.1050 1181
559.1079 1950
559.1109 2847
559.1138 4462
559.1167 5918
559.1196 8010
559.1225 8891
559.1254 11001
559.1283 11159
559.1312 11445
559.1341 9882
559.1371 8347
559.1400 6484
559.1429 5298
559.1458 3520
559.1487 2962
559.1516 2077
559.1545 1744
559.1574 1287
559.1603 1073
559.1632 917
559.1662 896
559.1691 760
559.1720 819
559.1749 716
559.1778 785
559.1807 649
559.1836 704
559.1865 702
559.1894 753
559.1924 631
559.1953 726
559.1982 704
559.2011 804
559.2040 755
559.2069 834
559.2098 759
559.2127 826
559.2156 672
559.2186 815
559.2215 725
559.2244 808
559.2273 745
559.2302 742
559.2331 718
559.2360 812
559.2389 704
559.2418 882
559.2448 856
559.2477 1030
559.2506 987
559.2535 1018
559.2564 1020
559.2593 1095
559.2622 986
559.2651 1100
559.2680 999
559.2710 1093
559.2739 926
559.2768 1009
559.2797 1037
559.2826 1144
559.2855 1028
559.2884 1165
559.2913 1143
559.2942 1284
559.2972 1289
559.3001 1575
559.3030 1739
559.3059 2211
559.3088 2329
559.3117 3115
559.3146 3613
559.3175 4812
559.3204 5596
559.3234 6387
559.3263 6470
559.3292 6389
559.3321 5138
559.3350 5008
559.3379 4360
559.3408 4598
559.3437 4465
559.3467 4665
559.3496 4724
559.3525 5164
559.3554 5228
559.3583 5959
559.3612 5744
559.3641 5653
559.3670 4439
559.3699 3754
559.3729 2901
559.3758 2362
559.3787 1643
559.3816 1497
559.3845 1244
559.3874 1191
559.3903 981
559.3932 961
559.3961 819
559.3991 865
559.4020 715
559.4049 846
559.4078 751
559.4107 858
559.4136 816
559.4165 847
559.4194 838
559.4223 935
559.4253 771
559.4282 873
559.4311 744
559.4340 806
559.4369 714
559.4398 710
559.4427 688
559.4456 742
559.4486 653
559.4515 737
559.4544 651
559.4573 716
559.4602 599
559.4631 672
559.4660 688
559.4689 737
559.4718 622
559.4748 707
559.4777 673
559.4806 751
559.4835 689
559.4864 740
559.4893 666
559.4922 749
559.4951 627
559.4981 782
559.5010 718
559.5039 824
559.5068 774
559.5097 769
559.5126 742
559.5155 841
559.5184 690
559.5213 808
559.5243 709
559.5272 785
559.5301 695
559.5330 694
559.5359 676
559.5388 737
559.5417 667
559.5446 765
559.5476 683
559.5505 756
559.5534 622
559.5563 679
559.5592 673
559.5621 718
559.5650 593
559.5679 668
559.5708 633
559.5738 707
559.5767 645
559.5796 708
559.5825 635
559.5854 710
559.5883 582
559.5912 705
559.5941 627
559.5971 704
559.6000 651
559.6029 645
559.6058 634
559.6087 727
559.6116 594
559.6145 714
559.6174 635
559.6204 707
559.6233 639
559.6262 646
559.6291 637
559.6320 704
559.6349 635
559.6378 717
559.6407 633
559.6436 715
559.6466 586
559.6495 644
559.6524 645
559.6553 701
559.6582 582
559.6611 655
559.6640 630
559.6669 706
559.6699 643
559.6728 696
559.6757 623
559.6786 705
559.6815 576
559.6844 703
559.6873 613
559.6902 688
559.6932 629
559.6961 642
559.6990 621
559.7019 701
559.7048 579
559.7077 706
559.7106 622
559.7135 708
559.7165 628
559.7194 634
559.7223 627
559.7252 689
559.7281 626
559.7310 718
559.7339 634
559.7368 717
559.7398 591
559.7427 648
559.7456 648
559.7485 694
559.7514 576
559.7543 659
559.7572 635
559.7601 710
559.7631 641
559.7660 713
559.7689 630
559.7718 703
559.7747 575
559.7776 717
559.7805 634
559.7834 705
559.7864 645
559.7893 642
559.7922 624
559.7951 714
559.7980 582
559.8009 697
559.8038 618
559.8067 701
559.8097 629
559.8126 631
559.8155 626
559.8184 693
559.8213 620
559.8242 709
559.8271 637
559.8300 705
559.8330 596
559.8359 656
559.8388 668
559.8417 723
559.8446 593
559.8475 665
559.8504 638
559.8533 705
559.8563 643
559.8592 703
559.8621 632
559.8650 704
559.8679 576
559.8708 717
559.8737 631
559.8766 715
559.8796 656
559.8825 641
559.8854 623
559.8883 707
559.8912 585
559.8941 711
559.8970 636
559.8999 713
559.9029 630
559.9058 639
559.9087 622
559.9116 676
559.9145 608
559.9174 691
559.9203 605
559.9233 682
559.9262 563
559.9291 626
559.9320 626
559.9349 678
559.9378 562
559.9407 639
559.9436 621
559.9466 691
559.9495 625
559.9524 683
559.9553 613
559.9582 689
559.9611 563
559.9640 701
559.9669 618
559.9699 700
559.9728 639
559.9757 633
559.9786 611
559.9815 687
559.9844 566
559.9873 680
559.9902 607
559.9932 695
559.9961 631
559.9990 644
560.0019 635
560.0048 687
560.0077 616
560.0106 708
560.0136 629
560.0165 713
560.0194 610
560.0223 678
560.0252 681
560.0281 735
560.0310 611
560.0339 678
560.0369 649
560.0398 722
560.0427 646
560.0456 698
560.0485 624
560.0514 700
560.0543 573
560.0573 712
560.0602 620
560.0631 689
560.0660 625
560.0689 625
560.0718 606
560.0747 678
560.0776 559
560.0806 675
560.0835 606
560.0864 684
560.0893 622
560.0922 628
560.0951 620
560.0980 685
560.1009 630
560.1039 757
560.1068 752
560.1097 1021
560.1126 1161
560.1155 1668
560.1184 2153
560.1213 2679
560.1243 2677
560.1272 2984
560.1301 2848
560.1330 2820
560.1359 2359
560.1388 2150
560.1417 1684
560.1447 1530
560.1476 1094
560.1505 1098
560.1534 877
560.1563 882
560.1592 753
560.1621 709
560.1650 676
560.1680 749
560.1709 612
560.1738 743
560.1767 652
560.1796 722
560.1825 640
560.1854 638
560.1884 631
560.1913 711
560.1942 642
560.1971 735
560.2000 652
560.2029 733
560.2058 610
560.2087 668
560.2117 676
560.2146 718
560.2175 585
560.2204 657
560.2233 621
560.2262 701
560.2291 647
560.2321 714
560.2350 646
560.2379 725
560.2408 601
560.2437 743
560.2466 675
560.2495 778
560.2525 731
560.2554 750
560.2583 741
560.2612 837
560.2641 697
560.2670 831
560.2699 753
560.2728 832
560.2758 758
560.2787 769
560.2816 763
560.2845 853
560.2874 801
560.2903 915
560.2932 840
560.2962 928
560.2991 811
560.3020 933
560.3049 1008
560.3078 1176
560.3107 1145
560.3136 1412
560.3166 1560
560.3195 1972
560.3224 2184
560.3253 2608
560.3282 2622
560.3311 2715
560.3340 2217
560.3370 2243
560.3399 1920
560.3428 1973
560.3457 1874
560.3486 1944
560.3515 1982
560.3544 2237
560.3574 2122
560.3603 2522
560.3632 2483
560.3661 2603
560.3690 2256
560.3719 1987
560.3748 1661
560.3778 1494
560.3807 1184
560.3836 1176
560.3865 990
560.3894 1017
560.3923 827
560.3952 866
560.3981 836
560.4011 851
560.4040 689
560.4069 737
560.4098 692
560.4127 760
560.4156 703
560.4185 768
560.4215 707
560.4244 796
560.4273 655
560.4302 786
560.4331 673
560.4360 730
560.4389 654
560.4419 645
560.4448 630
560.4477 717
560.4506 586
560.4535 693
560.4564 613
560.4593 684
560.4623 618
560.4652 632
560.4681 643
560.4710 713
560.4739 649
560.4768 724
560.4797 635
560.4827 701
560.4856 578
560.4885 636
560.4914 645
560.4943 704
560.4972 612
560.5001 709
560.5031 695
560.5060 767
560.5089 703
560.5118 760
560.5147 679
560.5176 752
560.5205 614
560.5235 731
560.5264 638
560.5293 719
560.5322 651
560.5351 648
560.5380 633
560.5409 716
560.5439 589
560.5468 705
560.5497 627
560.5526 700
560.5555 636
560.5584 645
560.5614 628
560.5643 686
560.5672 616
560.5701 688
560.5730 604
560.5759 668
560.5788 552
560.5818 605
560.5847 608
560.5876 658
560.5905 540
560.5934 615
560.5963 593
560.5992 670
560.6022 618
560.6051 683
560.6080 616
560.6109 692
560.6138 560
560.6167 689
560.6196 605
560.6226 679
560.6255 617
560.6284 606
560.6313 591
560.6342 668
560.6371 545
560.6400 663
560.6430 591
560.6459 670
560.6488 611
560.6517 615
560.6546 604
560.6575 669
560.6604 604
560.6634 677
560.6663 602
560.6692 676
560.6721 547
560.6750 603
560.6779 611
560.6809 666
560.6838 559
560.6867 633
560.6896 602
560.6925 683
560.6954 617
560.6983 680
560.7013 607
560.7042 674
560.7071 549
560.7100 680
560.7129 600
560.7158 672
560.7187 615
560.7217 604
560.7246 596
560.7275 674
560.7304 555
560.7333 678
560.7362 597
560.7392 672
560.7421 595
560.7450 596
560.7479 595
560.7508 663
560.7537 602
560.7566 686
560.7596 605
560.7625 668
560.7654 548
560.7683 603
560.7712 603
560.7741 655
560.7770 543
560.7800 617
560.7829 596
560.7858 665
560.7887 609
560.7916 676
560.7945 612
560.7975 689
560.8004 563
560.8033 682
560.8062 601
560.8091 672
560.8120 618
560.8149 619
560.8179 595
560.8208 677
560.8237 557
560.8266 676
560.8295 603
560.8324 682
560.8354 612
560.8383 620
560.8412 610
560.8441 671
560.8470 598
560.8499 690
560.8528 620
560.8558 692
560.8587 568
560.8616 619
560.8645 614
560.8674 667
560.8703 562
560.8732 634
560.8762 616
560.8791 700
560.8820 641
560.8849 689
560.8878 618
560.8907 687
560.8937 565
560.8966 689
560.8995 605
560.9024 670
560.9053 606
560.9082 592
560.9111 576
560.9141 665
560.9170 550
560.9199 676
560.9228 602
560.9257 674
560.9286 601
560.9316 602
560.9345 593
560.9374 655
560.9403 595
560.9432 681
560.9461 603
560.9491 664
560.9520 547
560.9549 594
560.9578 598
560.9607 639
560.9636 522
560.9665 612
560.9695 586
560.9724 663
560.9753 609
560.9782 664
560.9811 598
560.9840 670
560.9870 547
560.9899 678
560.9928 602
560.9957 674
560.9986 621
561.0015 611
561.0044 591
561.0074 671
561.0103 544
561.0132 670
561.0161 596
561.0190 675
561.0219 610
561.0249 620
561.0278 621
561.0307 691
561.0336 629
561.0365 705
561.0394 621
561.0424 687
561.0453 570
561.0482 627
561.0511 619
561.0540 663
561.0569 545
561.0598 619
561.0628 589
561.0657 658
561.0686 603
561.0715 665
561.0744 598
561.0773 672
561.0803 541
561.0832 663
561.0861 590
561.0890 671
561.0919 618
561.0948 618
561.0978 614
561.1007 716
561.1036 603
561.1065 738
561.1094 693
561.1123 837
561.1152 827
561.1182 914
561.1211 993
561.1240 1139
561.1269 1081
561.1298 1169
561.1327 1023
561.1357 1051
561.1386 845
561.1415 859
561.1444 810
561.1473 818
561.1502 660
561.1532 719
561.1561 679
561.1590 734
561.1619 654
561.1648 695
561.1677 624
561.1707 707
561.1736 585
561.1765 721
561.1794 645
561.1823 729
561.1852 697
561.1882 729
561.1911 738
561.1940 835
561.1969 694
561.1998 818
561.2027 714
561.2056 786
561.2086 703
561.2115 699
561.2144 692
561.2173 771
561.2202 720
561.2231 829
561.2261 777
561.2290 887
561.2319 787
561.2348 879
561.2377 904
561.2406 983
561.2436 857
561.2465 956
561.2494 908
561.2523 960
561.2552 871
561.2581 971
561.2611 924
561.2640 1052
561.2669 912
561.2698 1062
561.2727 934
561.2756 1027
561.2786 968
561.2815 997
561.2844 1004
561.2873 1125
561.2902 1000
561.2931 1230
561.2961 1251
561.2990 1511
561.3019 1533
561.3048 1625
561.3077 1639
561.3106 1774
561.3136 1767
561.3165 2172
561.3194 2350
561.3223 2816
561.3252 2783
561.3281 3137
561.3311 3322
561.3340 3649
561.3369 3459
561.3398 3721
561.3427 3445
561.3456 3263
561.3486 2649
561.3515 2408
561.3544 1995
561.3573 1988
561.3602 1685
561.3631 1858
561.3661 1640
561.3690 1628
561.3719 1396
561.3748 1272
561.3777 1140
561.3806 1149
561.3836 920
561.3865 1038
561.3894 946
561.3923 1079
561.3952 1036
561.3981 1065
561.4011 1045
561.4040 1063
561.4069 916
561.4098 945
561.4127 801
561.4156 836
561.4186 679
561.4215 712
561.4244 685
561.4273 718
561.4302 594
561.4331 655
561.4361 628
561.4390 701
561.4419 648
561.4448 721
561.4477 662
561.4506 735
561.4536 596
561.4565 709
561.4594 614
561.4623 677
561.4652 616
561.4681 624
561.4711 609
561.4740 697
561.4769 593
561.4798 747
561.4827 695
561.4856 788
561.4886 729
561.4915 735
561.4944 712
561.4973 767
561.5002 692
561.5031 767
561.5061 674
561.5090 732
561.5119 593
561.5148 650
561.5177 656
561.5206 720
561.5236 626
561.5265 745
561.5294 754
561.5323 879
561.5352 837
561.5381 904
561.5411 795
561.5440 838
561.5469 662
561.5498 763
561.5527 649
561.5556 702
561.5586 633
561.5615 609
561.5644 586
561.5673 659
561.5702 533
561.5731 652
561.5761 573
561.5790 665
561.5819 598
561.5848 608
561.5877 613
561.5907 670
561.5936 595
561.5965 662
561.5994 578
561.6023 641
561.6052 533
561.6082 581
561.6111 586
561.6140 645
561.6169 531
561.6198 611
561.6227 593
561.6257 665
561.6286 601
561.6315 648
561.6344 571
561.6373 629
561.6402 510
561.6432 625
561.6461 555
561.6490 621
561.6519 579
561.6548 586
561.6578 566
561.6607 650
561.6636 530
561.6665 652
561.6694 573
561.6723 641
561.6753 570
561.6782 583
561.6811 578
561.6840 639
561.6869 576
561.6898 653
561.6928 575
561.6957 652
561.6986 530
561.7015 580
561.7044 595
561.7073 650
561.7103 535
561.7132 600
561.7161 578
561.7190 645
561.7219 589
561.7249 645
561.7278 578
561.7307 652
561.7336 527
561.7365 650
561.7394 575
561.7424 649
561.7453 601
561.7482 586
561.7511 575
561.7540 662
561.7569 550
561.7599 665
561.7628 589
561.7657 654
561.7686 583
561.7715 590
561.7745 573
561.7774 625
561.7803 562
561.7832 646
561.7861 577
561.7890 647
561.7920 539
561.7949 596
561.7978 594
561.8007 635
561.8036 518
561.8065 592
561.8095 568
561.8124 634
561.8153 585
561.8182 639
561.8211 567
561.8241 638
561.8270 514
561.8299 643
561.8328 573
561.8357 637
561.8386 583
561.8416 577
561.8445 558
561.8474 650
561.8503 540
561.8532 652
561.8561 577
561.8591 650
561.8620 588
561.8649 596
561.8678 588
561.8707 639
561.8737 573
561.8766 650
561.8795 583
561.8824 647
561.8853 541
561.8882 596
561.8912 583
561.8941 629
561.8970 516
561.8999 578
561.9028 563
561.9058 632
561.9087 576
561.9116 623
561.9145 548
561.9174 619
561.9203 514
561.9233 631
561.9262 544
561.9291 612
561.9320 557
561.9349 561
561.9379 553
561.9408 634
561.9437 518
561.9466 630
561.9495 552
561.9524 633
561.9554 572
561.9583 572
561.9612 568
561.9641 623
561.9670 563
561.9700 642
561.9729 571
561.9758 631
561.9787 522
561.9816 570
561.9845 567
561.9875 617
561.9904 513
561.9933 590
561.9962 562
561.9991 625
562.0021 572
562.0050 628
562.0079 557
562.0108 633
562.0137 507
562.0166 621
562.0196 553
562.0225 624
562.0254 578
562.0283 576
562.0312 556
562.0342 632
562.0371 522
562.0400 628
562.0429 555
562.0458 620
562.0487 564
562.0517 575
562.0546 571
562.0575 630
562.0604 565
562.0633 633
562.0663 551
562.0692 620
562.0721 512
562.0750 561
562.0779 571
562.0809 627
562.0838 518
562.0867 592
562.0896 569
562.0925 641
562.0954 581
562.0984 641
562.1013 579
562.1042 650
562.1071 540
562.1100 670
562.1130 602
562.1159 688
562.1188 639
562.1217 652
562.1246 646
562.1275 734
562.1305 605
562.1334 714
562.1363 629
562.1392 686
562.1421 618
562.1451 616
562.1480 605
562.1509 663
562.1538 592
562.1567 667
562.1597 580
562.1626 640
562.1655 520
562.1684 575
562.1713 573
562.1742 613
562.1772 510
562.1801 591
562.1830 578
562.1859 662
562.1888 616
562.1918 687
562.1947 630
562.1976 705
562.2005 571
562.2034 680
562.2064 603
562.2093 671
562.2122 605
562.2151 594
562.2180 587
562.2209 671
562.2239 562
562.2268 687
562.2297 632
562.2326 724
562.2355 661
562.2385 668
562.2414 673
562.2443 733
562.2472 668
562.2501 754
562.2531 670
562.2560 726
562.2589 613
562.2618 682
562.2647 695
562.2676 748
562.2706 638
562.2735 714
562.2764 686
562.2793 770
562.2822 703
562.2852 778
562.2881 733
562.2910 836
562.2939 748
562.2968 948
562.2998 945
562.3027 1115
562.3056 1106
562.3085 1142
562.3114 1141
562.3144 1300
562.3173 1212
562.3202 1508
562.3231 1514
562.3260 1692
562.3289 1605
562.3319 1634
562.3348 1656
562.3377 1828
562.3406 1757
562.3435 1894
562.3465 1670
562.3494 1619
562.3523 1259
562.3552 1220
562.3581 1136
562.3611 1146
562.3640 973
562.3669 1064
562.3698 1001
562.3727 1044
562.3757 918
562.3786 931
562.3815 806
562.3844 855
562.3873 696
562.3903 811
562.3932 734
562.3961 814
562.3990 750
562.4019 743
562.4048 718
562.4078 773
562.4107 621
562.4136 712
562.4165 619
562.4194 683
562.4224 605
562.4253 598
562.4282 577
562.4311 628
562.4340 566
562.4370 641
562.4399 568
562.4428 627
562.4457 526
562.4486 577
562.4516 575
562.4545 618
562.4574 509
562.4603 573
562.4632 551
562.4662 619
562.4691 568
562.4720 623
562.4749 570
562.4778 644
562.4808 538
562.4837 667
562.4866 600
562.4895 669
562.4924 613
562.4954 617
562.4983 597
562.5012 673
562.5041 550
562.5070 651
562.5099 563
562.5129 626
562.5158 562
562.5187 566
562.5216 567
562.5245 631
562.5275 585
562.5304 672
562.5333 621
562.5362 705
562.5391 598
562.5421 641
562.5450 632
562.5479 655
562.5508 534
562.5537 596
562.5567 561
562.5596 616
562.5625 565
562.5654 622
562.5683 569
562.5713 639
562.5742 527
562.5771 638
562.5800 548
562.5829 602
562.5859 550
562.5888 548
562.5917 532
562.5946 606
562.5975 493
562.6005 597
562.6034 527
562.6063 594
562.6092 524
562.6121 530
562.6151 529
562.6180 577
562.6209 513
562.6238 586
562.6267 517
562.6297 579
562.6326 471
562.6355 516
562.6384 524
562.6413 568
562.6443 475
562.6472 537
562.6501 517
562.6530 581
562.6559 529
562.6589 585
562.6618 514
562.6647 578
562.6676 474
562.6705 599
562.6735 528
562.6764 590
562.6793 538
562.6822 540
562.6851 535
562.6881 602
562.6910 490
562.6939 589
562.6968 524
562.6997 590
562.7027 534
562.7056 533
562.7085 535
562.7114 591
562.7143 533
562.7173 600
562.7202 523
562.7231 572
562.7260 465
562.7289 522
562.7319 536
562.7348 573
562.7377 467
562.7406 525
562.7435 511
562.7465 579
562.7494 523
562.7523 572
562.7552 515
562.7581 581
562.7611 475
562.7640 581
562.7669 517
562.7698 583
562.7727 540
562.7757 536
562.7786 517
562.7815 584
562.7844 469
562.7873 573
562.7903 514
562.7932 587
562.7961 538
562.7990 539
562.8019 539
562.8049 600
562.8078 539
562.8107 606
562.8136 528
562.8165 591
562.8195 488
562.8224 530
562.8253 530
562.8282 564
562.8311 469
562.8341 532
562.8370 511
562.8399 575
562.8428 523
562.8458 579
562.8487 521
562.8516 600
562.8545 498
562.8574 608
562.8604 543
562.8633 614
562.8662 582
562.8691 590
562.8720 575
562.8750 648
562.8779 534
562.8808 626
562.8837 545
562.8866 598
562.8896 533
562.8925 532
562.8954 522
562.8983 576
562.9012 516
562.9042 597
562.9071 521
562.9100 583
562.9129 481
562.9158 524
562.9188 526
562.9217 565
562.9246 466
562.9275 525
562.9304 511
562.9334 568
562.9363 514
562.9392 568
562.9421 506
562.9451 570
562.9480 463
562.9509 575
562.9538 504
562.9567 562
562.9597 522
562.9626 514
562.9655 506
562.9684 582
562.9713 471
562.9743 572
562.9772 502
562.9801 573
562.9830 517
562.9859 519
562.9889 510
562.9918 565
562.9947 513
562.9976 585
563.0005 531
563.0035 604
563.0064 525
563.0093 606
563.0122 641
563.0152 699
563.0181 586
563.0210 653
563.0239 624
563.0268 693
563.0298 636
563.0327 682
563.0356 610
563.0385 653
563.0414 518
563.0444 622
563.0473 545
563.0502 591
563.0531 534
563.0560 525
563.0590 506
563.0619 580
563.0648 478
563.0677 572
563.0706 506
563.0736 572
563.0765 525
563.0794 534
563.0823 527
563.0853 575
563.0882 518
563.0911 588
563.0940 523
563.0969 590
563.0999 486
563.1028 538
563.1057 540
563.1086 582
563.1115 471
563.1145 545
563.1174 531
563.1203 604
563.1232 551
563.1262 612
563.1291 559
563.1320 627
563.1349 504
563.1378 620
563.1408 548
563.1437 619
563.1466 565
563.1495 562
563.1524 549
563.1554 630
563.1583 523
563.1612 631
563.1641 563
563.1670 619
563.1700 560
563.1729 566
563.1758 556
563.1787 614
563.1817 563
563.1846 688
563.1875 701
563.1904 941
563.1933 1034
563.1963 1405
563.1992 1689
563.2021 1936
563.2050 1738
563.2079 1747
563.2109 1517
563.2138 1491
563.2167 1339
563.2196 1490
563.2226 1483
563.2255 1632
563.2284 1398
563.2313 1460
563.2342 1191
563.2372 1135
563.2401 951
563.2430 887
563.2459 854
563.2488 981
563.2518 917
563.2547 1157
563.2576 1167
563.2605 1318
563.2635 1219
563.2664 1190
563.2693 1135
563.2722 1215
563.2751 1227
563.2781 1495
563.2810 1536
563.2839 1741
563.2868 1600
563.2897 1754
563.2927 1861
563.2956 2068
563.2985 1971
563.3014 2205
563.3044 2227
563.3073 2615
563.3102 2924
563.3131 3812
563.3160 4355
563.3190 5028
563.3219 4589
563.3248 4578
563.3277 3713
563.3307 3292
563.3336 2613
563.3365 2271
563.3394 2014
563.3423 2033
563.3453 1804
563.3482 2136
563.3511 2192
563.3540 2482
563.3569 2381
563.3599 2388
563.3628 2397
563.3657 2839
563.3686 3292
563.3716 4453
563.3745 5072
563.3774 5690
563.3803 5015
563.3832 4565
563.3862 3667
563.3891 2954
563.3920 2001
563.3949 1699
563.3979 1321
563.4008 1180
563.4037 924
563.4066 874
563.4095 723
563.4125 727
563.4154 578
563.4183 692
563.4212 624
563.4242 701
563.4271 660
563.4300 661
563.4329 647
563.4358 714
563.4388 582
563.4417 686
563.4446 606
563.4475 666
563.4505 599
563.4534 612
563.4563 621
563.4592 711
563.4621 677
563.4651 776
563.4680 697
563.4709 751
563.4738 613
563.4767 651
563.4797 629
563.4826 662
563.4855 542
563.4884 602
563.4914 574
563.4943 647
563.4972 610
563.5001 675
563.5030 618
563.5060 696
563.5089 573
563.5118 686
563.5147 616
563.5177 669
563.5206 601
563.5235 581
563.5264 545
563.5293 601
563.5323 488
563.5352 590
563.5381 525
563.5410 602
563.5440 543
563.5469 543
563.5498 527
563.5527 578
563.5556 523
563.5586 603
563.5615 530
563.5644 595
563.5673 485
563.5703 540
563.5732 540
563.5761 583
563.5790 475
563.5819 541
563.5849 516
563.5878 582
563.5907 532
563.5936 580
563.5966 518
563.5995 583
563.6024 467
563.6053 570
563.6083 496
563.6112 564
563.6141 515
563.6170 515
563.6199 502
563.6229 577
563.6258 471
563.6287 567
563.6316 508
563.6346 577
563.6375 514
563.6404 506
563.6433 499
563.6462 551
563.6492 507
563.6521 576
563.6550 516
563.6579 572
563.6609 466
563.6638 507
563.6667 504
563.6696 544
563.6725 448
563.6755 507
563.6784 488
563.6813 556
563.6842 506
563.6872 553
563.6901 496
563.6930 557
563.6959 459
563.6989 569
563.7018 512
563.7047 565
563.7076 510
563.7105 500
563.7135 488
563.7164 562
563.7193 465
563.7222 563
563.7252 495
563.7281 548
563.7310 493
563.7339 504
563.7368 497
563.7398 543
563.7427 482
563.7456 548
563.7485 491
563.7515 547
563.7544 449
563.7573 505
563.7602 511
563.7632 551
563.7661 443
563.7690 504
563.7719 481
563.7748 536
563.7778 490
563.7807 538
563.7836 483
563.7865 549
563.7895 453
563.7924 567
563.7953 503
563.7982 556
563.8011 500
563.8041 498
563.8070 484
563.8099 552
563.8128 446
563.8158 537
563.8187 482
563.8216 546
563.8245 497
563.8275 495
563.8304 491
563.8333 538
563.8362 492
563.8391 571
563.8421 513
563.8450 570
563.8479 481
563.8508 527
563.8538 523
563.8567 576
563.8596 495
563.8625 568
563.8655 533
563.8684 590
563.8713 521
563.8742 574
563.8771 512
563.8801 563
563.8830 440
563.8859 541
563.8888 482
563.8918 537
563.8947 501
563.8976 491
563.9005 482
563.9035 556
563.9064 456
563.9093 548
563.9122 477
563.9151 539
563.9181 484
563.9210 483
563.9239 476
563.9268 522
563.9298 470
563.9327 540
563.9356 484
563.9385 543
563.9415 450
563.9444 492
563.9473 492
563.9502 532
563.9532 437
563.9561 495
563.9590 465
563.9619 521
563.9648 478
563.9678 536
563.9707 486
563.9736 546
563.9765 433
563.9795 525
563.9824 459
563.9853 521
563.9882 476
563.9912 477
563.9941 466
563.9970 527
563.9999 435
564.0028 537
564.0058 486
564.0087 563
564.0116 518
564.0145 519
564.0175 521
564.0204 573
564.0233 520
564.0262 588
564.0292 524
564.0321 575
564.0350 465
564.0379 503
564.0409 491
564.0438 533
564.0467 440
564.0496 500
564.0525 477
564.0555 537
564.0584 479
564.0613 537
564.0642 488
564.0672 569
564.0701 482
564.0730 596
564.0759 525
564.0789 585
564.0818 528
564.0847 515
564.0876 484
564.0906 552
564.0935 445
564.0964 536
564.0993 472
564.1023 529
564.1052 474
564.1081 480
564.1110 475
564.1139 524
564.1169 466
564.1198 532
564.1227 476
564.1256 541
564.1286 446
564.1315 487
564.1344 486
564.1373 520
564.1403 426
564.1432 496
564.1461 476
564.1490 531
564.1520 484
564.1549 533
564.1578 480
564.1607 537
564.1637 430
564.1666 540
564.1695 478
564.1724 534
564.1753 487
564.1783 488
564.1812 480
564.1841 562
564.1870 480
564.1900 597
564.1929 581
564.1958 731
564.1987 771
564.2017 898
564.2046 971
564.2075 1050
564.2104 919
564.2134 933
564.2163 791
564.2192 835
564.2221 732
564.2251 833
564.2280 871
564.2309 924
564.2338 778
564.2368 799
564.2397 715
564.2426 740
564.2455 643
564.2484 679
564.2514 614
564.2543 688
564.2572 598
564.2601 735
564.2631 692
564.2660 755
564.2689 694
564.2718 682
564.2748 672
564.2777 794
564.2806 738
564.2835 909
564.2865 871
564.2894 972
564.2923 908
564.2952 956
564.2982 993
564.3011 1098
564.3040 1038
564.3069 1153
564.3099 1119
564.3128 1354
564.3157 1405
564.3186 1740
564.3216 1905
564.3245 2003
564.3274 1681
564.3303 1619
564.3332 1363
564.3362 1295
564.3391 1085
564.3420 1089
564.3449 978
564.3479 1055
564.3508 945
564.3537 1160
564.3566 1122
564.3596 1239
564.3625 1162
564.3654 1150
564.3683 1170
564.3713 1452
564.3742 1503
564.3771 1962
564.3800 2004
564.3830 2109
564.3859 1803
564.3888 1565
564.3917 1272
564.3947 1125
564.3976 871
564.4005 843
564.4034 683
564.4064 680
564.4093 533
564.4122 556
564.4151 539
564.4181 582
564.4210 507
564.4239 601
564.4268 584
564.4298 646
564.4327 590
564.4356 632
564.4385 560
564.4415 604
564.4444 489
564.4473 576
564.4502 501
564.4532 548
564.4561 507
564.4590 506
564.4619 507
564.4649 575
564.4678 483
564.4707 573
564.4736 512
564.4766 565
564.4795 504
564.4824 504
564.4853 488
564.4882 529
564.4912 474
564.4941 545
564.4970 483
564.4999 540
564.5029 452
564.5058 494
564.5087 504
564.5116 541
564.5146 449
564.5175 509
564.5204 482
564.5233 538
564.5263 486
564.5292 523
564.5321 463
564.5350 520
564.5380 423
564.5409 521
564.5438 457
564.5467 503
564.5497 463
564.5526 461
564.5555 451
564.5584 509
564.5614 423
564.5643 521
564.5672 471
564.5701 536
564.5731 486
564.5760 484
564.5789 470
564.5818 511
564.5848 449
564.5877 506
564.5906 453
564.5935 523
564.5965 470
564.5994 570
564.6023 635
564.6052 734
564.6082 670
564.6111 742
564.6140 690
564.6169 704
564.6199 589
564.6228 592
564.6257 500
564.6286 547
564.6316 439
564.6345 536
564.6374 480
564.6403 543
564.6433 508
564.6462 511
564.6491 490
564.6520 548
564.6550 446
564.6579 520
564.6608 454
564.6637 508
564.6667 447
564.6696 446
564.6725 441
564.6754 492
564.6784 443
564.6813 503
564.6842 445
564.6871 499
564.6901 399
564.6930 437
564.6959 434
564.6988 478
564.7018 401
564.7047 458
564.7076 438
564.7105 489
564.7135 441
564.7164 484
564.7193 429
564.7223 483
564.7252 390
564.7281 491
564.7310 425
564.7340 481
564.7369 437
564.7398 439
564.7427 429
564.7457 498
564.7486 411
564.7515 499
564.7544 442
564.7574 493
564.7603 435
564.7632 440
564.7661 439
564.7691 486
564.7720 442
564.7749 497
564.7778 434
564.7808 478
564.7837 391
564.7866 431
564.7895 423
564.7925 465
564.7954 386
564.7983 447
564.8012 434
564.8042 488
564.8071 438
564.8100 481
564.8129 427
564.8159 487
564.8188 397
564.8217 494
564.8246 440
564.8276 493
564.8305 447
564.8334 439
564.8363 428
564.8393 491
564.8422 403
564.8451 492
564.8480 437
564.8510 504
564.8539 462
564.8568 461
564.8597 450
564.8627 490
564.8656 444
564.8685 508
564.8715 447
564.8744 496
564.8773 406
564.8802 447
564.8832 455
564.8861 487
564.8890 395
564.8919 448
564.8949 424
564.8978 477
564.9007 436
564.9036 481
564.9066 432
564.9095 483
564.9124 384
564.9153 477
564.9183 416
564.9212 475
564.9241 424
564.9270 425
564.9300 411
564.9329 474
564.9358 388
564.9387 467
564.9417 416
564.9446 471
564.9475 429
564.9504 430
564.9534 420
564.9563 464
564.9592 422
564.9622 484
564.9651 429
564.9680 470
564.9709 379
564.9739 414
564.9768 418
564.9797 451
564.9826 371
564.9856 421
564.9885 414
564.9914 480
564.9943 447
564.9973 512
565.0002 485
565.0031 567
565.0060 485
565.0090 598
565.0119 541
565.0148 594
565.0177 548
565.0207 533
565.0236 519
565.0265 572
565.0295 461
565.0324 547
565.0353 476
565.0382 518
565.0412 447
565.0441 442
565.0470 433
565.0499 481
565.0529 434
565.0558 503
565.0587 451
565.0616 501
565.0646 412
565.0675 445
565.0704 440
565.0733 480
565.0763 401
565.0792 461
565.0821 444
565.0850 488
565.0880 443
565.0909 482
565.0938 428
565.0968 477
565.0997 387
565.1026 484
565.1055 432
565.1085 487
565.1114 450
565.1143 447
565.1172 435
565.1202 495
565.1231 404
565.1260 497
565.1289 443
565.1319 493
565.1348 441
565.1377 438
565.1407 430
565.1436 485
565.1465 458
565.1494 528
565.1524 477
565.1553 528
565.1582 433
565.1611 468
565.1641 461
565.1670 497
565.1699 411
565.1728 461
565.1758 444
565.1787 514
565.1816 481
565.1845 561
565.1875 569
565.1904 725
565.1933 729
565.1963 962
565.1992 964
565.2021 1069
565.2050 977
565.2080 920
565.2109 827
565.2138 848
565.2167 685
565.2197 761
565.2226 674
565.2255 732
565.2284 658
565.2314 651
565.2343 637
565.2372 671
565.2402 601
565.2431 659
565.2460 588
565.2489 644
565.2519 568
565.2548 668
565.2577 732
565.2606 825
565.2636 746
565.2665 849
565.2694 867
565.2723 1004
565.2753 991
565.2782 1106
565.2811 1059
565.2841 1170
565.2870 1117
565.2899 1485
565.2928 1642
565.2958 2027
565.2987 2096
565.3016 2196
565.3045 2168
565.3075 2336
565.3104 2144
565.3133 2439
565.3162 2305
565.3192 2439
565.3221 2384
565.3250 2740
565.3280 3274
565.3309 4101
565.3338 4361
565.3367 4710
565.3397 4146
565.3426 3690
565.3455 2642
565.3484 2197
565.3514 1752
565.3543 1523
565.3572 1148
565.3602 1106
565.3631 987
565.3660 1027
565.3689 942
565.3719 1010
565.3748 963
565.3777 1047
565.3806 925
565.3836 1044
565.3865 917
565.3894 911
565.3923 775
565.3953 698
565.3982 616
565.4011 646
565.4041 522
565.4070 597
565.4099 525
565.4128 569
565.4158 500
565.4187 495
565.4216 487
565.4245 537
565.4275 476
565.4304 535
565.4333 474
565.4363 522
565.4392 428
565.4421 465
565.4450 483
565.4480 554
565.4509 514
565.4538 632
565.4567 657
565.4597 731
565.4626 659
565.4655 682
565.4685 581
565.4714 605
565.4743 487
565.4772 567
565.4802 496
565.4831 541
565.4860 490
565.4889 482
565.4919 466
565.4948 521
565.4977 425
565.5007 501
565.5036 433
565.5065 484
565.5094 437
565.5124 442
565.5153 429
565.5182 471
565.5211 429
565.5241 486
565.5270 426
565.5299 479
565.5329 402
565.5358 437
565.5387 433
565.5416 465
565.5446 383
565.5475 439
565.5504 417
565.5533 465
565.5563 424
565.5592 472
565.5621 426
565.5651 485
565.5680 395
565.5709 480
565.5738 421
565.5768 470
565.5797 425
565.5826 421
565.5856 411
565.5885 468
565.5914 373
565.5943 453
565.5973 413
565.6002 487
565.6031 471
565.6060 499
565.6090 517
565.6119 576
565.6148 524
565.6178 573
565.6207 498
565.6236 524
565.6265 408
565.6295 433
565.6324 428
565.6353 459
565.6382 384
565.6412 446
565.6441 426
565.6470 471
565.6500 421
565.6529 464
565.6558 418
565.6587 461
565.6617 371
565.6646 464
565.6675 405
565.6705 446
565.6734 407
565.6763 405
565.6792 391
565.6822 452
565.6851 368
565.6880 447
565.6909 395
565.6939 457
565.6968 410
565.6997 416
565.7027 406
565.7056 444
565.7085 398
565.7114 458
565.7144 399
565.7173 452
565.7202 370
565.7232 400
565.7261 401
565.7290 431
565.7319 350
565.7349 401
565.7378 378
565.7407 433
565.7437 395
565.7466 436
565.7495 383
565.7524 428
565.7554 350
565.7583 437
565.7612 389
565.7641 438
565.7671 400
565.7700 398
565.7729 393
565.7759 457
565.7788 378
565.7817 447
565.7846 388
565.7876 436
565.7905 386
565.7934 393
565.7964 378
565.7993 427
565.8022 386
565.8051 441
565.8081 389
565.8110 436
565.8139 360
565.8169 400
565.8198 405
565.8227 440
565.8256 361
565.8286 406
565.8315 391
565.8344 435
565.8374 399
565.8403 446
565.8432 408
565.8461 463
565.8491 370
565.8520 453
565.8549 396
565.8578 456
565.8608 426
565.8637 437
565.8666 419
565.8696 467
565.8725 376
565.8754 458
565.8783 401
565.8813 455
565.8842 408
565.8871 414
565.8901 408
565.8930 453
565.8959 409
565.8988 462
565.9018 401
565.9047 448
565.9076 370
565.9106 399
565.9135 396
565.9164 423
565.9193 349
565.9223 399
565.9252 383
565.9281 430
565.9311 389
565.9340 429
565.9369 385
565.9398 438
565.9428 351
565.9457 438
565.9486 381
565.9516 432
565.9545 396
565.9574 386
565.9603 379
565.9633 431
565.9662 354
565.9691 426
565.9721 376
565.9750 427
565.9779 388
565.9808 391
565.9838 388
565.9867 430
565.9896 396
565.9926 457
565.9955 408
565.9984 457
566.0013 375
566.0043 415
566.0072 421
566.0101 467
566.0131 396
566.0160 454
566.0189 434
566.0218 474
566.0248 427
566.0277 465
566.0306 411
566.0336 457
566.0365 363
566.0394 448
566.0423 394
566.0453 432
566.0482 393
566.0511 389
566.0541 385
566.0570 443
566.0599 365
566.0628 443
566.0658 394
566.0687 447
566.0716 407
566.0746 407
566.0775 404
566.0804 447
566.0833 409
566.0863 475
566.0892 422
566.0921 467
566.0951 379
566.0980 418
566.1009 411
566.1038 443
566.1068 366
566.1097 410
566.1126 395
566.1156 441
566.1185 404
566.1214 445
566.1244 391
566.1273 439
566.1302 353
566.1331 438
566.1361 396
566.1390 451
566.1419 420
566.1449 414
566.1478 401
566.1507 459
566.1536 377
566.1566 454
566.1595 402
566.1624 446
566.1654 402
566.1683 413
566.1712 411
566.1741 447
566.1771 397
566.1800 444
566.1829 390
566.1859 460
566.1888 390
566.1917 448
566.1946 486
566.1976 565
566.2005 515
566.2034 597
566.2064 578
566.2093 621
566.2122 548
566.2152 560
566.2181 486
566.2210 536
566.2239 449
566.2269 537
566.2298 475
566.2327 526
566.2357 486
566.2386 489
566.2415 487
566.2444 544
566.2474 452
566.2503 536
566.2532 495
566.2562 568
566.2591 533
566.2620 557
566.2650 563
566.2679 609
566.2708 553
566.2737 631
566.2767 595
566.2796 677
566.2825 608
566.2855 699
566.2884 794
566.2913 992
566.2942 1053
566.2972 1327
566.3001 1417
566.3030 1537
566.3060 1395
566.3089 1415
566.3118 1277
566.3148 1339
566.3177 1144
566.3206 1261
566.3235 1162
566.3265 1311
566.3294 1366
566.3323 1599
566.3353 1809
566.3382 2051
566.3411 1798
566.3440 1800
566.3470 1421
566.3499 1262
566.3528 958
566.3558 827
566.3587 723
566.3616 715
566.3646 618
566.3675 667
566.3704 612
566.3733 666
566.3763 561
566.3792 602
566.3821 593
566.3851 619
566.3880 501
566.3909 531
566.3938 495
566.3968 529
566.3997 478
566.4026 505
566.4056 449
566.4085 494
566.4114 400
566.4144 485
566.4173 418
566.4202 467
566.4231 429
566.4261 428
566.4290 411
566.4319 471
566.4349 394
566.4378 481
566.4407 429
566.4437 475
566.4466 428
566.4495 436
566.4524 435
566.4554 494
566.4583 466
566.4612 530
566.4642 474
566.4671 511
566.4700 412
566.4730 439
566.4759 432
566.4788 459
566.4817 368
566.4847 413
566.4876 397
566.4905 444
566.4935 406
566.4964 440
566.4993 391
566.5023 433
566.5052 355
566.5081 440
566.5110 389
566.5140 430
566.5169 392
566.5198 385
566.5228 374
566.5257 428
566.5286 355
566.5316 426
566.5345 374
566.5374 420
566.5403 373
566.5433 374
566.5462 377
566.5491 424
566.5521 388
566.5550 437
566.5579 384
566.5609 429
566.5638 346
566.5667 384
566.5696 382
566.5726 417
566.5755 353
566.5784 410
566.5814 407
566.5843 467
566.5872 437
566.5902 475
566.5931 430
566.5960 471
566.5989 376
566.6019 452
566.6048 395
566.6077 440
566.6107 428
566.6136 467
566.6165 498
566.6195 602
566.6224 545
566.6253 648
566.6282 567
566.6312 580
566.6341 483
566.6370 446
566.6400 418
566.6429 436
566.6458 385
566.6488 424
566.6517 366
566.6546 401
566.6575 328
566.6605 360
566.6634 361
566.6663 393
566.6693 321
566.6722 369
566.6751 356
566.6781 407
566.6810 372
566.6839 408
566.6869 363
566.6898 407
566.6927 329
566.6956 413
566.6986 359
566.7015 406
566.7044 369
566.7074 366
566.7103 354
566.7132 410
566.7162 337
566.7191 408
566.7220 360
566.7249 399
566.7279 352
566.7308 349
566.7337 354
566.7367 391
566.7396 349
566.7425 404
566.7455 361
566.7484 398
566.7513 327
566.7543 367
566.7572 368
566.7601 393
566.7630 315
566.7660 363
566.7689 352
566.7718 394
566.7748 353
566.7777 383
566.7806 340
566.7836 386
566.7865 317
566.7894 402
566.7924 348
566.7953 397
566.7982 363
566.8011 368
566.8041 356
566.8070 412
566.8099 339
566.8129 411
566.8158 364
566.8187 413
566.8217 364
566.8246 358
566.8275 353
566.8305 387
566.8334 348
566.8363 399
566.8392 356
566.8422 405
566.8451 335
566.8480 368
566.8510 372
566.8539 397
566.8568 331
566.8598 384
566.8627 372
566.8656 420
566.8686 380
566.8715 419
566.8744 376
566.8773 415
566.8803 335
566.8832 413
566.8861 360
566.8891 396
566.8920 362
566.8949 361
566.8979 354
566.9008 407
566.9037 330
566.9067 407
566.9096 359
566.9125 403
566.9154 356
566.9184 356
566.9213 349
566.9242 387
566.9272 354
566.9301 404
566.9330 352
566.9360 387
566.9389 310
566.9418 347
566.9448 346
566.9477 381
566.9506 313
566.9536 360
566.9565 347
566.9594 388
566.9623 351
566.9653 385
566.9682 347
566.9711 392
566.9741 316
566.9770 391
566.9799 341
566.9829 386
566.9858 350
566.9887 346
566.9917 347
566.9946 413
566.9975 345
567.0004 429
567.0034 392
567.0063 447
567.0092 405
567.0122 411
567.0151 403
567.0180 434
567.0210 390
567.0239 441
567.0268 384
567.0298 434
567.0327 353
567.0356 378
567.0386 378
567.0415 403
567.0444 327
567.0473 367
567.0503 355
567.0532 402
567.0561 368
567.0591 406
567.0620 367
567.0649 414
567.0679 340
567.0708 416
567.0737 368
567.0767 413
567.0796 370
567.0825 372
567.0855 359
567.0884 417
567.0913 340
567.0943 413
567.0972 364
567.1001 414
567.1030 377
567.1060 389
567.1089 388
567.1118 428
567.1148 382
567.1177 431
567.1206 390
567.1236 448
567.1265 368
567.1294 405
567.1324 405
567.1353 437
567.1382 356
567.1412 397
567.1441 375
567.1470 419
567.1500 379
567.1529 420
567.1558 372
567.1587 418
567.1617 340
567.1646 424
567.1675 374
567.1705 417
567.1734 386
567.1763 396
567.1793 389
567.1822 438
567.1851 361
567.1881 440
567.1910 406
567.1939 465
567.1969 435
567.1998 454
567.2027 459
567.2057 516
567.2086 493
567.2115 588
567.2144 573
567.2174 679
567.2203 624
567.2232 684
567.2262 671
567.2291 690
567.2320 585
567.2350 656
567.2379 644
567.2408 700
567.2438 642
567.2467 686
567.2496 632
567.2526 711
567.2555 632
567.2584 753
567.2614 722
567.2643 876
567.2672 966
567.2702 1203
567.2731 1441
567.2760 1796
567.2789 1782
567.2819 2110
567.2848 2185
567.2877 2639
567.2907 2859
567.2936 3254
567.2965 3391
567.2995 3496
567.3024 3250
567.3053 3589
567.3083 3673
567.3112 4216
567.3141 4079
567.3171 4240
567.3200 3936
567.3229 3702
567.3259 3050
567.3288 3062
567.3317 2816
567.3347 2791
567.3376 2547
567.3405 2751
567.3435 2842
567.3464 3329
567.3493 3260
567.3523 3547
567.3552 3067
567.3581 2727
567.3610 2056
567.3640 1601
567.3669 1219
567.3698 1073
567.3728 777
567.3757 781
567.3786 648
567.3816 658
567.3845 571
567.3874 553
567.3904 525
567.3933 550
567.3962 477
567.3992 512
567.4021 438
567.4050 463
567.4080 376
567.4109 411
567.4138 412
567.4168 441
567.4197 371
567.4226 416
567.4256 397
567.4285 434
567.4314 396
567.4344 431
567.4373 381
567.4402 420
567.4432 341
567.4461 426
567.4490 376
567.4519 423
567.4549 398
567.4578 413
567.4607 405
567.4637 459
567.4666 370
567.4695 437
567.4725 385
567.4754 432
567.4783 376
567.4813 377
567.4842 375
567.4871 419
567.4901 376
567.4930 422
567.4959 372
567.4989 411
567.5018 341
567.5047 375
567.5077 375
567.5106 397
567.5135 325
567.5165 374
567.5194 355
567.5223 402
567.5253 360
567.5282 398
567.5311 356
567.5341 401
567.5370 325
567.5399 404
567.5429 362
567.5458 407
567.5487 379
567.5517 374
567.5546 362
567.5575 409
567.5605 325
567.5634 398
567.5663 353
567.5692 402
567.5722 365
567.5751 370
567.5780 365
567.5810 405
567.5839 368
567.5868 420
567.5898 374
567.5927 417
567.5956 336
567.5986 364
567.6015 361
567.6044 386
567.6074 317
567.6103 359
567.6132 354
567.6162 415
567.6191 398
567.6220 460
567.6250 436
567.6279 491
567.6308 400
567.6338 472
567.6367 392
567.6396 421
567.6426 377
567.6455 367
567.6484 352
567.6514 400
567.6543 328
567.6572 397
567.6602 348
567.6631 394
567.6660 351
567.6690 357
567.6719 360
567.6748 394
567.6778 355
567.6807 397
567.6836 351
567.6866 395
567.6895 315
567.6924 346
567.6954 346
567.6983 377
567.7012 310
567.7042 354
567.7071 347
567.7100 388
567.7130 354
567.7159 388
567.7188 345
567.7218 384
567.7247 310
567.7276 378
567.7306 338
567.7335 385
567.7364 340
567.7394 334
567.7423 334
567.7452 387
567.7482 315
567.7511 376
567.7540 329
567.7570 378
567.7599 334
567.7628 334
567.7658 338
567.7687 375
567.7716 341
567.7746 390
567.7775 341
567.7804 385
567.7834 319
567.7863 357
567.7892 360
567.7922 390
567.7951 317
567.7980 360
567.8010 343
567.8039 384
567.8068 348
567.8098 384
567.8127 352
567.8156 400
567.8186 326
567.8215 397
567.8244 353
567.8274 396
567.8303 366
567.8332 359
567.8362 347
567.8391 396
567.8420 319
567.8450 392
567.8479 348
567.8508 396
567.8538 357
567.8567 368
567.8596 371
567.8626 415
567.8655 371
567.8684 411
567.8714 355
567.8743 399
567.8772 324
567.8802 355
567.8831 359
567.8860 387
567.8890 309
567.8919 352
567.8948 335
567.8978 382
567.9007 343
567.9036 374
567.9066 329
567.9095 373
567.9124 295
567.9154 370
567.9183 329
567.9212 374
567.9242 342
567.9271 336
567.9300 325
567.9330 378
567.9359 309
567.9388 378
567.9418 335
567.9447 378
567.9476 337
567.9506 338
567.9535 333
567.9564 359
567.9594 327
567.9623 375
567.9652 327
567.9682 369
567.9711 309
567.9740 340
567.9770 339
567.9799 362
567.9828 295
567.9858 341
567.9887 331
567.9916 372
567.9946 334
567.9975 368
568.0004 331
568.0034 383
568.0063 313
568.0092 385
568.0122 341
568.0151 391
568.0180 358
568.0210 351
568.0239 343
568.0268 396
568.0298 327
568.0327 397
568.0356 353
568.0386 397
568.0415 350
568.0444 345
568.0474 338
568.0503 377
568.0532 340
568.0562 385
568.0591 343
568.0620 384
568.0650 313
568.0679 343
568.0709 342
568.0738 379
568.0767 313
568.0797 357
568.0826 350
568.0855 396
568.0885 364
568.0914 394
568.0943 347
568.0973 394
568.1002 324
568.1031 408
568.1061 364
568.1090 405
568.1119 368
568.1149 365
568.1178 352
568.1207 405
568.1237 333
568.1266 409
568.1295 359
568.1325 409
568.1354 362
568.1383 361
568.1413 347
568.1442 377
568.1471 340
568.1501 382
568.1530 337
568.1559 379
568.1589 313
568.1618 350
568.1647 352
568.1677 378
568.1706 310
568.1735 355
568.1765 340
568.1794 390
568.1823 357
568.1853 394
568.1882 360
568.1912 406
568.1941 332
568.1970 398
568.2000 349
568.2029 397
568.2058 358
568.2088 363
568.2117 373
568.2146 441
568.2176 379
568.2205 472
568.2234 436
568.2264 487
568.2293 443
568.2322 445
568.2352 444
568.2381 489
568.2410 443
568.2440 498
568.2469 443
568.2498 479
568.2528 401
568.2557 446
568.2586 458
568.2616 508
568.2645 456
568.2674 535
568.2704 556
568.2733 679
568.2762 705
568.2792 830
568.2821 830
568.2851 943
568.2880 891
568.2909 1142
568.2939 1197
568.2968 1383
568.2997 1347
568.3027 1342
568.3056 1303
568.3085 1463
568.3115 1403
568.3144 1696
568.3173 1686
568.3203 1765
568.3232 1547
568.3261 1439
568.3291 1300
568.3320 1296
568.3349 1137
568.3379 1169
568.3408 1051
568.3437 1147
568.3467 1081
568.3496 1272
568.3525 1379
568.3555 1446
568.3584 1219
568.3614 1179
568.3643 975
568.3672 887
568.3702 704
568.3731 663
568.3760 541
568.3790 550
568.3819 448
568.3848 523
568.3878 456
568.3907 485
568.3936 435
568.3966 418
568.3995 394
568.4024 436
568.4054 349
568.4083 419
568.4112 376
568.4142 422
568.4171 377
568.4200 379
568.4230 377
568.4259 417
568.4289 369
568.4318 412
568.4347 361
568.4377 400
568.4406 330
568.4435 361
568.4465 355
568.4494 383
568.4523 312
568.4553 364
568.4582 348
568.4611 386
568.4641 351
568.4670 390
568.4699 349
568.4729 383
568.4758 301
568.4787 371
568.4817 324
568.4846 372
568.4876 350
568.4905 352
568.4934 348
568.4964 395
568.4993 325
568.5022 384
568.5052 335
568.5081 379
568.5110 339
568.5140 340
568.5169 333
568.5198 367
568.5228 333
568.5257 386
568.5286 337
568.5316 373
568.5345 306
568.5375 333
568.5404 335
568.5433 365
568.5463 295
568.5492 334
568.5521 326
568.5551 364
568.5580 333
568.5609 365
568.5639 323
568.5668 367
568.5697 304
568.5727 376
568.5756 329
568.5785 367
568.5815 340
568.5844 333
568.5873 325
568.5903 375
568.5932 305
568.5962 367
568.5991 325
568.6020 369
568.6050 324
568.6079 329
568.6108 321
568.6138 346
568.6167 311
568.6196 362
568.6226 331
568.6255 375
568.6284 304
568.6314 340
568.6343 342
568.6373 371
568.6402 304
568.6431 344
568.6461 330
568.6490 374
568.6519 336
568.6549 361
568.6578 322
568.6607 355
568.6637 283
568.6666 351
568.6695 297
568.6725 337
568.6754 315
568.6783 320
568.6813 314
568.6842 363
568.6872 295
568.6901 356
568.6930 311
568.6960 354
568.6989 323
568.7018 322
568.7048 314
568.7077 345
568.7106 305
568.7136 347
568.7165 312
568.7194 350
568.7224 288
568.7253 316
568.7283 317
568.7312 341
568.7341 278
568.7371 321
568.7400 303
568.7429 341
568.7459 313
568.7488 349
568.7517 309
568.7547 339
568.7576 273
568.7605 337
568.7635 293
568.7664 339
568.7694 315
568.7723 316
568.7752 308
568.7782 350
568.7811 285
568.7840 351
568.7870 311
568.7899 358
568.7928 320
568.7958 318
568.7987 319
568.8016 352
568.8046 310
568.8075 357
568.8105 316
568.8134 356
568.8163 289
568.8193 329
568.8222 324
568.8251 354
568.8281 290
568.8310 333
568.8339 322
568.8369 368
568.8398 335
568.8428 365
568.8457 325
568.8486 365
568.8516 301
568.8545 375
568.8574 330
568.8604 364
568.8633 323
568.8662 323
568.8692 317
568.8721 367
568.8750 302
568.8780 369
568.8809 319
568.8839 362
568.8868 317
568.8897 315
568.8927 309
568.8956 348
568.8985 319
568.9015 360
568.9044 308
568.9073 353
568.9103 291
568.9132 317
568.9162 314
568.9191 343
568.9220 280
568.9250 315
568.9279 308
568.9308 356
568.9338 323
568.9367 357
568.9396 317
568.9426 356
568.9455 283
568.9485 360
568.9514 315
568.9543 359
568.9573 326
568.9602 326
568.9631 312
568.9661 351
568.9690 282
568.9719 346
568.9749 304
568.9778 344
568.9808 305
568.9837 311
568.9866 310
568.9896 348
568.9925 316
568.9954 373
568.9984 331
569.0013 375
569.0042 314
569.0072 344
569.0101 338
569.0131 358
569.0160 289
569.0189 328
569.0219 318
569.0248 355
569.0277 321
569.0307 352
569.0336 318
569.0365 356
569.0395 290
569.0424 355
569.0454 315
569.0483 359
569.0512 321
569.0542 327
569.0571 313
569.0600 358
569.0630 296
569.0659 356
569.0688 320
569.0718 365
569.0747 323
569.0777 327
569.0806 326
569.0835 358
569.0865 320
569.0894 372
569.0923 338
569.0953 404
569.0982 360
569.1011 415
569.1041 451
569.1070 499
569.1100 424
569.1129 455
569.1158 421
569.1188 454
569.1217 413
569.1246 493
569.1276 588
569.1305 978
569.1335 1351
569.1364 2238
569.1393 2835
569.1423 3493
569.1452 3416
569.1481 3122
569.1511 2532
569.1540 2105
569.1569 1376
569.1599 1194
569.1628 858
569.1658 771
569.1687 598
569.1716 518
569.1746 452
569.1775 454
569.1804 386
569.1834 421
569.1863 372
569.1892 413
569.1922 351
569.1951 380
569.1981 380
569.2010 408
569.2039 333
569.2069 389
569.2098 387
569.2127 452
569.2157 435
569.2186 492
569.2216 448
569.2245 493
569.2274 408
569.2304 482
569.2333 431
569.2362 480
569.2392 449
569.2421 466
569.2451 491
569.2480 597
569.2509 561
569.2539 695
569.2568 691
569.2597 808
569.2627 822
569.2656 923
569.2685 1021
569.2715 1182
569.2744 1164
569.2774 1323
569.2803 1327
569.2832 1648
569.2862 1822
569.2891 2395
569.2920 2790
569.2950 3027
569.2979 2688
569.3009 2647
569.3038 2341
569.3067 2313
569.3097 2094
569.3126 2161
569.3155 2044
569.3185 2228
569.3214 2155
569.3244 2692
569.3273 2828
569.3302 3133
569.3332 2889
569.3361 2598
569.3390 2157
569.3420 1899
569.3449 1395
569.3479 1369
569.3508 1178
569.3537 1278
569.3567 1343
569.3596 1605
569.3625 1886
569.3655 2176
569.3684 2106
569.3714 2128
569.3743 1787
569.3772 1650
569.3802 1269
569.3831 1188
569.3860 1042
569.3890 949
569.3919 716
569.3948 686
569.3978 596
569.4007 604
569.4037 523
569.4066 541
569.4095 468
569.4125 491
569.4154 386
569.4183 442
569.4213 370
569.4242 400
569.4272 366
569.4301 370
569.4330 369
569.4360 417
569.4389 337
569.4418 399
569.4448 344
569.4477 379
569.4507 340
569.4536 344
569.4565 341
569.4595 380
569.4624 347
569.4653 392
569.4683 347
569.4712 374
569.4742 296
569.4771 329
569.4800 336
569.4830 362
569.4859 304
569.4889 353
569.4918 345
569.4947 395
569.4977 356
569.5006 382
569.5035 341
569.5065 373
569.5094 294
569.5124 362
569.5153 320
569.5182 364
569.5212 341
569.5241 336
569.5270 328
569.5300 372
569.5329 304
569.5359 374
569.5388 331
569.5417 374
569.5447 332
569.5476 330
569.5505 319
569.5535 356
569.5564 322
569.5594 369
569.5623 332
569.5652 370
569.5682 298
569.5711 323
569.5740 329
569.5770 351
569.5799 295
569.5829 335
569.5858 319
569.5887 360
569.5917 327
569.5946 358
569.5975 314
569.6005 347
569.6034 279
569.6064 349
569.6093 305
569.6122 346
569.6152 319
569.6181 320
569.6211 312
569.6240 354
569.6269 286
569.6299 353
569.6328 310
569.6357 357
569.6387 324
569.6416 325
569.6446 319
569.6475 350
569.6504 308
569.6534 351
569.6563 313
569.6592 349
569.6622 281
569.6651 300
569.6681 302
569.6710 332
569.6739 277
569.6769 320
569.6798 308
569.6828 354
569.6857 323
569.6886 357
569.6916 317
569.6945 356
569.6974 282
569.7004 352
569.7033 311
569.7063 351
569.7092 319
569.7121 316
569.7151 303
569.7180 348
569.7209 285
569.7239 346
569.7268 299
569.7298 338
569.7327 306
569.7356 314
569.7386 309
569.7415 347
569.7445 305
569.7474 351
569.7503 306
569.7533 335
569.7562 279
569.7591 309
569.7621 311
569.7650 339
569.7680 281
569.7709 321
569.7738 314
569.7768 351
569.7797 320
569.7827 349
569.7856 310
569.7885 345
569.7915 279
569.7944 347
569.7973 307
569.8003 350
569.8032 317
569.8062 314
569.8091 301
569.8120 352
569.8150 287
569.8179 353
569.8209 311
569.8238 352
569.8267 311
569.8297 312
569.8326 310
569.8355 340
569.8385 311
569.8414 357
569.8444 313
569.8473 352
569.8502 290
569.8532 326
569.8561 335
569.8591 362
569.8620 300
569.8649 343
569.8679 336
569.8708 376
569.8737 352
569.8767 401
569.8796 369
569.8826 416
569.8855 331
569.8884 397
569.8914 331
569.8943 369
569.8973 336
569.9002 335
569.9031 318
569.9061 368
569.9090 301
569.9120 358
569.9149 310
569.9178 354
569.9208 314
569.9237 314
569.9266 314
569.9296 347
569.9325 311
569.9355 353
569.9384 316
569.9413 352
569.9443 279
569.9472 318
569.9502 322
569.9531 344
569.9560 279
569.9590 325
569.9619 314
569.9648 357
569.9678 322
569.9707 352
569.9737 312
569.9766 348
569.9795 283
569.9825 354
569.9854 317
569.9884 353
569.9913 317
569.9942 315
569.9972 309
570.0001 364
570.0031 299
570.0060 368
570.0089 323
570.0119 371
570.0148 323
570.0177 318
570.0207 311
570.0236 345
570.0266 310
570.0295 362
570.0324 322
570.0354 357
570.0383 289
570.0413 322
570.0442 317
570.0471 338
570.0501 278
570.0530 322
570.0560 306
570.0589 348
570.0618 310
570.0648 347
570.0677 312
570.0707 356
570.0736 289
570.0765 361
570.0795 322
570.0824 363
570.0853 335
570.0883 333
570.0912 334
570.0942 389
570.0971 321
570.1000 394
570.1030 359
570.1059 412
570.1089 383
570.1118 391
570.1147 373
570.1177 401
570.1206 353
570.1236 387
570.1265 354
570.1294 441
570.1324 461
570.1353 687
570.1383 974
570.1412 1337
570.1441 1450
570.1471 1682
570.1500 1589
570.1530 1475
570.1559 1132
570.1588 973
570.1618 707
570.1647 637
570.1676 458
570.1706 490
570.1735 398
570.1765 410
570.1794 353
570.1823 338
570.1853 314
570.1882 362
570.1912 293
570.1941 360
570.1970 322
570.2000 371
570.2029 343
570.2059 350
570.2088 348
570.2117 389
570.2147 351
570.2176 407
570.2206 392
570.2235 487
570.2264 484
570.2294 643
570.2323 754
570.2353 877
570.2382 799
570.2411 819
570.2441 720
570.2470 702
570.2500 590
570.2529 593
570.2558 519
570.2588 557
570.2617 462
570.2647 559
570.2676 533
570.2705 608
570.2735 589
570.2764 608
570.2794 612
570.2823 701
570.2852 657
570.2882 866
570.2911 947
570.2941 1157
570.2970 1168
570.2999 1217
570.3029 1178
570.3058 1188
570.3087 1070
570.3117 1127
570.3146 1019
570.3176 1055
570.3205 905
570.3234 981
570.3264 1040
570.3293 1174
570.3323 1106
570.3352 1191
570.3381 1077
570.3411 1034
570.3440 849
570.3470 803
570.3499 671
570.3528 687
570.3558 585
570.3587 728
570.3617 755
570.3646 921
570.3675 970
570.3705 1031
570.3734 1017
570.3764 1045
570.3793 867
570.3822 906
570.3852 765
570.3881 758
570.3911 638
570.3940 586
570.3969 533
570.3999 545
570.4028 473
570.4058 504
570.4087 430
570.4116 450
570.4146 363
570.4175 378
570.4205 363
570.4234 378
570.4263 307
570.4293 347
570.4322 329
570.4352 376
570.4381 345
570.4410 373
570.4440 334
570.4469 375
570.4499 301
570.4528 371
570.4557 333
570.4587 382
570.4616 350
570.4646 353
570.4675 351
570.4704 406
570.4734 339
570.4763 401
570.4793 349
570.4822 379
570.4851 330
570.4881 327
570.4910 324
570.4940 356
570.4969 313
570.4998 353
570.5028 312
570.5057 357
570.5087 297
570.5116 320
570.5146 319
570.5175 338
570.5204 281
570.5234 320
570.5263 305
570.5293 341
570.5322 310
570.5351 346
570.5381 308
570.5410 340
570.5440 273
570.5469 350
570.5498 306
570.5528 351
570.5557 323
570.5587 324
570.5616 318
570.5645 358
570.5675 295
570.5704 358
570.5734 312
570.5763 342
570.5792 305
570.5822 313
570.5851 314
570.5881 364
570.5910 348
570.5939 406
570.5969 373
570.5998 414
570.6028 339
570.6057 349
570.6086 329
570.6116 345
570.6145 279
570.6175 314
570.6204 297
570.6233 338
570.6263 303
570.6292 337
570.6322 297
570.6351 336
570.6381 267
570.6410 331
570.6439 286
570.6469 327
570.6498 292
570.6528 285
570.6557 283
570.6586 328
570.6616 269
570.6645 334
570.6675 300
570.6704 334
570.6733 303
570.6763 299
570.6792 290
570.6822 321
570.6851 284
570.6880 323
570.6910 275
570.6939 315
570.6969 260
570.6998 289
570.7027 294
570.7057 321
570.7086 265
570.7116 305
570.7145 290
570.7174 333
570.7204 298
570.7233 325
570.7263 286
570.7292 327
570.7322 268
570.7351 333
570.7380 292
570.7410 328
570.7439 297
570.7469 296
570.7498 292
570.7527 330
570.7557 269
570.7586 321
570.7616 275
570.7645 317
570.7674 287
570.7704 289
570.7733 291
570.7763 325
570.7792 294
570.7821 328
570.7851 286
570.7880 332
570.7910 270
570.7939 304
570.7969 312
570.7998 348
570.8027 294
570.8057 332
570.8086 324
570.8116 370
570.8145 336
570.8174 363
570.8204 315
570.8233 353
570.8263 281
570.8292 347
570.8321 306
570.8351 346
570.8380 316
570.8410 321
570.8439 314
570.8469 370
570.8498 311
570.8527 384
570.8557 351
570.8586 385
570.8616 349
570.8645 354
570.8674 351
570.8704 380
570.8733 341
570.8763 375
570.8792 325
570.8821 355
570.8851 287
570.8880 314
570.8910 312
570.8939 338
570.8969 270
570.8998 302
570.9027 290
570.9057 334
570.9086 300
570.9116 337
570.9145 299
570.9174 343
570.9204 277
570.9233 352
570.9263 310
570.9292 346
570.9321 318
570.9351 306
570.9380 293
570.9410 341
570.9439 273
570.9469 342
570.9498 306
570.9527 343
570.9557 306
570.9586 311
570.9616 307
570.9645 334
570.9674 296
570.9704 345
570.9733 297
570.9763 343
570.9792 278
570.9822 313
570.9851 315
570.9880 350
570.9910 281
570.9939 324
570.9969 311
570.9998 348
571.0027 311
571.0057 349
571.0086 318
571.0116 354
571.0145 281
571.0175 352
571.0204 303
571.0233 345
571.0263 314
571.0292 307
571.0322 301
571.0351 352
571.0380 291
571.0410 362
571.0439 332
571.0469 373
571.0498 330
571.0528 324
571.0557 320
571.0586 357
571.0616 323
571.0645 361
571.0675 319
571.0704 360
571.0733 291
571.0763 323
571.0792 331
571.0822 361
571.0851 302
571.0881 349
571.0910 342
571.0939 393
571.0969 375
571.0998 458
571.1028 545
571.1057 998
571.1086 1653
571.1116 3486
571.1145 5582
571.1175 8516
571.1204 10230
571.1234 11244
571.1263 10557
571.1292 9491
571.1322 6777
571.1351 5604
571.1381 3902
571.1410 3174
571.1439 2321
571.1469 1871
571.1498 1480
571.1528 1248
571.1557 926
571.1587 830
571.1616 631
571.1645 597
571.1675 453
571.1704 444
571.1734 419
571.1763 438
571.1793 354
571.1822 388
571.1851 365
571.1881 405
571.1910 377
571.1940 438
571.1969 471
571.1998 712
571.2028 968
571.2057 1753
571.2087 2461
571.2116 3456
571.2146 3884
571.2175 4138
571.2204 3945
571.2234 3928
571.2263 3364
571.2293 3621
571.2322 3341
571.2352 3277
571.2381 2699
571.2410 2271
571.2440 1780
571.2469 1473
571.2499 1098
571.2528 1025
571.2557 854
571.2587 892
571.2616 795
571.2646 901
571.2675 959
571.2705 1056
571.2734 991
571.2763 1154
571.2793 1269
571.2822 1579
571.2852 1709
571.2881 1957
571.2911 1885
571.2940 1897
571.2969 1561
571.2999 1645
571.3028 1470
571.3058 1530
571.3087 1426
571.3116 1388
571.3146 1294
571.3175 1341
571.3205 1160
571.3234 1279
571.3264 1175
571.3293 1233
571.3322 1168
571.3352 1277
571.3381 1413
571.3411 1656
571.3440 1684
571.3470 1857
571.3499 1694
571.3528 1646
571.3558 1320
571.3587 1274
571.3617 1161
571.3646 1111
571.3676 894
571.3705 914
571.3734 843
571.3764 887
571.3793 815
571.3823 845
571.3852 753
571.3882 769
571.3911 614
571.3940 652
571.3970 543
571.3999 561
571.4029 491
571.4058 467
571.4088 448
571.4117 498
571.4146 419
571.4176 507
571.4205 451
571.4235 485
571.4264 420
571.4293 409
571.4323 382
571.4352 407
571.4382 362
571.4411 398
571.4441 347
571.4470 384
571.4499 317
571.4529 346
571.4558 352
571.4588 376
571.4617 309
571.4647 358
571.4676 352
571.4705 403
571.4735 365
571.4764 397
571.4794 354
571.4823 384
571.4853 308
571.4882 383
571.4911 345
571.4941 395
571.4970 379
571.5000 379
571.5029 379
571.5059 433
571.5088 360
571.5117 422
571.5147 367
571.5176 403
571.5206 353
571.5235 355
571.5265 340
571.5294 371
571.5323 342
571.5353 406
571.5382 381
571.5412 448
571.5441 384
571.5471 416
571.5500 400
571.5529 414
571.5559 336
571.5588 368
571.5618 347
571.5647 389
571.5677 350
571.5706 379
571.5735 338
571.5765 377
571.5794 310
571.5824 380
571.5853 332
571.5883 369
571.5912 344
571.5941 341
571.5971 336
571.6000 388
571.6030 325
571.6059 393
571.6089 348
571.6118 386
571.6148 340
571.6177 333
571.6206 330
571.6236 364
571.6265 318
571.6295 356
571.6324 310
571.6354 341
571.6383 283
571.6412 311
571.6442 311
571.6471 339
571.6501 278
571.6530 321
571.6560 306
571.6589 351
571.6618 320
571.6648 350
571.6677 310
571.6707 346
571.6736 279
571.6766 344
571.6795 295
571.6824 332
571.6854 299
571.6883 296
571.6913 296
571.6942 344
571.6972 291
571.7001 355
571.7030 316
571.7060 356
571.7089 311
571.7119 307
571.7148 307
571.7178 342
571.7207 306
571.7237 349
571.7266 307
571.7295 344
571.7325 278
571.7354 315
571.7384 311
571.7413 333
571.7443 273
571.7472 311
571.7501 296
571.7531 338
571.7560 301
571.7590 333
571.7619 299
571.7649 339
571.7678 272
571.7707 339
571.7737 294
571.7766 329
571.7796 297
571.7825 298
571.7855 289
571.7884 333
571.7914 272
571.7943 334
571.7972 294
571.8002 339
571.8031 307
571.8061 311
571.8090 306
571.8120 336
571.8149 298
571.8178 342
571.8208 302
571.8237 341
571.8267 279
571.8296 312
571.8326 323
571.8355 341
571.8384 276
571.8414 324
571.8443 310
571.8473 355
571.8502 329
571.8532 366
571.8561 336
571.8591 379
571.8620 313
571.8649 375
571.8679 324
571.8708 352
571.8738 318
571.8767 319
571.8797 306
571.8826 349
571.8855 280
571.8885 339
571.8914 299
571.8944 334
571.8973 302
571.9003 304
571.9032 310
571.9062 349
571.9091 310
571.9120 352
571.9150 303
571.9179 338
571.9209 275
571.9238 301
571.9268 297
571.9297 316
571.9327 257
571.9356 295
571.9385 287
571.9415 331
571.9444 303
571.9474 330
571.9503 293
571.9533 329
571.9562 263
571.9591 336
571.9621 295
571.9650 328
571.9680 302
571.9709 298
571.9739 294
571.9768 346
571.9798 285
571.9827 343
571.9856 300
571.9886 341
571.9915 299
571.9945 304
571.9974 293
572.0004 332
572.0033 296
572.0063 341
572.0092 299
572.0121 335
572.0151 273
572.0180 306
572.0210 312
572.0239 328
572.0269 265
572.0298 299
572.0328 286
572.0357 333
572.0386 304
572.0416 331
572.0445 299
572.0475 337
572.0504 271
572.0534 339
572.0563 296
572.0592 325
572.0622 293
572.0651 296
572.0681 295
572.0710 339
572.0740 273
572.0769 333
572.0799 297
572.0828 344
572.0857 306
572.0887 311
572.0916 308
572.0946 339
572.0975 317
572.1005 367
572.1034 347
572.1064 460
572.1093 562
572.1122 1013
572.1152 1727
572.1181 2771
572.1211 3538
572.1240 4574
572.1270 4756
572.1299 4679
572.1329 3774
572.1358 3178
572.1387 2311
572.1417 1951
572.1446 1434
572.1476 1433
572.1505 1235
572.1535 1238
572.1564 1055
572.1594 917
572.1623 752
572.1652 691
572.1682 499
572.1711 512
572.1741 419
572.1770 436
572.1800 365
572.1829 346
572.1859 331
572.1888 358
572.1917 328
572.1947 366
572.1976 332
572.2006 406
572.2035 416
572.2065 607
572.2094 858
572.2124 1230
572.2153 1406
572.2183 1744
572.2212 1769
572.2241 1813
572.2271 1602
572.2300 1618
572.2330 1485
572.2359 1515
572.2389 1256
572.2418 1242
572.2448 976
572.2477 867
572.2506 669
572.2536 586
572.2565 523
572.2595 541
572.2624 440
572.2654 528
572.2683 495
572.2713 559
572.2742 526
572.2771 550
572.2801 575
572.2830 672
572.2860 684
572.2889 824
572.2919 807
572.2948 854
572.2978 723
572.3007 727
572.3036 702
572.3066 733
572.3095 640
572.3125 697
572.3154 666
572.3184 714
572.3213 669
572.3243 730
572.3272 684
572.3302 728
572.3331 630
572.3360 724
572.3390 696
572.3419 807
572.3449 807
572.3478 855
572.3508 856
572.3537 926
572.3567 802
572.3596 878
572.3625 784
572.3655 808
572.3684 705
572.3714 667
572.3743 627
572.3773 648
572.3802 586
572.3832 633
572.3861 563
572.3891 602
572.3920 530
572.3949 586
572.3979 600
572.4008 629
572.4038 541
572.4067 560
572.4097 500
572.4126 511
572.4156 442
572.4185 454
572.4215 398
572.4244 430
572.4273 346
572.4303 407
572.4332 360
572.4362 396
572.4391 349
572.4421 334
572.4450 314
572.4480 357
572.4509 296
572.4538 360
572.4568 319
572.4597 364
572.4627 329
572.4656 329
572.4686 325
572.4715 360
572.4745 323
572.4774 363
572.4804 324
572.4833 366
572.4862 302
572.4892 336
572.4921 335
572.4951 366
572.4980 297
572.5010 329
572.5039 320
572.5069 359
572.5098 330
572.5128 356
572.5157 316
572.5186 350
572.5216 283
572.5245 345
572.5275 309
572.5304 354
572.5334 323
572.5363 324
572.5393 333
572.5422 383
572.5452 322
572.5481 381
572.5510 331
572.5540 358
572.5569 314
572.5599 309
572.5628 297
572.5658 329
572.5687 303
572.5717 348
572.5746 308
572.5776 344
572.5805 283
572.5834 311
572.5864 306
572.5893 318
572.5923 258
572.5952 295
572.5982 288
572.6011 325
572.6041 296
572.6070 330
572.6100 285
572.6129 320
572.6159 254
572.6188 316
572.6217 279
572.6247 316
572.6276 285
572.6306 277
572.6335 267
572.6365 306
572.6394 245
572.6424 305
572.6453 272
572.6483 312
572.6512 279
572.6541 281
572.6571 278
572.6600 308
572.6630 273
572.6659 313
572.6689 276
572.6718 311
572.6748 255
572.6777 279
572.6807 275
572.6836 302
572.6866 245
572.6895 282
572.6924 271
572.6954 307
572.6983 280
572.7013 306
572.7042 276
572.7072 314
572.7101 256
572.7131 318
572.7160 276
572.7190 310
572.7219 280
572.7248 274
572.7278 262
572.7307 300
572.7337 252
572.7366 307
572.7396 275
572.7425 310
572.7455 276
572.7484 280
572.7514 272
572.7543 299
572.7573 266
572.7602 307
572.7631 274
572.7661 302
572.7690 242
572.7720 277
572.7749 281
572.7779 306
572.7808 249
572.7838 286
572.7867 276
572.7897 313
572.7926 289
572.7956 315
572.7985 286
572.8014 320
572.8044 258
572.8073 311
572.8103 273
572.8132 306
572.8162 278
572.8191 279
572.8221 275
572.8250 314
572.8280 259
572.8309 326
572.8339 287
572.8368 329
572.8397 306
572.8427 319
572.8456 332
572.8486 381
572.8515 361
572.8545 406
572.8574 356
572.8604 377
572.8633 299
572.8663 318
572.8692 301
572.8722 320
572.8751 262
572.8780 297
572.8810 282
572.8839 318
572.8869 288
572.8898 328
572.8928 317
572.8957 381
572.8987 341
572.9016 434
572.9046 401
572.9075 431
572.9105 387
572.9134 358
572.9164 321
572.9193 344
572.9222 273
572.9252 322
572.9281 277
572.9311 313
572.9340 279
572.9370 282
572.9399 279
572.9429 308
572.9458 273
572.9488 312
572.9517 270
572.9547 299
572.9576 238
572.9606 265
572.9635 264
572.9664 282
572.9694 230
572.9723 269
572.9753 264
572.9782 301
572.9812 273
572.9841 305
572.9871 271
572.9900 307
572.9930 245
572.9959 309
572.9989 268
573.0018 303
573.0047 275
573.0077 278
573.0106 273
573.0136 312
573.0165 254
573.0195 312
573.0224 273
573.0254 312
573.0283 278
573.0313 281
573.0342 278
573.0372 314
573.0401 277
573.0431 312
573.0460 278
573.0490 311
573.0519 246
573.0548 269
573.0578 267
573.0607 294
573.0637 238
573.0666 282
573.0696 269
573.0725 303
573.0755 270
573.0784 299
573.0814 268
573.0843 309
573.0873 252
573.0902 324
573.0932 296
573.0961 355
573.0990 373
573.1020 463
573.1049 637
573.1079 1013
573.1108 1271
573.1138 1825
573.1167 2072
573.1197 2400
573.1226 2328
573.1256 2314
573.1285 2131
573.1315 1975
573.1344 1572
573.1374 1407
573.1403 1050
573.1433 923
573.1462 683
573.1491 667
573.1521 634
573.1550 657
573.1580 556
573.1609 583
573.1639 530
573.1668 555
573.1698 493
573.1727 520
573.1757 461
573.1786 480
573.1816 382
573.1845 434
573.1875 374
573.1904 388
573.1934 347
573.1963 349
573.1992 361
573.2022 436
573.2051 419
573.2081 546
573.2110 559
573.2140 687
573.2169 696
573.2199 755
573.2228 773
573.2258 815
573.2287 728
573.2317 766
573.2346 686
573.2376 709
573.2405 579
573.2435 580
573.2464 542
573.2494 539
573.2523 439
573.2552 484
573.2582 486
573.2611 551
573.2641 550
573.2670 637
573.2700 656
573.2729 802
573.2759 799
573.2788 1028
573.2818 1059
573.2847 1165
573.2877 1104
573.2906 1115
573.2936 1130
573.2965 1280
573.2995 1223
573.3024 1454
573.3054 1412
573.3083 1478
573.3112 1334
573.3142 1327
573.3171 1322
573.3201 1428
573.3230 1360
573.3260 1458
573.3289 1350
573.3319 1449
573.3348 1322
573.3378 1427
573.3407 1420
573.3437 1408
573.3466 1159
573.3496 1155
573.3525 1067
573.3555 1120
573.3584 1051
573.3614 1099
573.3643 1008
573.3673 1016
573.3702 830
573.3731 873
573.3761 744
573.3790 739
573.3820 638
573.3849 591
573.3879 536
573.3908 562
573.3938 464
573.3967 544
573.3997 516
573.4026 600
573.4056 609
573.4085 677
573.4115 713
573.4144 758
573.4174 665
573.4203 664
573.4233 547
573.4262 560
573.4292 458
573.4321 485
573.4350 475
573.4380 481
573.4409 383
573.4439 400
573.4468 360
573.4498 384
573.4527 338
573.4557 367
573.4586 327
573.4616 356
573.4645 282
573.4675 343
573.4704 306
573.4734 338
573.4763 312
573.4793 317
573.4822 318
573.4852 368
573.4881 311
573.4911 370
573.4940 327
573.4970 358
573.4999 313
573.5029 306
573.5058 306
573.5087 340
573.5117 321
573.5146 384
573.5176 375
573.5205 443
573.5235 393
573.5264 441
573.5294 450
573.5323 485
573.5353 407
573.5382 441
573.5412 402
573.5441 417
573.5471 364
573.5500 382
573.5530 344
573.5559 375
573.5589 303
573.5618 354
573.5648 305
573.5677 338
573.5707 304
573.5736 304
573.5766 286
573.5795 322
573.5824 257
573.5854 312
573.5883 275
573.5913 303
573.5942 265
573.5972 271
573.6001 265
573.6031 306
573.6060 281
573.6090 322
573.6119 279
573.6149 308
573.6178 243
573.6208 270
573.6237 264
573.6267 287
573.6296 237
573.6326 272
573.6355 268
573.6385 306
573.6414 278
573.6444 302
573.6473 271
573.6503 308
573.6532 249
573.6562 308
573.6591 277
573.6621 303
573.6650 274
573.6679 267
573.6709 259
573.6738 302
573.6768 242
573.6797 296
573.6827 264
573.6856 303
573.6886 271
573.6915 276
573.6945 270
573.6974 298
573.7004 268
573.7033 300
573.7063 265
573.7092 303
573.7122 247
573.7151 264
573.7181 265
573.7210 287
573.7240 235
573.7269 267
573.7299 258
573.7328 291
573.7358 270
573.7387 305
573.7417 268
573.7446 304
573.7476 238
573.7505 294
573.7535 253
573.7564 285
573.7594 254
573.7623 253
573.7653 255
573.7682 292
573.7711 241
573.7741 297
573.7770 265
573.7800 302
573.7829 267
573.7859 268
573.7888 263
573.7918 297
573.7947 265
573.7977 306
573.8006 263
573.8036 297
573.8065 239
573.8095 265
573.8124 264
573.8154 284
573.8183 229
573.8213 268
573.8242 261
573.8272 293
573.8301 267
573.8331 304
573.8360 277
573.8390 313
573.8419 256
573.8449 325
573.8478 298
573.8508 335
573.8537 312
573.8567 315
573.8596 302
573.8626 338
573.8655 274
573.8685 322
573.8714 282
573.8744 317
573.8773 286
573.8803 289
573.8832 287
573.8862 311
573.8891 278
573.8921 318
573.8950 282
573.8979 322
573.9009 264
573.9038 295
573.9068 307
573.9097 326
573.9127 264
573.9156 296
573.9186 287
573.9215 318
573.9245 282
573.9274 303
573.9304 267
573.9333 295
573.9363 232
573.9392 284
573.9422 249
573.9451 285
573.9481 263
573.9510 259
573.9540 253
573.9569 298
573.9599 236
573.9628 290
573.9658 259
573.9687 291
573.9717 257
573.9746 255
573.9776 257
573.9805 290
573.9835 258
573.9864 295
573.9894 257
573.9923 291
573.9953 242
573.9982 271
574.0012 279
574.0041 311
574.0071 260
574.0100 298
574.0130 294
574.0159 337
574.0189 313
574.0218 344
574.0248 310
574.0277 341
574.0307 276
574.0336 327
574.0366 289
574.0395 322
574.0425 284
574.0454 274
574.0484 259
574.0513 293
574.0543 241
574.0572 299
574.0602 265
574.0631 302
574.0661 268
574.0690 265
574.0720 261
574.0749 289
574.0779 260
574.0808 296
574.0838 265
574.0867 296
574.0896 246
574.0926 278
574.0955 285
574.0985 313
574.1014 267
574.1044 337
574.1073 391
574.1103 542
574.1132 635
574.1162 829
574.1191 908
574.1221 1034
574.1250 899
574.1280 961
574.1309 798
574.1339 758
574.1368 620
574.1398 554
574.1427 497
574.1457 519
574.1486 419
574.1516 469
574.1545 407
574.1575 428
574.1604 375
574.1634 357
574.1663 342
574.1693 361
574.1722 326
574.1752 381
574.1781 337
574.1811 364
574.1840 292
574.1870 311
574.1899 307
574.1929 322
574.1958 265
574.1988 309
574.2017 302
574.2047 347
574.2076 331
574.2106 373
574.2135 351
574.2165 406
574.2194 344
574.2224 418
574.2253 381
574.2283 415
574.2312 379
574.2342 372
574.2371 354
574.2401 390
574.2430 321
574.2460 379
574.2489 333
574.2519 366
574.2548 336
574.2578 352
574.2607 356
574.2637 398
574.2666 371
574.2696 419
574.2725 388
574.2755 447
574.2784 400
574.2814 468
574.2843 504
574.2873 558
574.2902 496
574.2932 556
574.2961 554
574.2991 635
574.3020 645
574.3050 746
574.3079 723
574.3109 783
574.3138 667
574.3168 745
574.3197 682
574.3227 736
574.3256 690
574.3286 686
574.3315 671
574.3345 736
574.3374 660
574.3404 784
574.3433 745
574.3463 792
574.3492 709
574.3522 679
574.3551 643
574.3581 667
574.3610 601
574.3640 647
574.3669 581
574.3699 609
574.3728 509
574.3758 535
574.3787 519
574.3817 541
574.3846 468
574.3876 529
574.3905 522
574.3935 572
574.3964 528
574.3994 551
574.4023 486
574.4053 516
574.4082 430
574.4112 511
574.4141 478
574.4171 521
574.4200 467
574.4230 433
574.4259 389
574.4289 409
574.4318 338
574.4348 399
574.4377 350
574.4407 386
574.4436 342
574.4466 332
574.4495 314
574.4525 333
574.4554 287
574.4584 323
574.4613 283
574.4643 316
574.4672 258
574.4702 287
574.4731 284
574.4761 306
574.4790 257
574.4820 289
574.4849 282
574.4879 329
574.4908 300
574.4938 337
574.4968 300
574.4997 334
574.5027 277
574.5056 342
574.5086 291
574.5115 327
574.5145 306
574.5174 314
574.5204 319
574.5233 372
574.5263 313
574.5292 373
574.5322 331
574.5351 370
574.5381 331
574.5410 330
574.5440 316
574.5469 339
574.5499 303
574.5528 332
574.5558 296
574.5587 322
574.5617 263
574.5646 276
574.5676 277
574.5705 295
574.5735 241
574.5764 276
574.5794 266
574.5823 292
574.5853 263
574.5882 290
574.5912 254
574.5941 286
574.5971 236
574.6000 290
574.6030 253
574.6059 287
574.6089 262
574.6118 251
574.6148 244
574.6177 283
574.6207 231
574.6236 280
574.6266 244
574.6295 283
574.6325 251
574.6354 259
574.6384 254
574.6413 281
574.6443 253
574.6472 288
574.6502 253
574.6531 276
574.6561 220
574.6590 240
574.6620 243
574.6649 268
574.6679 220
574.6708 253
574.6738 241
574.6767 268
574.6797 246
574.6826 283
574.6856 260
574.6886 298
574.6915 238
574.6945 297
574.6974 252
574.7004 279
574.7033 254
574.7063 253
574.7092 249
574.7122 288
574.7151 233
574.7181 287
574.7210 252
574.7240 285
574.7269 257
574.7299 255
574.7328 245
574.7358 268
574.7387 239
574.7417 280
574.7446 248
574.7476 282
574.7505 229
574.7535 251
574.7564 258
574.7594 280
574.7623 225
574.7653 257
574.7682 250
574.7712 281
574.7741 249
574.7771 271
574.7800 240
574.7830 280
574.7859 228
574.7889 282
574.7918 248
574.7948 277
574.7977 264
574.8007 266
574.8036 252
574.8066 291
574.8096 236
574.8125 286
574.8155 257
574.8184 290
574.8214 254
574.8243 257
574.8273 256
574.8302 287
574.8332 260
574.8361 306
574.8391 279
574.8420 326
574.8450 280
574.8479 316
574.8509 319
574.8538 345
574.8568 289
574.8597 324
574.8627 305
574.8656 336
574.8686 301
574.8715 318
574.8745 276
574.8774 303
574.8804 251
574.8833 317
574.8863 288
574.8892 322
574.8922 293
574.8951 287
574.8981 273
574.9010 300
574.9040 246
574.9069 302
574.9099 262
574.9129 289
574.9158 255
574.9188 254
574.9217 251
574.9247 275
574.9276 245
574.9306 280
574.9335 244
574.9365 277
574.9394 229
574.9424 253
574.9453 251
574.9483 274
574.9512 219
574.9542 254
574.9571 247
574.9601 280
574.9630 256
574.9660 283
574.9689 249
574.9719 286
574.9748 229
574.9778 283
574.9807 249
574.9837 282
574.9866 261
574.9896 262
574.9925 257
574.9955 290
574.9985 235
575.0014 287
575.0044 256
575.0073 293
575.0103 262
575.0132 261
575.0162 254
575.0191 284
575.0221 250
575.0250 290
575.0280 257
575.0309 288
575.0339 233
575.0368 255
575.0398 263
575.0427 291
575.0457 241
575.0486 278
575.0516 263
575.0545 297
575.0575 269
575.0604 292
575.0634 262
575.0663 294
575.0693 232
575.0722 292
575.0752 251
575.0782 288
575.0811 257
575.0841 254
575.0870 250
575.0900 299
575.0929 252
575.0959 320
575.0988 307
575.1018 384
575.1047 387
575.1077 425
575.1106 444
575.1136 493
575.1165 465
575.1195 526
575.1224 486
575.1254 517
575.1283 420
575.1313 417
575.1342 392
575.1372 395
575.1401 321
575.1431 362
575.1461 358
575.1490 405
575.1520 380
575.1549 413
575.1579 365
575.1608 397
575.1638 324
575.1667 387
575.1697 342
575.1726 384
575.1756 368
575.1785 386
575.1815 431
575.1844 548
575.1874 551
575.1903 698
575.1933 667
575.1962 686
575.1992 575
575.2021 511
575.2051 452
575.2081 445
575.2110 375
575.2140 403
575.2169 352
575.2199 373
575.2228 305
575.2258 339
575.2287 347
575.2317 376
575.2346 327
575.2376 377
575.2405 363
575.2435 406
575.2464 375
575.2494 408
575.2523 380
575.2553 432
575.2582 380
575.2612 469
575.2641 435
575.2671 491
575.2701 469
575.2730 507
575.2760 567
575.2789 700
575.2819 661
575.2848 771
575.2878 715
575.2907 759
575.2937 704
575.2966 737
575.2996 760
575.3025 842
575.3055 851
575.3084 1053
575.3114 1184
575.3143 1501
575.3173 1559
575.3202 1731
575.3232 1691
575.3262 1589
575.3291 1242
575.3321 1203
575.3350 1089
575.3380 1145
575.3409 1104
575.3439 1271
575.3468 1367
575.3498 1698
575.3527 1771
575.3557 2104
575.3586 1969
575.3616 1873
575.3645 1499
575.3675 1250
575.3704 1031
575.3734 975
575.3763 760
575.3793 787
575.3823 662
575.3852 658
575.3882 569
575.3911 552
575.3941 533
575.3970 562
575.4000 519
575.4029 591
575.4059 580
575.4088 685
575.4118 647
575.4147 699
575.4177 678
575.4206 658
575.4236 510
575.4265 512
575.4295 446
575.4325 450
575.4354 383
575.4384 390
575.4413 339
575.4443 362
575.4472 284
575.4502 339
575.4531 301
575.4561 340
575.4590 324
575.4620 333
575.4649 335
575.4679 378
575.4708 315
575.4738 374
575.4767 326
575.4797 359
575.4827 323
575.4856 334
575.4886 346
575.4915 404
575.4945 393
575.4974 457
575.5004 437
575.5033 484
575.5063 408
575.5092 416
575.5122 399
575.5151 412
575.5181 333
575.5210 351
575.5240 321
575.5269 353
575.5299 328
575.5329 380
575.5358 386
575.5388 503
575.5417 546
575.5447 808
575.5476 929
575.5506 1118
575.5535 1086
575.5565 1018
575.5594 853
575.5624 764
575.5653 537
575.5683 518
575.5712 408
575.5742 398
575.5772 323
575.5801 303
575.5831 287
575.5860 305
575.5890 266
575.5919 298
575.5949 258
575.5978 290
575.6008 236
575.6037 260
575.6067 261
575.6096 279
575.6126 229
575.6155 258
575.6185 254
575.6215 287
575.6244 267
575.6274 295
575.6303 256
575.6333 291
575.6362 228
575.6392 286
575.6421 254
575.6451 288
575.6480 261
575.6510 259
575.6539 253
575.6569 292
575.6599 233
575.6628 290
575.6658 254
575.6687 291
575.6717 262
575.6746 261
575.6776 251
575.6805 277
575.6835 250
575.6864 288
575.6894 256
575.6923 291
575.6953 237
575.6982 260
575.7012 259
575.7042 286
575.7071 225
575.7101 255
575.7130 247
575.7160 281
575.7189 255
575.7219 286
575.7248 259
575.7278 295
575.7307 233
575.7337 292
575.7366 253
575.7396 285
575.7426 262
575.7455 259
575.7485 248
575.7514 277
575.7544 224
575.7573 276
575.7603 249
575.7632 288
575.7662 256
575.7691 259
575.7721 255
575.7750 279
575.7780 249
575.7810 288
575.7839 254
575.7869 284
575.7898 238
575.7928 260
575.7957 262
575.7987 285
575.8016 229
575.8046 260
575.8075 252
575.8105 285
575.8134 258
575.8164 291
575.8194 256
575.8223 284
575.8253 229
575.8282 292
575.8312 262
575.8341 297
575.8371 277
575.8400 278
575.8430 274
575.8459 317
575.8489 263
575.8518 322
575.8548 284
575.8578 319
575.8607 276
575.8637 273
575.8666 266
575.8696 298
575.8725 267
575.8755 308
575.8784 279
575.8814 309
575.8843 250
575.8873 273
575.8902 275
575.8932 301
575.8962 246
575.8991 275
575.9021 257
575.9050 287
575.9080 255
575.9109 283
575.9139 251
575.9168 283
575.9198 222
575.9227 278
575.9257 245
575.9287 278
575.9316 249
575.9346 248
575.9375 244
575.9405 280
575.9434 228
575.9464 282
575.9493 250
575.9523 282
575.9552 253
575.9582 256
575.9611 255
575.9641 288
575.9671 259
575.9700 298
575.9730 257
575.9759 283
575.9789 223
575.9818 247
575.9848 254
575.9877 278
575.9907 231
575.9936 268
575.9966 258
575.9996 290
576.0025 267
576.0055 292
576.0084 254
576.0114 289
576.0143 230
576.0173 295
576.0202 262
576.0232 297
576.0261 269
576.0291 264
576.0321 255
576.0350 293
576.0380 236
576.0409 291
576.0439 264
576.0468 299
576.0498 273
576.0527 269
576.0557 258
576.0586 286
576.0616 259
576.0646 297
576.0675 262
576.0705 294
576.0734 237
576.0764 263
576.0793 261
576.0823 283
576.0852 232
576.0882 266
576.0911 255
576.0941 296
576.0971 280
576.1000 321
576.1030 307
576.1059 357
576.1089 303
576.1118 386
576.1148 353
576.1177 386
576.1207 347
576.1236 333
576.1266 310
576.1296 335
576.1325 270
576.1355 329
576.1384 291
576.1414 329
576.1443 296
576.1473 298
576.1502 291
576.1532 325
576.1561 292
576.1591 333
576.1621 292
576.1650 324
576.1680 271
576.1709 301
576.1739 309
576.1768 334
576.1798 280
576.1827 331
576.1857 336
576.1887 404
576.1916 406
576.1946 469
576.1975 433
576.2005 458
576.2034 355
576.2064 403
576.2093 336
576.2123 357
576.2152 319
576.2182 317
576.2212 308
576.2241 351
576.2271 284
576.2300 343
576.2330 309
576.2359 352
576.2389 319
576.2418 325
576.2448 324
576.2478 356
576.2507 324
576.2537 365
576.2566 329
576.2596 368
576.2625 312
576.2655 348
576.2684 363
576.2714 411
576.2743 371
576.2773 448
576.2803 459
576.2832 529
576.2862 495
576.2891 527
576.2921 479
576.2950 524
576.2980 445
576.3009 533
576.3039 503
576.3069 581
576.3098 608
576.3128 711
576.3157 822
576.3187 1013
576.3216 973
576.3246 1081
576.3275 956
576.3305 946
576.3334 812
576.3364 774
576.3394 738
576.3423 778
576.3453 738
576.3482 867
576.3512 891
576.3541 1056
576.3571 1023
576.3600 1104
576.3630 1057
576.3660 1015
576.3689 812
576.3719 815
576.3748 749
576.3778 796
576.3807 738
576.3837 769
576.3866 693
576.3896 700
576.3926 562
576.3955 595
576.3985 502
576.4014 517
576.4044 459
576.4073 463
576.4103 462
576.4132 526
576.4162 456
576.4192 519
576.4221 461
576.4251 484
576.4280 417
576.4310 383
576.4339 356
576.4369 370
576.4398 322
576.4428 345
576.4458 299
576.4487 325
576.4517 266
576.4546 293
576.4576 302
576.4605 328
576.4635 277
576.4664 319
576.4694 307
576.4724 346
576.4753 313
576.4783 345
576.4812 305
576.4842 348
576.4871 291
576.4901 354
576.4930 321
576.4960 368
576.4990 352
576.5019 358
576.5049 355
576.5078 393
576.5108 321
576.5137 370
576.5167 319
576.5196 347
576.5226 303
576.5256 301
576.5285 287
576.5315 317
576.5344 290
576.5374 334
576.5403 322
576.5433 397
576.5462 398
576.5492 509
576.5522 574
576.5551 644
576.5581 576
576.5610 591
576.5640 510
576.5669 492
576.5699 396
576.5728 387
576.5758 319
576.5788 337
576.5817 267
576.5847 313
576.5876 262
576.5906 295
576.5935 262
576.5965 255
576.5995 252
576.6024 281
576.6054 234
576.6083 292
576.6113 256
576.6142 298
576.6172 270
576.6201 267
576.6231 262
576.6261 291
576.6290 264
576.6320 300
576.6349 260
576.6379 294
576.6408 235
576.6438 258
576.6467 260
576.6497 282
576.6527 235
576.6556 270
576.6586 259
576.6615 297
576.6645 269
576.6674 293
576.6704 261
576.6734 294
576.6763 240
576.6793 292
576.6822 255
576.6852 284
576.6881 263
576.6911 259
576.6940 256
576.6970 293
576.7000 233
576.7029 292
576.7059 255
576.7088 289
576.7118 259
576.7147 264
576.7177 255
576.7207 281
576.7236 249
576.7266 291
576.7295 263
576.7325 295
576.7354 238
576.7384 261
576.7413 262
576.7443 283
576.7473 225
576.7502 255
576.7532 244
576.7561 283
576.7591 261
576.7620 288
576.7650 258
576.7680 291
576.7709 236
576.7739 291
576.7768 252
576.7798 282
576.7827 257
576.7857 258
576.7886 252
576.7916 287
576.7946 229
576.7975 286
576.8005 252
576.8034 283
576.8064 250
576.8093 251
576.8123 250
576.8153 276
576.8182 248
576.8212 297
576.8241 262
576.8271 298
576.8300 243
576.8330 270
576.8360 277
576.8389 304
576.8419 252
576.8448 299
576.8478 307
576.8507 359
576.8537 336
576.8566 369
576.8596 329
576.8626 350
576.8655 282
576.8685 338
576.8714 294
576.8744 332
576.8773 317
576.8803 328
576.8833 342
576.8862 394
576.8892 333
576.8921 375
576.8951 322
576.8980 336
576.9010 287
576.9040 282
576.9069 281
576.9099 297
576.9128 264
576.9158 295
576.9187 248
576.9217 278
576.9247 223
576.9276 244
576.9306 246
576.9335 265
576.9365 213
576.9394 247
576.9424 245
576.9453 282
576.9483 255
576.9513 274
576.9542 244
576.9572 279
576.9601 229
576.9631 287
576.9660 250
576.9690 284
576.9720 261
576.9749 257
576.9779 255
576.9808 300
576.9838 247
576.9867 296
576.9897 263
576.9927 299
576.9956 262
576.9986 262
577.0015 253
577.0045 273
577.0074 246
577.0104 284
577.0134 257
577.0163 294
577.0193 238
577.0222 264
577.0252 264
577.0281 281
577.0311 233
577.0341 267
577.0370 257
577.0400 291
577.0429 271
577.0459 305
577.0488 275
577.0518 306
577.0548 242
577.0577 298
577.0607 261
577.0636 299
577.0666 274
577.0695 268
577.0725 260
577.0755 297
577.0784 234
577.0814 287
577.0843 253
577.0873 295
577.0902 281
577.0932 323
577.0962 388
577.0991 556
577.1021 677
577.1050 927
577.1080 997
577.1109 1099
577.1139 929
577.1169 862
577.1198 727
577.1228 635
577.1257 453
577.1287 444
577.1316 383
577.1346 399
577.1376 344
577.1405 357
577.1435 315
577.1464 348
577.1494 287
577.1523 343
577.1553 310
577.1583 348
577.1612 332
577.1642 336
577.1671 336
577.1701 397
577.1730 344
577.1760 424
577.1790 396
577.1819 440
577.1849 404
577.1878 415
577.1908 405
577.1937 430
577.1967 387
577.1997 429
577.2026 373
577.2056 411
577.2085 339
577.2115 370
577.2145 380
577.2174 414
577.2204 350
577.2233 388
577.2263 369
577.2292 408
577.2322 377
577.2352 416
577.2381 387
577.2411 433
577.2440 362
577.2470 439
577.2499 404
577.2529 454
577.2559 439
577.2588 466
577.2618 473
577.2647 539
577.2677 468
577.2706 560
577.2736 530
577.2766 600
577.2795 577
577.2825 655
577.2854 774
577.2884 1079
577.2913 1343
577.2943 1812
577.2973 2000
577.3002 2210
577.3032 1967
577.3061 1974
577.3091 1914
577.3121 1985
577.3150 1794
577.3180 1923
577.3209 1849
577.3239 1957
577.3268 1926
577.3298 2201
577.3328 2270
577.3357 2460
577.3387 2147
577.3416 2189
577.3446 1888
577.3475 1887
577.3505 1739
577.3535 1729
577.3564 1670
577.3594 1788
577.3623 1655
577.3653 1989
577.3683 2042
577.3712 2262
577.3742 2059
577.3771 1880
577.3801 1584
577.3830 1394
577.3860 1076
577.3890 1024
577.3919 843
577.3949 818
577.3978 646
577.4008 632
577.4037 597
577.4067 593
577.4097 478
577.4126 504
577.4156 456
577.4185 467
577.4215 410
577.4245 431
577.4274 385
577.4304 424
577.4333 350
577.4363 425
577.4392 386
577.4422 437
577.4452 399
577.4481 395
577.4511 379
577.4540 412
577.4570 331
577.4599 397
577.4629 357
577.4659 398
577.4688 371
577.4718 400
577.4747 445
577.4777 525
577.4807 505
577.4836 579
577.4866 539
577.4895 584
577.4925 512
577.4954 602
577.4984 784
577.5014 1395
577.5043 2557
577.5073 5810
577.5102 10674
577.5132 17817
577.5162 23440
577.5191 28471
577.5221 28403
577.5250 26456
577.5280 19791
577.5309 16038
577.5339 10573
577.5369 7537
577.5398 4796
577.5428 3274
577.5457 2222
577.5487 1678
577.5517 1061
577.5546 913
577.5576 674
577.5605 644
577.5635 535
577.5664 495
577.5694 452
577.5724 458
577.5753 390
577.5783 429
577.5812 366
577.5842 390
577.5872 319
577.5901 340
577.5931 329
577.5960 355
577.5990 297
577.6019 336
577.6049 325
577.6079 362
577.6108 328
577.6138 358
577.6167 312
577.6197 348
577.6227 285
577.6256 355
577.6286 312
577.6315 349
577.6345 317
577.6375 307
577.6404 302
577.6434 341
577.6463 280
577.6493 341
577.6522 308
577.6552 343
577.6582 300
577.6611 301
577.6641 303
577.6670 333
577.6700 299
577.6730 343
577.6759 300
577.6789 333
577.6818 274
577.6848 296
577.6877 300
577.6907 332
577.6937 285
577.6966 331
577.6996 313
577.7025 347
577.7055 317
577.7085 348
577.7114 311
577.7144 351
577.7173 287
577.7203 354
577.7233 308
577.7262 349
577.7292 317
577.7321 311
577.7351 305
577.7380 348
577.7410 290
577.7440 354
577.7469 310
577.7499 349
577.7528 313
577.7558 322
577.7588 317
577.7617 352
577.7647 312
577.7676 359
577.7706 319
577.7736 363
577.7765 294
577.7795 323
577.7824 326
577.7854 352
577.7883 291
577.7913 333
577.7943 326
577.7972 373
577.8002 339
577.8031 367
577.8061 327
577.8091 360
577.8120 290
577.8150 358
577.8179 310
577.8209 346
577.8239 316
577.8268 320
577.8298 312
577.8327 367
577.8357 299
577.8387 361
577.8416 317
577.8446 365
577.8475 337
577.8505 340
577.8534 336
577.8564 374
577.8594 344
577.8623 395
577.8653 357
577.8682 399
577.8712 338
577.8742 374
577.8771 379
577.8801 409
577.8830 336
577.8860 363
577.8890 340
577.8919 377
577.8949 341
577.8978 371
577.9008 324
577.9038 368
577.9067 299
577.9097 362
577.9126 312
577.9156 354
577.9186 322
577.9215 316
577.9245 304
577.9274 342
577.9304 274
577.9333 340
577.9363 302
577.9393 339
577.9422 307
577.9452 311
577.9481 308
577.9511 342
577.9541 303
577.9570 343
577.9600 305
577.9629 334
577.9659 268
577.9689 296
577.9718 298
577.9748 327
577.9777 271
577.9807 304
577.9837 295
577.9866 332
577.9896 301
577.9925 336
577.9955 305
577.9985 347
578.0014 282
578.0044 349
578.0073 302
578.0103 338
578.0133 301
578.0162 299
578.0192 298
578.0221 350
578.0251 286
578.0281 343
578.0310 299
578.0340 344
578.0369 306
578.0399 307
578.0428 312
578.0458 355
578.0488 331
578.0517 378
578.0547 338
578.0576 366
578.0606 297
578.0636 320
578.0665 318
578.0695 336
578.0724 272
578.0754 310
578.0784 304
578.0813 335
578.0843 293
578.0872 325
578.0902 293
578.0932 340
578.0961 290
578.0991 387
578.1020 393
578.1050 508
578.1080 540
578.1109 597
578.1139 608
578.1168 657
578.1198 512
578.1228 536
578.1257 429
578.1287 437
578.1316 367
578.1346 346
578.1376 327
578.1405 356
578.1435 321
578.1464 356
578.1494 315
578.1524 351
578.1553 294
578.1583 329
578.1612 335
578.1642 364
578.1672 303
578.1701 339
578.1731 330
578.1760 376
578.1790 347
578.1820 378
578.1849 334
578.1879 382
578.1908 313
578.1938 384
578.1968 342
578.1997 382
578.2027 339
578.2056 334
578.2086 323
578.2116 364
578.2145 304
578.2175 369
578.2204 319
578.2234 352
578.2264 314
578.2293 319
578.2323 315
578.2352 356
578.2382 326
578.2412 372
578.2441 332
578.2471 373
578.2500 311
578.2530 345
578.2560 348
578.2589 387
578.2619 332
578.2648 373
578.2678 371
578.2708 420
578.2737 396
578.2767 445
578.2796 418
578.2826 481
578.2856 425
578.2885 548
578.2915 576
578.2944 735
578.2974 803
578.3004 909
578.3033 943
578.3063 1033
578.3092 908
578.3122 1029
578.3152 967
578.3181 1051
578.3211 961
578.3240 948
578.3270 922
578.3300 995
578.3329 979
578.3359 1120
578.3389 1063
578.3418 1105
578.3448 920
578.3477 921
578.3507 900
578.3537 945
578.3566 843
578.3596 920
578.3625 898
578.3655 992
578.3685 975
578.3714 1097
578.3744 1053
578.3773 1097
578.3803 900
578.3833 909
578.3862 735
578.3892 705
578.3921 591
578.3951 539
578.3981 495
578.4010 509
578.4040 411
578.4069 457
578.4099 394
578.4129 420
578.4158 361
578.4188 355
578.4217 341
578.4247 360
578.4277 318
578.4306 356
578.4336 305
578.4365 346
578.4395 291
578.4425 326
578.4454 331
578.4484 357
578.4514 293
578.4543 325
578.4573 305
578.4602 339
578.4632 303
578.4662 333
578.4691 304
578.4721 346
578.4750 295
578.4780 379
578.4810 358
578.4839 412
578.4869 381
578.4898 381
578.4928 376
578.4958 424
578.4987 375
578.5017 514
578.5046 674
578.5076 1326
578.5106 2405
578.5135 4417
578.5165 6996
578.5194 9893
578.5224 11135
578.5254 12017
578.5283 10450
578.5313 8864
578.5343 5988
578.5372 4449
578.5402 3079
578.5431 2242
578.5461 1427
578.5491 1141
578.5520 843
578.5550 711
578.5579 538
578.5609 493
578.5639 403
578.5668 417
578.5698 323
578.5727 379
578.5757 336
578.5787 376
578.5816 348
578.5846 352
578.5875 345
578.5905 390
578.5935 319
578.5964 368
578.5994 317
578.6024 344
578.6053 296
578.6083 295
578.6112 286
578.6142 320
578.6172 296
578.6201 346
578.6231 304
578.6260 340
578.6290 274
578.6320 292
578.6349 294
578.6379 314
578.6408 261
578.6438 304
578.6468 321
578.6497 411
578.6527 445
578.6557 567
578.6586 604
578.6616 696
578.6645 591
578.6675 629
578.6705 505
578.6734 473
578.6764 380
578.6793 338
578.6823 307
578.6853 336
578.6882 269
578.6912 319
578.6942 273
578.6971 306
578.7001 276
578.7030 273
578.7060 270
578.7090 299
578.7119 270
578.7149 310
578.7178 267
578.7208 298
578.7238 245
578.7267 270
578.7297 271
578.7326 297
578.7356 245
578.7386 280
578.7415 268
578.7445 308
578.7475 281
578.7504 309
578.7534 278
578.7563 315
578.7593 243
578.7623 302
578.7652 264
578.7682 298
578.7711 277
578.7741 275
578.7771 271
578.7800 309
578.7830 251
578.7860 307
578.7889 269
578.7919 306
578.7948 278
578.7978 283
578.8008 276
578.8037 308
578.8067 282
578.8096 331
578.8126 293
578.8156 336
578.8185 280
578.8215 299
578.8245 293
578.8274 320
578.8304 263
578.8333 307
578.8363 296
578.8393 337
578.8422 313
578.8452 342
578.8481 315
578.8511 359
578.8541 306
578.8570 373
578.8600 337
578.8630 376
578.8659 338
578.8689 336
578.8718 322
578.8748 361
578.8778 294
578.8807 350
578.8837 297
578.8867 339
578.8896 296
578.8926 292
578.8955 287
578.8985 314
578.9015 280
578.9044 320
578.9074 282
578.9103 318
578.9133 256
578.9163 279
578.9192 281
578.9222 301
578.9252 245
578.9281 278
578.9311 265
578.9340 297
578.9370 268
578.9400 297
578.9429 263
578.9459 298
578.9489 240
578.9518 299
578.9548 264
578.9577 298
578.9607 270
578.9637 268
578.9666 266
578.9696 307
578.9725 253
578.9755 314
578.9785 271
578.9814 307
578.9844 274
578.9874 279
578.9903 276
578.9933 305
578.9962 269
578.9992 315
579.0022 279
579.0051 319
579.0081 270
579.0111 299
579.0140 295
579.0170 318
579.0199 255
579.0229 290
579.0259 277
579.0288 312
579.0318 280
579.0347 314
579.0377 277
579.0407 316
579.0436 254
579.0466 318
579.0496 275
579.0525 311
579.0555 286
579.0584 287
579.0614 280
579.0644 318
579.0673 257
579.0703 317
579.0733 274
579.0762 316
579.0792 277
579.0821 279
579.0851 271
579.0881 303
579.0910 283
579.0940 353
579.0970 340
579.0999 413
579.1029 376
579.1058 437
579.1088 451
579.1118 472
579.1147 393
579.1177 419
579.1207 377
579.1236 395
579.1266 339
579.1295 356
579.1325 312
579.1355 344
579.1384 277
579.1414 340
579.1444 308
579.1473 340
579.1503 306
579.1532 303
579.1562 300
579.1592 338
579.1621 273
579.1651 333
579.1681 301
579.1710 351
579.1740 325
579.1769 342
579.1799 372
579.1829 481
579.1858 576
579.1888 854
579.1918 1071
579.1947 1395
579.1977 1411
579.2006 1487
579.2036 1346
579.2066 1197
579.2095 867
579.2125 777
579.2155 630
579.2184 601
579.2214 503
579.2243 499
579.2273 425
579.2303 451
579.2332 363
579.2362 427
579.2392 377
579.2421 415
579.2451 379
579.2480 381
579.2510 389
579.2540 442
579.2569 386
579.2599 477
579.2629 478
579.2658 620
579.2688 703
579.2717 887
579.2747 1039
579.2777 1193
579.2806 1142
579.2836 1213
579.2866 1111
579.2895 1179
579.2925 1044
579.2954 1116
579.2984 1146
579.3014 1264
579.3043 1274
579.3073 1629
579.3103 1850
579.3132 2137
579.3162 2046
579.3192 2027
579.3221 1715
579.3251 1589
579.3280 1237
579.3310 1287
579.3340 1151
579.3369 1264
579.3399 1304
579.3429 1553
579.3458 1837
579.3488 2235
579.3517 2169
579.3547 2279
579.3577 1925
579.3606 1735
579.3636 1342
579.3666 1131
579.3695 963
579.3725 904
579.3754 761
579.3784 762
579.3814 672
579.3843 693
579.3873 581
579.3903 581
579.3932 532
579.3962 518
579.3992 410
579.4021 428
579.4051 384
579.4080 409
579.4110 359
579.4140 377
579.4169 343
579.4199 387
579.4229 325
579.4258 391
579.4288 352
579.4317 378
579.4347 340
579.4377 336
579.4406 316
579.4436 351
579.4466 284
579.4495 337
579.4525 299
579.4555 342
579.4584 328
579.4614 372
579.4643 436
579.4673 554
579.4703 591
579.4732 712
579.4762 678
579.4792 689
579.4821 545
579.4851 530
579.4880 491
579.4910 484
579.4940 397
579.4969 431
579.4999 404
579.5029 448
579.5058 427
579.5088 527
579.5118 634
579.5147 993
579.5177 1308
579.5206 2049
579.5236 2462
579.5266 2855
579.5295 2661
579.5325 2367
579.5355 1895
579.5384 1574
579.5414 1045
579.5444 906
579.5473 646
579.5503 581
579.5532 439
579.5562 383
579.5592 334
579.5621 345
579.5651 295
579.5681 326
579.5710 283
579.5740 310
579.5770 253
579.5799 282
579.5829 283
579.5858 306
579.5888 258
579.5918 297
579.5947 287
579.5977 315
579.6007 278
579.6036 304
579.6066 267
579.6096 304
579.6125 246
579.6155 309
579.6184 267
579.6214 298
579.6244 270
579.6273 269
579.6303 263
579.6333 294
579.6362 239
579.6392 291
579.6422 259
579.6451 297
579.6481 272
579.6510 295
579.6540 314
579.6570 379
579.6599 384
579.6629 449
579.6659 417
579.6688 449
579.6718 359
579.6748 354
579.6777 328
579.6807 329
579.6836 255
579.6866 283
579.6896 260
579.6925 284
579.6955 251
579.6985 281
579.7014 253
579.7044 287
579.7074 228
579.7103 290
579.7133 261
579.7162 294
579.7192 266
579.7222 261
579.7251 254
579.7281 290
579.7311 235
579.7340 285
579.7370 249
579.7400 278
579.7429 255
579.7459 258
579.7489 254
579.7518 277
579.7548 251
579.7577 288
579.7607 254
579.7637 292
579.7666 236
579.7696 255
579.7726 265
579.7755 290
579.7785 238
579.7815 260
579.7844 240
579.7874 278
579.7903 253
579.7933 274
579.7963 242
579.7992 279
579.8022 225
579.8052 289
579.8081 251
579.8111 289
579.8141 263
579.8170 263
579.8200 255
579.8230 292
579.8259 232
579.8289 287
579.8318 258
579.8348 296
579.8378 262
579.8407 262
579.8437 256
579.8467 285
579.8496 260
579.8526 307
579.8556 286
579.8585 321
579.8615 263
579.8645 283
579.8674 287
579.8704 313
579.8733 263
579.8763 300
579.8793 290
579.8822 319
579.8852 279
579.8882 302
579.8911 264
579.8941 294
579.8971 239
579.9000 292
579.9030 254
579.9060 288
579.9089 264
579.9119 264
579.9148 255
579.9178 293
579.9208 230
579.9237 280
579.9267 249
579.9297 281
579.9326 251
579.9356 252
579.9386 247
579.9415 276
579.9445 243
579.9475 274
579.9504 245
579.9534 277
579.9563 229
579.9593 255
579.9623 253
579.9652 275
579.9682 221
579.9712 261
579.9741 242
579.9771 280
579.9801 257
579.9830 283
579.9860 259
579.9890 288
579.9919 223
579.9949 285
579.9979 246
580.0008 282
580.0038 260
580.0067 261
580.0097 257
580.0127 288
580.0156 233
580.0186 289
580.0216 251
580.0245 288
580.0275 257
580.0305 259
580.0334 253
580.0364 287
580.0394 255
580.0423 294
580.0453 261
580.0483 287
580.0512 233
580.0542 259
580.0571 262
580.0601 281
580.0631 235
580.0660 267
580.0690 258
580.0720 291
580.0749 265
580.0779 296
580.0809 262
580.0838 296
580.0868 232
580.0898 286
580.0927 254
580.0957 297
580.0987 278
580.1016 295
580.1046 305
580.1076 352
580.1105 288
580.1135 348
580.1164 306
580.1194 333
580.1224 287
580.1253 281
580.1283 268
580.1313 303
580.1342 265
580.1372 302
580.1402 263
580.1431 293
580.1461 238
580.1491 265
580.1520 269
580.1550 290
580.1580 241
580.1609 278
580.1639 263
580.1669 300
580.1698 281
580.1728 313
580.1757 280
580.1787 321
580.1817 267
580.1846 350
580.1876 355
580.1906 465
580.1935 524
580.1965 624
580.1995 693
580.2024 776
580.2054 656
580.2084 678
580.2113 549
580.2143 534
580.2173 427
580.2202 395
580.2232 366
580.2262 375
580.2291 326
580.2321 361
580.2350 314
580.2380 344
580.2410 278
580.2439 309
580.2469 315
580.2499 346
580.2528 294
580.2558 336
580.2588 324
580.2617 364
580.2647 341
580.2677 397
580.2706 405
580.2736 498
580.2766 476
580.2795 613
580.2825 593
580.2855 655
580.2884 617
580.2914 632
580.2944 632
580.2973 693
580.3003 616
580.3033 725
580.3062 726
580.3092 881
580.3121 927
580.3151 1014
580.3181 1022
580.3210 1029
580.3240 873
580.3270 855
580.3299 714
580.3329 717
580.3359 595
580.3388 618
580.3418 637
580.3448 734
580.3477 724
580.3507 896
580.3537 957
580.3566 1040
580.3596 926
580.3626 886
580.3655 729
580.3685 692
580.3715 522
580.3744 560
580.3774 481
580.3804 499
580.3833 450
580.3863 438
580.3893 426
580.3922 472
580.3952 397
580.3981 453
580.4011 402
580.4041 421
580.4070 363
580.4100 346
580.4130 337
580.4159 359
580.4189 323
580.4219 356
580.4248 315
580.4278 340
580.4308 286
580.4337 307
580.4367 302
580.4397 315
580.4426 254
580.4456 279
580.4486 267
580.4515 309
580.4545 284
580.4575 317
580.4604 291
580.4634 337
580.4664 287
580.4693 377
580.4723 366
580.4753 432
580.4782 411
580.4812 412
580.4842 388
580.4871 408
580.4901 319
580.4931 359
580.4960 315
580.4990 349
580.5020 305
580.5049 304
580.5079 307
580.5108 337
580.5138 320
580.5168 394
580.5197 405
580.5227 527
580.5257 528
580.5286 615
580.5316 627
580.5346 627
580.5375 497
580.5405 480
580.5435 409
580.5464 399
580.5494 329
580.5524 335
580.5553 291
580.5583 320
580.5613 262
580.5642 318
580.5672 283
580.5702 314
580.5731 282
580.5761 276
580.5791 266
580.5820 300
580.5850 250
580.5880 302
580.5909 265
580.5939 313
580.5969 307
580.5998 330
580.6028 342
580.6058 373
580.6087 329
580.6117 351
580.6147 294
580.6176 309
580.6206 245
580.6236 263
580.6265 255
580.6295 270
580.6325 221
580.6354 252
580.6384 245
580.6414 282
580.6443 254
580.6473 280
580.6503 246
580.6532 284
580.6562 236
580.6592 301
580.6621 277
580.6651 313
580.6681 286
580.6710 276
580.6740 260
580.6770 291
580.6799 232
580.6829 278
580.6859 244
580.6888 280
580.6918 250
580.6948 257
580.6977 251
580.7007 273
580.7037 240
580.7066 272
580.7096 242
580.7125 271
580.7155 223
580.7185 243
580.7214 246
580.7244 272
580.7274 221
580.7303 248
580.7333 239
580.7363 272
580.7392 241
580.7422 269
580.7452 244
580.7481 271
580.7511 214
580.7541 274
580.7570 240
580.7600 275
580.7630 246
580.7659 246
580.7689 239
580.7719 269
580.7748 216
580.7778 266
580.7808 233
580.7837 263
580.7867 233
580.7897 236
580.7926 241
580.7956 265
580.7986 235
580.8015 269
580.8045 234
580.8075 266
580.8104 219
580.8134 243
580.8164 248
580.8193 269
580.8223 218
580.8253 249
580.8282 240
580.8312 270
580.8342 241
580.8371 271
580.8401 248
580.8431 291
580.8460 247
580.8490 309
580.8520 276
580.8549 307
580.8579 276
580.8609 272
580.8638 262
580.8668 300
580.8698 241
580.8727 289
580.8757 253
580.8787 289
580.8816 257
580.8846 262
580.8876 261
580.8906 286
580.8935 254
580.8965 292
580.8995 265
580.9024 294
580.9054 239
580.9084 265
580.9113 269
580.9143 295
580.9173 243
580.9202 270
580.9232 252
580.9262 286
580.9291 251
580.9321 279
580.9351 243
580.9380 273
580.9410 210
580.9440 263
580.9469 237
580.9499 270
580.9529 243
580.9558 240
580.9588 238
580.9618 280
580.9647 238
580.9677 308
580.9707 290
580.9736 349
580.9766 334
580.9796 346
580.9825 346
580.9855 361
580.9885 309
580.9914 338
580.9944 288
580.9974 316
581.0003 258
581.0033 282
581.0063 288
581.0092 306
581.0122 248
581.0152 279
581.0181 267
581.0211 293
581.0241 269
581.0270 295
581.0300 259
581.0330 292
581.0359 232
581.0389 289
581.0419 254
581.0448 287
581.0478 260
581.0508 255
581.0537 243
581.0567 279
581.0597 226
581.0626 287
581.0656 257
581.0686 292
581.0715 261
581.0745 258
581.0775 251
581.0804 282
581.0834 257
581.0864 296
581.0894 261
581.0923 289
581.0953 235
581.0983 268
581.1012 276
581.1042 305
581.1072 258
581.1101 293
581.1131 280
581.1161 309
581.1190 280
581.1220 302
581.1250 271
581.1279 303
581.1309 249
581.1339 316
581.1368 285
581.1398 327
581.1428 303
581.1457 301
581.1487 294
581.1517 336
581.1546 273
581.1576 324
581.1606 283
581.1635 319
581.1665 282
581.1695 286
581.1724 288
581.1754 328
581.1784 323
581.1813 429
581.1843 479
581.1873 647
581.1902 679
581.1932 815
581.1962 848
581.1992 851
581.2021 684
581.2051 658
581.2081 560
581.2110 534
581.2140 442
581.2170 443
581.2199 388
581.2229 430
581.2259 371
581.2288 459
581.2318 439
581.2348 504
581.2377 468
581.2407 469
581.2437 463
581.2466 521
581.2496 461
581.2526 565
581.2555 548
581.2585 621
581.2615 604
581.2644 668
581.2674 726
581.2704 850
581.2733 886
581.2763 1139
581.2793 1391
581.2822 2106
581.2852 2753
581.2882 3982
581.2912 4935
581.2941 5584
581.2971 5089
581.3001 4923
581.3030 4210
581.3060 3875
581.3090 3222
581.3119 3024
581.3149 2625
581.3179 2713
581.3208 2609
581.3238 3297
581.3268 3586
581.3297 4025
581.3327 3735
581.3357 3341
581.3386 2714
581.3416 2327
581.3446 1628
581.3475 1511
581.3505 1247
581.3535 1255
581.3564 1200
581.3594 1351
581.3624 1518
581.3654 1712
581.3683 1622
581.3713 1619
581.3743 1322
581.3772 1160
581.3802 833
581.3832 735
581.3861 625
581.3891 577
581.3921 444
581.3950 457
581.3980 424
581.4010 453
581.4039 409
581.4069 436
581.4099 386
581.4128 414
581.4158 346
581.4188 409
581.4217 362
581.4247 389
581.4277 347
581.4307 337
581.4336 314
581.4366 356
581.4396 299
581.4425 356
581.4455 311
581.4485 345
581.4514 301
581.4544 299
581.4574 294
581.4603 319
581.4633 286
581.4663 327
581.4692 292
581.4722 338
581.4752 293
581.4781 327
581.4811 329
581.4841 345
581.4871 273
581.4900 309
581.4930 290
581.4960 322
581.4989 291
581.5019 316
581.5049 276
581.5078 310
581.5108 255
581.5138 319
581.5167 289
581.5197 328
581.5227 305
581.5256 312
581.5286 324
581.5316 372
581.5345 301
581.5375 357
581.5405 302
581.5435 325
581.5464 281
581.5494 278
581.5524 270
581.5553 302
581.5583 276
581.5613 317
581.5642 282
581.5672 322
581.5702 262
581.5731 286
581.5761 278
581.5791 303
581.5820 252
581.5850 289
581.5880 274
581.5910 308
581.5939 286
581.5969 317
581.5999 283
581.6028 324
581.6058 271
581.6088 335
581.6117 291
581.6147 320
581.6177 289
581.6206 281
581.6236 269
581.6266 306
581.6295 250
581.6325 300
581.6355 262
581.6385 297
581.6414 267
581.6444 273
581.6474 266
581.6503 290
581.6533 263
581.6563 302
581.6592 264
581.6622 294
581.6652 242
581.6681 266
581.6711 265
581.6741 295
581.6770 244
581.6800 270
581.6830 258
581.6860 295
581.6889 269
581.6919 297
581.6949 265
581.6978 294
581.7008 238
581.7038 298
581.7067 260
581.7097 289
581.7127 264
581.7156 265
581.7186 254
581.7216 286
[truncated: 7,039,573 more chars]
