# Supplementary material for: Nanoparticles and photochemistry for native-like transmembrane protein footprinting
Source: Nat Commun. 2021 Dec 14;12:7270. doi: 10.1038/s41467-021-27588-8 (PMC8671412; doi:10.1038/s41467-021-27588-8)
Supplement: Supplementary file 3 — Source Data [file 41467_2021_27588_MOESM3_ESM.zip › Source Data/Source Data/1c-PE-acetone-34uM.xy]

294.8653 240
294.8674 235
294.8695 239
294.8717 212
294.8738 235
294.8759 213
294.8780 233
294.8801 205
294.8822 207
294.8843 206
294.8865 233
294.8886 211
294.8907 213
294.8928 208
294.8949 243
294.8970 214
294.8991 239
294.9013 216
294.9034 239
294.9055 214
294.9076 212
294.9097 210
294.9118 239
294.9139 209
294.9161 224
294.9182 200
294.9203 236
294.9224 211
294.9245 238
294.9266 218
294.9287 237
294.9309 207
294.9330 236
294.9351 211
294.9372 233
294.9393 210
294.9414 230
294.9435 206
294.9457 234
294.9478 211
294.9499 218
294.9520 211
294.9541 235
294.9562 214
294.9583 211
294.9605 212
294.9626 239
294.9647 209
294.9668 236
294.9689 216
294.9710 241
294.9731 211
294.9753 209
294.9774 212
294.9795 235
294.9816 216
294.9837 235
294.9858 207
294.9879 237
294.9901 210
294.9922 233
294.9943 209
294.9964 238
294.9985 211
295.0006 232
295.0027 209
295.0049 233
295.0070 214
295.0091 238
295.0112 217
295.0133 236
295.0154 210
295.0175 221
295.0197 221
295.0218 241
295.0239 211
295.0260 202
295.0281 202
295.0302 229
295.0323 212
295.0345 237
295.0366 214
295.0387 241
295.0408 212
295.0429 212
295.0450 214
295.0471 239
295.0493 219
295.0514 239
295.0535 211
295.0556 244
295.0577 210
295.0598 225
295.0619 208
295.0641 232
295.0662 210
295.0683 245
295.0704 222
295.0725 240
295.0746 213
295.0767 240
295.0789 216
295.0810 235
295.0831 208
295.0852 213
295.0873 209
295.0894 240
295.0915 215
295.0937 210
295.0958 209
295.0979 235
295.1000 216
295.1021 239
295.1042 218
295.1063 243
295.1085 211
295.1106 207
295.1127 207
295.1148 231
295.1169 208
295.1190 230
295.1212 205
295.1233 238
295.1254 209
295.1275 229
295.1296 215
295.1317 243
295.1338 218
295.1360 245
295.1381 219
295.1402 243
295.1423 220
295.1444 244
295.1465 227
295.1486 244
295.1508 216
295.1529 216
295.1550 210
295.1571 232
295.1592 210
295.1613 213
295.1634 213
295.1656 237
295.1677 212
295.1698 238
295.1719 208
295.1740 235
295.1761 215
295.1783 214
295.1804 208
295.1825 237
295.1846 213
295.1867 234
295.1888 207
295.1909 236
295.1931 205
295.1952 224
295.1973 205
295.1994 229
295.2015 203
295.2036 228
295.2057 206
295.2079 228
295.2100 204
295.2121 229
295.2142 210
295.2163 233
295.2184 207
295.2206 219
295.2227 223
295.2248 244
295.2269 217
295.2290 221
295.2311 219
295.2332 244
295.2354 220
295.2375 247
295.2396 224
295.2417 250
295.2438 219
295.2459 217
295.2480 209
295.2502 229
295.2523 213
295.2544 239
295.2565 215
295.2586 243
295.2607 214
295.2629 228
295.2650 204
295.2671 226
295.2692 208
295.2713 235
295.2734 208
295.2755 231
295.2777 211
295.2798 245
295.2819 227
295.2840 242
295.2861 210
295.2882 214
295.2904 210
295.2925 229
295.2946 207
295.2967 205
295.2988 205
295.3009 230
295.3030 205
295.3052 236
295.3073 217
295.3094 242
295.3115 219
295.3136 221
295.3157 218
295.3179 239
295.3200 214
295.3221 237
295.3242 213
295.3263 242
295.3284 210
295.3305 234
295.3327 212
295.3348 238
295.3369 215
295.3390 242
295.3411 217
295.3432 238
295.3454 207
295.3475 233
295.3496 212
295.3517 228
295.3538 204
295.3559 217
295.3580 217
295.3602 243
295.3623 221
295.3644 222
295.3665 216
295.3686 233
295.3707 208
295.3729 238
295.3750 213
295.3771 241
295.3792 213
295.3813 204
295.3834 202
295.3856 230
295.3877 210
295.3898 233
295.3919 212
295.3940 243
295.3961 217
295.3982 233
295.4004 214
295.4025 238
295.4046 212
295.4067 237
295.4088 208
295.4109 231
295.4131 206
295.4152 232
295.4173 214
295.4194 239
295.4215 215
295.4236 211
295.4258 207
295.4279 240
295.4300 222
295.4321 221
295.4342 217
295.4363 241
295.4384 215
295.4406 239
295.4427 211
295.4448 234
295.4469 204
295.4490 208
295.4511 212
295.4533 243
295.4554 223
295.4575 238
295.4596 214
295.4617 246
295.4638 218
295.4660 239
295.4681 213
295.4702 232
295.4723 207
295.4744 236
295.4765 213
295.4787 237
295.4808 210
295.4829 240
295.4850 223
295.4871 242
295.4892 214
295.4913 222
295.4935 217
295.4956 238
295.4977 214
295.4998 220
295.5019 215
295.5040 238
295.5062 212
295.5083 235
295.5104 212
295.5125 239
295.5146 211
295.5167 208
295.5189 206
295.5210 233
295.5231 215
295.5252 243
295.5273 217
295.5294 242
295.5316 212
295.5337 232
295.5358 208
295.5379 232
295.5400 208
295.5421 235
295.5443 209
295.5464 232
295.5485 208
295.5506 233
295.5527 211
295.5548 235
295.5569 207
295.5591 214
295.5612 212
295.5633 235
295.5654 210
295.5675 206
295.5696 202
295.5718 233
295.5739 210
295.5760 239
295.5781 216
295.5802 239
295.5823 212
295.5845 215
295.5866 211
295.5887 240
295.5908 212
295.5929 233
295.5950 213
295.5972 249
295.5993 221
295.6014 239
295.6035 217
295.6056 239
295.6077 212
295.6099 242
295.6120 216
295.6141 239
295.6162 212
295.6183 235
295.6204 214
295.6226 233
295.6247 208
295.6268 214
295.6289 213
295.6310 244
295.6331 217
295.6353 215
295.6374 217
295.6395 238
295.6416 210
295.6437 234
295.6458 212
295.6480 238
295.6501 213
295.6522 215
295.6543 218
295.6564 241
295.6585 217
295.6607 236
295.6628 209
295.6649 242
295.6670 212
295.6691 229
295.6712 212
295.6734 236
295.6755 209
295.6776 232
295.6797 207
295.6818 232
295.6839 210
295.6861 237
295.6882 215
295.6903 228
295.6924 203
295.6945 205
295.6966 207
295.6988 231
295.7009 209
295.7030 203
295.7051 201
295.7072 225
295.7093 209
295.7115 240
295.7136 222
295.7157 252
295.7178 220
295.7199 217
295.7220 215
295.7242 242
295.7263 219
295.7284 241
295.7305 219
295.7326 247
295.7347 218
295.7369 238
295.7390 216
295.7411 239
295.7432 213
295.7453 235
295.7474 216
295.7496 240
295.7517 212
295.7538 232
295.7559 214
295.7580 229
295.7601 202
295.7623 210
295.7644 216
295.7665 241
295.7686 220
295.7707 218
295.7729 215
295.7750 243
295.7771 214
295.7792 240
295.7813 220
295.7834 243
295.7856 210
295.7877 206
295.7898 209
295.7919 235
295.7940 211
295.7961 232
295.7983 209
295.8004 241
295.8025 215
295.8046 232
295.8067 212
295.8088 233
295.8110 204
295.8131 236
295.8152 213
295.8173 235
295.8194 211
295.8215 236
295.8237 210
295.8258 232
295.8279 205
295.8300 209
295.8321 207
295.8343 233
295.8364 212
295.8385 209
295.8406 212
295.8427 241
295.8448 224
295.8470 249
295.8491 217
295.8512 243
295.8533 214
295.8554 214
295.8575 215
295.8597 239
295.8618 212
295.8639 228
295.8660 203
295.8681 234
295.8702 206
295.8724 229
295.8745 212
295.8766 234
295.8787 211
295.8808 239
295.8830 214
295.8851 233
295.8872 207
295.8893 231
295.8914 212
295.8935 235
295.8957 207
295.8978 216
295.8999 211
295.9020 230
295.9041 208
295.9062 208
295.9084 204
295.9105 233
295.9126 205
295.9147 225
295.9168 200
295.9189 227
295.9211 208
295.9232 208
295.9253 210
295.9274 233
295.9295 210
295.9317 235
295.9338 210
295.9359 243
295.9380 216
295.9401 237
295.9422 220
295.9444 245
295.9465 217
295.9486 244
295.9507 221
295.9528 249
295.9549 217
295.9571 235
295.9592 213
295.9613 229
295.9634 206
295.9655 213
295.9677 215
295.9698 240
295.9719 214
295.9740 217
295.9761 210
295.9782 243
295.9804 216
295.9825 242
295.9846 214
295.9867 238
295.9888 211
295.9910 212
295.9931 210
295.9952 235
295.9973 210
295.9994 235
296.0015 208
296.0037 236
296.0058 210
296.0079 234
296.0100 215
296.0121 238
296.0142 213
296.0164 235
296.0185 209
296.0206 231
296.0227 208
296.0248 234
296.0270 214
296.0291 232
296.0312 200
296.0333 206
296.0354 199
296.0375 228
296.0397 213
296.0418 215
296.0439 218
296.0460 234
296.0481 209
296.0503 237
296.0524 216
296.0545 240
296.0566 217
296.0587 214
296.0608 211
296.0630 237
296.0651 217
296.0672 242
296.0693 218
296.0714 248
296.0736 213
296.0757 236
296.0778 212
296.0799 233
296.0820 211
296.0841 241
296.0863 216
296.0884 239
296.0905 212
296.0926 237
296.0947 214
296.0969 235
296.0990 215
296.1011 223
296.1032 217
296.1053 242
296.1074 217
296.1096 221
296.1117 219
296.1138 245
296.1159 220
296.1180 243
296.1202 218
296.1223 248
296.1244 221
296.1265 223
296.1286 223
296.1307 247
296.1329 226
296.1350 251
296.1371 226
296.1392 253
296.1413 219
296.1435 244
296.1456 229
296.1477 251
296.1498 221
296.1519 242
296.1540 208
296.1562 231
296.1583 211
296.1604 236
296.1625 218
296.1646 246
296.1668 215
296.1689 217
296.1710 211
296.1731 229
296.1752 208
296.1774 209
296.1795 214
296.1816 239
296.1837 214
296.1858 241
296.1879 215
296.1901 242
296.1922 209
296.1943 210
296.1964 210
296.1985 235
296.2007 216
296.2028 235
296.2049 211
296.2070 242
296.2091 212
296.2112 235
296.2134 218
296.2155 245
296.2176 216
296.2197 241
296.2218 211
296.2240 240
296.2261 213
296.2282 240
296.2303 218
296.2324 241
296.2346 207
296.2367 215
296.2388 209
296.2409 230
296.2430 210
296.2451 208
296.2473 208
296.2494 234
296.2515 214
296.2536 238
296.2557 211
296.2579 236
296.2600 212
296.2621 213
296.2642 214
296.2663 239
296.2685 219
296.2706 234
296.2727 205
296.2748 234
296.2769 209
296.2791 233
296.2812 213
296.2833 235
296.2854 204
296.2875 229
296.2896 209
296.2918 234
296.2939 208
296.2960 236
296.2981 212
296.3002 238
296.3024 218
296.3045 222
296.3066 219
296.3087 246
296.3108 219
296.3130 214
296.3151 215
296.3172 244
296.3193 217
296.3214 239
296.3235 204
296.3257 228
296.3278 207
296.3299 208
296.3320 214
296.3341 246
296.3363 226
296.3384 250
296.3405 224
296.3426 249
296.3447 216
296.3469 235
296.3490 217
296.3511 237
296.3532 206
296.3553 234
296.3575 214
296.3596 234
296.3617 210
296.3638 229
296.3659 207
296.3681 223
296.3702 202
296.3723 211
296.3744 209
296.3765 232
296.3786 211
296.3808 215
296.3829 217
296.3850 241
296.3871 214
296.3892 237
296.3914 212
296.3935 234
296.3956 212
296.3977 215
296.3998 212
296.4020 233
296.4041 212
296.4062 233
296.4083 212
296.4104 242
296.4126 213
296.4147 235
296.4168 204
296.4189 226
296.4210 196
296.4232 223
296.4253 202
296.4274 232
296.4295 207
296.4316 238
296.4337 218
296.4359 242
296.4380 215
296.4401 221
296.4422 218
296.4443 233
296.4465 211
296.4486 220
296.4507 223
296.4528 248
296.4549 223
296.4571 240
296.4592 211
296.4613 239
296.4634 213
296.4655 214
296.4677 214
296.4698 236
296.4719 215
296.4740 246
296.4761 217
296.4783 248
296.4804 216
296.4825 235
296.4846 215
296.4867 235
296.4889 207
296.4910 231
296.4931 212
296.4952 233
296.4973 204
296.4995 231
296.5016 217
296.5037 241
296.5058 217
296.5079 219
296.5101 214
296.5122 235
296.5143 216
296.5164 219
296.5185 215
296.5207 239
296.5228 216
296.5249 242
296.5270 219
296.5291 243
296.5313 214
296.5334 204
296.5355 198
296.5376 225
296.5397 209
296.5419 233
296.5440 213
296.5461 247
296.5482 216
296.5503 230
296.5524 204
296.5546 219
296.5567 199
296.5588 228
296.5609 205
296.5630 229
296.5652 210
296.5673 240
296.5694 221
296.5715 240
296.5736 208
296.5758 217
296.5779 215
296.5800 243
296.5821 218
296.5842 219
296.5864 220
296.5885 244
296.5906 220
296.5927 248
296.5948 222
296.5970 241
296.5991 212
296.6012 213
296.6033 213
296.6054 242
296.6076 221
296.6097 246
296.6118 222
296.6139 252
296.6160 218
296.6182 236
296.6203 213
296.6224 239
296.6245 214
296.6266 244
296.6288 222
296.6309 244
296.6330 218
296.6351 239
296.6373 216
296.6394 238
296.6415 216
296.6436 217
296.6457 214
296.6479 242
296.6500 219
296.6521 219
296.6542 215
296.6563 232
296.6585 205
296.6606 236
296.6627 209
296.6648 237
296.6669 210
296.6691 208
296.6712 212
296.6733 239
296.6754 214
296.6775 240
296.6797 212
296.6818 238
296.6839 212
296.6860 236
296.6881 217
296.6903 235
296.6924 202
296.6945 224
296.6966 206
296.6987 231
296.7009 211
296.7030 241
296.7051 219
296.7072 238
296.7093 212
296.7115 222
296.7136 219
296.7157 239
296.7178 217
296.7199 217
296.7221 215
296.7242 239
296.7263 210
296.7284 231
296.7305 207
296.7327 236
296.7348 208
296.7369 209
296.7390 215
296.7411 244
296.7433 223
296.7454 240
296.7475 215
296.7496 239
296.7518 212
296.7539 237
296.7560 217
296.7581 236
296.7602 215
296.7624 240
296.7645 213
296.7666 241
296.7687 218
296.7708 242
296.7730 216
296.7751 235
296.7772 209
296.7793 219
296.7814 215
296.7836 239
296.7857 214
296.7878 214
296.7899 210
296.7920 232
296.7942 209
296.7963 234
296.7984 211
296.8005 235
296.8026 209
296.8048 209
296.8069 213
296.8090 244
296.8111 227
296.8133 247
296.8154 218
296.8175 240
296.8196 210
296.8217 229
296.8239 207
296.8260 233
296.8281 204
296.8302 232
296.8323 213
296.8345 239
296.8366 212
296.8387 237
296.8408 216
296.8429 233
296.8451 205
296.8472 212
296.8493 208
296.8514 229
296.8535 207
296.8557 208
296.8578 211
296.8599 233
296.8620 210
296.8642 238
296.8663 214
296.8684 244
296.8705 212
296.8726 209
296.8748 208
296.8769 233
296.8790 214
296.8811 234
296.8832 203
296.8854 227
296.8875 197
296.8896 220
296.8917 207
296.8938 233
296.8960 211
296.8981 240
296.9002 217
296.9023 242
296.9045 212
296.9066 235
296.9087 212
296.9108 230
296.9129 204
296.9151 206
296.9172 206
296.9193 236
296.9214 218
296.9235 219
296.9257 217
296.9278 241
296.9299 217
296.9320 241
296.9341 214
296.9363 245
296.9384 215
296.9405 210
296.9426 206
296.9448 229
296.9469 212
296.9490 242
296.9511 216
296.9532 241
296.9554 210
296.9575 227
296.9596 210
296.9617 234
296.9638 210
296.9660 238
296.9681 214
296.9702 241
296.9723 216
296.9745 242
296.9766 217
296.9787 240
296.9808 210
296.9829 218
296.9851 212
296.9872 235
296.9893 212
296.9914 214
296.9935 212
296.9957 240
296.9978 220
296.9999 242
297.0020 217
297.0042 238
297.0063 210
297.0084 216
297.0105 210
297.0126 234
297.0148 216
297.0169 239
297.0190 220
297.0211 246
297.0232 216
297.0254 234
297.0275 215
297.0296 241
297.0317 206
297.0339 237
297.0360 210
297.0381 234
297.0402 210
297.0423 240
297.0445 219
297.0466 239
297.0487 210
297.0508 218
297.0529 213
297.0551 232
297.0572 211
297.0593 214
297.0614 211
297.0636 235
297.0657 209
297.0678 235
297.0699 210
297.0720 234
297.0742 208
297.0763 211
297.0784 208
297.0805 235
297.0827 217
297.0848 241
297.0869 212
297.0890 243
297.0911 217
297.0933 239
297.0954 217
297.0975 246
297.0996 220
297.1017 243
297.1039 223
297.1060 247
297.1081 221
297.1102 240
297.1124 214
297.1145 234
297.1166 208
297.1187 214
297.1208 221
297.1230 255
297.1251 233
297.1272 232
297.1293 227
297.1315 249
297.1336 221
297.1357 252
297.1378 224
297.1399 252
297.1421 216
297.1442 216
297.1463 216
297.1484 242
297.1506 218
297.1527 238
297.1548 213
297.1569 243
297.1590 220
297.1612 240
297.1633 218
297.1654 246
297.1675 214
297.1697 241
297.1718 211
297.1739 231
297.1760 204
297.1781 233
297.1803 213
297.1824 232
297.1845 206
297.1866 212
297.1888 210
297.1909 241
297.1930 218
297.1951 217
297.1972 217
297.1994 238
297.2015 212
297.2036 241
297.2057 214
297.2079 238
297.2100 212
297.2121 215
297.2142 213
297.2163 239
297.2185 214
297.2206 236
297.2227 210
297.2248 242
297.2270 214
297.2291 238
297.2312 214
297.2333 237
297.2354 207
297.2376 230
297.2397 210
297.2418 241
297.2439 223
297.2461 246
297.2482 220
297.2503 234
297.2524 207
297.2545 218
297.2567 209
297.2588 230
297.2609 211
297.2630 216
297.2652 213
297.2673 230
297.2694 203
297.2715 228
297.2736 205
297.2758 229
297.2779 210
297.2800 212
297.2821 210
297.2843 234
297.2864 211
297.2885 229
297.2906 203
297.2927 234
297.2949 208
297.2970 231
297.2991 214
297.3012 233
297.3034 204
297.3055 232
297.3076 204
297.3097 233
297.3118 208
297.3140 235
297.3161 215
297.3182 240
297.3203 216
297.3225 216
297.3246 216
297.3267 236
297.3288 209
297.3310 209
297.3331 202
297.3352 225
297.3373 204
297.3394 237
297.3416 210
297.3437 239
297.3458 210
297.3479 207
297.3501 203
297.3522 234
297.3543 218
297.3564 233
297.3585 209
297.3607 243
297.3628 215
297.3649 236
297.3670 209
297.3692 228
297.3713 201
297.3734 225
297.3755 204
297.3777 231
297.3798 205
297.3819 232
297.3840 212
297.3861 235
297.3883 210
297.3904 210
297.3925 206
297.3946 231
297.3968 210
297.3989 212
297.4010 216
297.4031 240
297.4052 215
297.4074 235
297.4095 212
297.4116 237
297.4137 216
297.4159 215
297.4180 219
297.4201 240
297.4222 218
297.4244 236
297.4265 208
297.4286 233
297.4307 202
297.4328 228
297.4350 214
297.4371 242
297.4392 217
297.4413 245
297.4435 218
297.4456 237
297.4477 206
297.4498 235
297.4520 219
297.4541 240
297.4562 209
297.4583 218
297.4604 214
297.4626 233
297.4647 211
297.4668 209
297.4689 209
297.4711 232
297.4732 211
297.4753 239
297.4774 218
297.4796 240
297.4817 207
297.4838 206
297.4859 210
297.4880 233
297.4902 213
297.4923 235
297.4944 214
297.4965 244
297.4987 214
297.5008 241
297.5029 221
297.5050 242
297.5072 211
297.5093 230
297.5114 205
297.5135 228
297.5157 203
297.5178 231
297.5199 207
297.5220 228
297.5241 196
297.5263 201
297.5284 198
297.5305 224
297.5326 205
297.5348 212
297.5369 217
297.5390 241
297.5411 221
297.5433 243
297.5454 221
297.5475 247
297.5496 218
297.5517 213
297.5539 210
297.5560 237
297.5581 216
297.5602 236
297.5624 205
297.5645 231
297.5666 203
297.5687 229
297.5709 214
297.5730 238
297.5751 209
297.5772 237
297.5794 213
297.5815 229
297.5836 205
297.5857 230
297.5878 212
297.5900 235
297.5921 208
297.5942 217
297.5963 216
297.5985 239
297.6006 218
297.6027 219
297.6048 212
297.6070 236
297.6091 212
297.6112 239
297.6133 212
297.6155 238
297.6176 206
297.6197 206
297.6218 207
297.6239 237
297.6261 215
297.6282 240
297.6303 217
297.6324 241
297.6346 216
297.6367 237
297.6388 214
297.6409 232
297.6431 207
297.6452 236
297.6473 213
297.6494 231
297.6516 212
297.6537 239
297.6558 215
297.6579 236
297.6601 203
297.6622 208
297.6643 210
297.6664 234
297.6685 212
297.6707 219
297.6728 217
297.6749 244
297.6770 219
297.6792 239
297.6813 211
297.6834 236
297.6855 207
297.6877 215
297.6898 212
297.6919 237
297.6940 214
297.6962 238
297.6983 213
297.7004 251
297.7025 221
297.7047 237
297.7068 214
297.7089 239
297.7110 210
297.7132 233
297.7153 207
297.7174 232
297.7195 203
297.7216 235
297.7238 217
297.7259 231
297.7280 207
297.7301 217
297.7323 214
297.7344 242
297.7365 215
297.7386 212
297.7408 210
297.7429 236
297.7450 210
297.7471 235
297.7493 210
297.7514 235
297.7535 212
297.7556 212
297.7578 206
297.7599 234
297.7620 217
297.7641 238
297.7663 213
297.7684 240
297.7705 217
297.7726 238
297.7748 218
297.7769 237
297.7790 209
297.7811 236
297.7832 211
297.7854 241
297.7875 215
297.7896 238
297.7917 213
297.7939 231
297.7960 209
297.7981 211
297.8002 215
297.8024 245
297.8045 217
297.8066 217
297.8087 216
297.8109 243
297.8130 221
297.8151 251
297.8172 222
297.8194 239
297.8215 213
297.8236 219
297.8257 215
297.8279 242
297.8300 219
297.8321 238
297.8342 212
297.8364 239
297.8385 211
297.8406 232
297.8427 214
297.8449 231
297.8470 208
297.8491 232
297.8512 205
297.8534 230
297.8555 209
297.8576 236
297.8597 221
297.8619 238
297.8640 213
297.8661 212
297.8682 214
297.8703 237
297.8725 211
297.8746 210
297.8767 213
297.8788 237
297.8810 212
297.8831 238
297.8852 214
297.8873 239
297.8895 209
297.8916 213
297.8937 218
297.8958 246
297.8980 222
297.9001 238
297.9022 207
297.9043 233
297.9065 201
297.9086 224
297.9107 209
297.9128 231
297.9150 204
297.9171 233
297.9192 208
297.9213 231
297.9235 209
297.9256 236
297.9277 220
297.9298 236
297.9320 210
297.9341 221
297.9362 217
297.9383 242
297.9405 218
297.9426 214
297.9447 210
297.9468 235
297.9490 211
297.9511 236
297.9532 212
297.9553 235
297.9575 204
297.9596 203
297.9617 203
297.9638 237
297.9660 223
297.9681 246
297.9702 215
297.9723 240
297.9745 207
297.9766 225
297.9787 208
297.9808 234
297.9830 207
297.9851 237
297.9872 211
297.9893 235
297.9915 216
297.9936 238
297.9957 217
297.9978 237
298.0000 212
298.0021 220
298.0042 216
298.0063 240
298.0085 214
298.0106 216
298.0127 212
298.0148 233
298.0170 209
298.0191 233
298.0212 211
298.0233 237
298.0255 209
298.0276 216
298.0297 219
298.0318 245
298.0340 218
298.0361 237
298.0382 207
298.0403 231
298.0425 204
298.0446 227
298.0467 210
298.0488 237
298.0510 215
298.0531 239
298.0552 212
298.0573 232
298.0595 211
298.0616 237
298.0637 215
298.0658 228
298.0680 199
298.0701 207
298.0722 206
298.0743 229
298.0765 207
298.0786 210
298.0807 211
298.0828 243
298.0850 218
298.0871 239
298.0892 216
298.0913 240
298.0935 212
298.0956 213
298.0977 210
298.0998 237
298.1020 215
298.1041 234
298.1062 208
298.1083 236
298.1105 211
298.1126 239
298.1147 221
298.1169 250
298.1190 231
298.1211 263
298.1232 238
298.1254 263
298.1275 239
298.1296 265
298.1317 240
298.1339 261
298.1360 229
298.1381 233
298.1402 226
298.1424 247
298.1445 222
298.1466 218
298.1487 215
298.1509 241
298.1530 212
298.1551 228
298.1572 201
298.1594 230
298.1615 207
298.1636 209
298.1657 213
298.1679 238
298.1700 213
298.1721 238
298.1742 216
298.1764 240
298.1785 212
298.1806 225
298.1827 206
298.1849 228
298.1870 202
298.1891 225
298.1912 208
298.1934 231
298.1955 214
298.1976 246
298.1997 228
298.2019 251
298.2040 223
298.2061 225
298.2083 216
298.2104 240
298.2125 214
298.2146 212
298.2168 209
298.2189 235
298.2210 207
298.2231 232
298.2253 210
298.2274 235
298.2295 208
298.2316 209
298.2338 206
298.2359 233
298.2380 217
298.2401 240
298.2423 216
298.2444 246
298.2465 212
298.2486 237
298.2508 215
298.2529 230
298.2550 203
298.2571 229
298.2593 207
298.2614 229
298.2635 203
298.2657 232
298.2678 211
298.2699 229
298.2720 205
298.2742 215
298.2763 217
298.2784 242
298.2805 217
298.2827 215
298.2848 212
298.2869 230
298.2890 207
298.2912 235
298.2933 205
298.2954 237
298.2975 211
298.2997 207
298.3018 207
298.3039 233
298.3060 211
298.3082 239
298.3103 212
298.3124 243
298.3145 214
298.3167 235
298.3188 214
298.3209 232
298.3231 205
298.3252 229
298.3273 202
298.3294 230
298.3316 201
298.3337 223
298.3358 204
298.3379 228
298.3401 208
298.3422 213
298.3443 211
298.3464 232
298.3486 214
298.3507 211
298.3528 210
298.3549 235
298.3571 213
298.3592 237
298.3613 211
298.3635 230
298.3656 210
298.3677 215
298.3698 215
298.3720 240
298.3741 212
298.3762 227
298.3783 202
298.3805 227
298.3826 205
298.3847 224
298.3868 210
298.3890 229
298.3911 202
298.3932 231
298.3953 212
298.3975 239
298.3996 212
298.4017 237
298.4039 213
298.4060 238
298.4081 211
298.4102 218
298.4124 214
298.4145 230
298.4166 209
298.4187 211
298.4209 209
298.4230 232
298.4251 209
298.4272 236
298.4294 206
298.4315 232
298.4336 209
298.4358 207
298.4379 206
298.4400 237
298.4421 217
298.4443 238
298.4464 206
298.4485 228
298.4506 209
298.4528 230
298.4549 214
298.4570 234
298.4591 209
298.4613 235
298.4634 212
298.4655 237
298.4677 216
298.4698 244
298.4719 225
298.4740 237
298.4762 211
298.4783 216
298.4804 212
298.4825 236
298.4847 219
298.4868 222
298.4889 220
298.4910 238
298.4932 210
298.4953 238
298.4974 212
298.4996 237
298.5017 211
298.5038 208
298.5059 202
298.5081 233
298.5102 205
298.5123 227
298.5144 205
298.5166 238
298.5187 211
298.5208 233
298.5229 213
298.5251 233
298.5272 209
298.5293 235
298.5315 210
298.5336 233
298.5357 210
298.5378 238
298.5400 214
298.5421 233
298.5442 205
298.5463 214
298.5485 218
298.5506 242
298.5527 217
298.5549 215
298.5570 212
298.5591 236
298.5612 211
298.5634 235
298.5655 213
298.5676 238
298.5697 213
298.5719 211
298.5740 212
298.5761 238
298.5783 214
298.5804 237
298.5825 212
298.5846 244
298.5868 216
298.5889 231
298.5910 209
298.5931 230
298.5953 208
298.5974 240
298.5995 220
298.6017 237
298.6038 208
298.6059 235
298.6080 213
298.6102 231
298.6123 207
298.6144 216
298.6165 216
298.6187 242
298.6208 218
298.6229 216
298.6250 215
298.6272 239
298.6293 218
298.6314 243
298.6336 216
298.6357 243
298.6378 216
298.6399 212
298.6421 209
298.6442 235
298.6463 209
298.6484 238
298.6506 213
298.6527 245
298.6548 213
298.6570 232
298.6591 212
298.6612 239
298.6633 216
298.6655 238
298.6676 214
298.6697 232
298.6719 209
298.6740 238
298.6761 220
298.6782 242
298.6804 213
298.6825 218
298.6846 214
298.6867 233
298.6889 212
298.6910 216
298.6931 212
298.6953 236
298.6974 218
298.6995 244
298.7016 217
298.7038 244
298.7059 218
298.7080 212
298.7101 209
298.7123 231
298.7144 208
298.7165 233
298.7187 206
298.7208 235
298.7229 207
298.7250 227
298.7272 207
298.7293 233
298.7314 205
298.7335 231
298.7357 204
298.7378 232
298.7399 207
298.7421 228
298.7442 212
298.7463 231
298.7484 208
298.7506 212
298.7527 209
298.7548 233
298.7570 212
298.7591 213
298.7612 216
298.7633 242
298.7655 221
298.7676 252
298.7697 218
298.7718 239
298.7740 212
298.7761 212
298.7782 205
298.7804 228
298.7825 211
298.7846 234
298.7867 207
298.7889 240
298.7910 210
298.7931 236
298.7953 210
298.7974 236
298.7995 213
298.8016 236
298.8038 210
298.8059 243
298.8080 219
298.8101 243
298.8123 218
298.8144 238
298.8165 213
298.8187 222
298.8208 220
298.8229 244
298.8250 217
298.8272 215
298.8293 213
298.8314 235
298.8336 210
298.8357 234
298.8378 207
298.8399 231
298.8421 210
298.8442 213
298.8463 206
298.8485 229
298.8506 209
298.8527 232
298.8548 211
298.8570 247
298.8591 218
298.8612 237
298.8634 216
298.8655 239
298.8676 214
298.8697 239
298.8719 215
298.8740 242
298.8761 217
298.8782 236
298.8804 212
298.8825 231
298.8846 206
298.8868 216
298.8889 215
298.8910 240
298.8931 216
298.8953 218
298.8974 212
298.8995 233
298.9017 213
298.9038 236
298.9059 214
298.9080 239
298.9102 213
298.9123 215
298.9144 209
298.9166 231
298.9187 212
298.9208 236
298.9229 213
298.9251 240
298.9272 212
298.9293 231
298.9315 210
298.9336 231
298.9357 205
298.9378 233
298.9400 206
298.9421 228
298.9442 208
298.9464 237
298.9485 220
298.9506 237
298.9527 210
298.9549 214
298.9570 211
298.9591 238
298.9613 220
298.9634 222
298.9655 222
298.9676 244
298.9698 215
298.9719 238
298.9740 214
298.9762 241
298.9783 210
298.9804 210
298.9825 207
298.9847 231
298.9868 211
298.9889 232
298.9911 204
298.9932 231
298.9953 205
298.9974 229
298.9996 211
299.0017 233
299.0038 206
299.0060 236
299.0081 215
299.0102 235
299.0123 210
299.0145 228
299.0166 207
299.0187 230
299.0209 203
299.0230 209
299.0251 205
299.0272 231
299.0294 209
299.0315 212
299.0336 215
299.0358 240
299.0379 212
299.0400 234
299.0421 204
299.0443 229
299.0464 205
299.0485 206
299.0507 209
299.0528 234
299.0549 209
299.0570 232
299.0592 207
299.0613 240
299.0634 211
299.0656 234
299.0677 211
299.0698 232
299.0719 207
299.0741 234
299.0762 207
299.0783 234
299.0805 208
299.0826 232
299.0847 216
299.0868 239
299.0890 215
299.0911 216
299.0932 209
299.0954 232
299.0975 212
299.0996 215
299.1017 217
299.1039 241
299.1060 220
299.1081 241
299.1103 216
299.1124 240
299.1145 214
299.1166 218
299.1188 227
299.1209 254
299.1230 229
299.1252 252
299.1273 222
299.1294 250
299.1316 223
299.1337 245
299.1358 228
299.1379 253
299.1401 223
299.1422 255
299.1443 227
299.1465 248
299.1486 222
299.1507 246
299.1528 220
299.1550 240
299.1571 212
299.1592 217
299.1614 214
299.1635 237
299.1656 213
299.1677 210
299.1699 212
299.1720 234
299.1741 213
299.1763 237
299.1784 217
299.1805 247
299.1827 218
299.1848 218
299.1869 221
299.1890 248
299.1912 223
299.1933 242
299.1954 216
299.1976 241
299.1997 210
299.2018 233
299.2039 210
299.2061 232
299.2082 210
299.2103 242
299.2125 214
299.2146 233
299.2167 202
299.2189 226
299.2210 209
299.2231 230
299.2252 205
299.2274 208
299.2295 213
299.2316 234
299.2338 214
299.2359 213
299.2380 212
299.2401 236
299.2423 212
299.2444 236
299.2465 212
299.2487 243
299.2508 217
299.2529 214
299.2551 213
299.2572 236
299.2593 211
299.2614 235
299.2636 208
299.2657 238
299.2678 216
299.2700 236
299.2721 216
299.2742 241
299.2763 214
299.2785 239
299.2806 213
299.2827 235
299.2849 212
299.2870 240
299.2891 217
299.2913 240
299.2934 209
299.2955 217
299.2976 212
299.2998 238
299.3019 216
299.3040 210
299.3062 210
299.3083 232
299.3104 207
299.3126 229
299.3147 206
299.3168 233
299.3189 208
299.3211 209
299.3232 212
299.3253 234
299.3275 215
299.3296 234
299.3317 200
299.3338 230
299.3360 208
299.3381 230
299.3402 209
299.3424 234
299.3445 209
299.3466 239
299.3488 215
299.3509 239
299.3530 217
299.3551 240
299.3573 217
299.3594 240
299.3615 214
299.3637 216
299.3658 211
299.3679 232
299.3701 204
299.3722 202
299.3743 202
299.3764 223
299.3786 202
299.3807 225
299.3828 204
299.3850 231
299.3871 208
299.3892 206
299.3914 207
299.3935 235
299.3956 211
299.3977 231
299.3999 206
299.4020 238
299.4041 216
299.4063 239
299.4084 217
299.4105 241
299.4127 214
299.4148 239
299.4169 214
299.4190 240
299.4212 214
299.4233 236
299.4254 212
299.4276 229
299.4297 201
299.4318 210
299.4340 210
299.4361 233
299.4382 209
299.4403 208
299.4425 205
299.4446 224
299.4467 202
299.4489 235
299.4510 211
299.4531 235
299.4553 207
299.4574 208
299.4595 207
299.4616 235
299.4638 212
299.4659 229
299.4680 202
299.4702 223
299.4723 202
299.4744 225
299.4766 205
299.4787 231
299.4808 204
299.4830 230
299.4851 213
299.4872 240
299.4893 218
299.4915 246
299.4936 219
299.4957 242
299.4979 212
299.5000 220
299.5021 223
299.5043 246
299.5064 224
299.5085 218
299.5106 213
299.5128 233
299.5149 205
299.5170 227
299.5192 208
299.5213 235
299.5234 206
299.5256 206
299.5277 204
299.5298 226
299.5320 200
299.5341 227
299.5362 207
299.5383 238
299.5405 212
299.5426 230
299.5447 212
299.5469 236
299.5490 213
299.5511 236
299.5533 211
299.5554 239
299.5575 218
299.5596 242
299.5618 224
299.5639 238
299.5660 206
299.5682 209
299.5703 202
299.5724 225
299.5746 207
299.5767 205
299.5788 198
299.5810 229
299.5831 212
299.5852 236
299.5873 207
299.5895 236
299.5916 213
299.5937 213
299.5959 218
299.5980 239
299.6001 220
299.6023 240
299.6044 214
299.6065 238
299.6087 205
299.6108 224
299.6129 207
299.6150 229
299.6172 208
299.6193 237
299.6214 215
299.6236 240
299.6257 213
299.6278 247
299.6300 220
299.6321 243
299.6342 217
299.6364 222
299.6385 218
299.6406 240
299.6427 218
299.6449 212
299.6470 210
299.6491 235
299.6513 205
299.6534 232
299.6555 207
299.6577 234
299.6598 210
299.6619 211
299.6641 211
299.6662 238
299.6683 217
299.6704 239
299.6726 216
299.6747 237
299.6768 206
299.6790 226
299.6811 210
299.6832 233
299.6854 210
299.6875 235
299.6896 208
299.6918 230
299.6939 205
299.6960 232
299.6982 214
299.7003 234
299.7024 206
299.7045 211
299.7067 213
299.7088 240
299.7109 218
299.7131 212
299.7152 207
299.7173 230
299.7195 210
299.7216 236
299.7237 212
299.7259 238
299.7280 213
299.7301 217
299.7323 208
299.7344 229
299.7365 208
299.7386 230
299.7408 202
299.7429 233
299.7450 211
299.7472 231
299.7493 212
299.7514 232
299.7536 207
299.7557 240
299.7578 222
299.7600 243
299.7621 213
299.7642 235
299.7664 209
299.7685 230
299.7706 204
299.7727 206
299.7749 210
299.7770 230
299.7791 209
299.7813 211
299.7834 210
299.7855 235
299.7877 206
299.7898 230
299.7919 208
299.7941 232
299.7962 209
299.7983 206
299.8005 201
299.8026 229
299.8047 209
299.8068 233
299.8090 206
299.8111 230
299.8132 203
299.8154 226
299.8175 208
299.8196 229
299.8218 207
299.8239 228
299.8260 196
299.8282 222
299.8303 201
299.8324 227
299.8346 207
299.8367 230
299.8388 207
299.8410 210
299.8431 211
299.8452 232
299.8473 213
299.8495 214
299.8516 212
299.8537 239
299.8559 218
299.8580 236
299.8601 208
299.8623 228
299.8644 203
299.8665 205
299.8687 204
299.8708 228
299.8729 206
299.8751 232
299.8772 212
299.8793 241
299.8815 209
299.8836 230
299.8857 217
299.8878 234
299.8900 210
299.8921 238
299.8942 208
299.8964 230
299.8985 207
299.9006 229
299.9028 214
299.9049 233
299.9070 207
299.9092 213
299.9113 211
299.9134 231
299.9156 211
299.9177 214
299.9198 217
299.9220 236
299.9241 215
299.9262 238
299.9284 214
299.9305 244
299.9326 215
299.9347 217
299.9369 214
299.9390 231
299.9411 210
299.9433 234
299.9454 209
299.9475 237
299.9497 211
299.9518 234
299.9539 215
299.9561 237
299.9582 213
299.9603 238
299.9625 214
299.9646 239
299.9667 216
299.9689 237
299.9710 219
299.9731 238
299.9753 207
299.9774 208
299.9795 207
299.9817 231
299.9838 208
299.9859 207
299.9880 205
299.9902 228
299.9923 207
299.9944 234
299.9966 206
299.9987 233
300.0008 213
300.0030 214
300.0051 212
300.0072 239
300.0094 217
300.0115 240
300.0136 216
300.0158 247
300.0179 213
300.0200 232
300.0222 213
300.0243 234
300.0264 208
300.0286 237
300.0307 212
300.0328 229
300.0350 203
300.0371 229
300.0392 206
300.0414 227
300.0435 207
300.0456 217
300.0478 210
300.0499 232
300.0520 210
300.0541 210
300.0563 211
300.0584 240
300.0605 215
300.0627 240
300.0648 216
300.0669 247
300.0691 218
300.0712 220
300.0733 214
300.0755 242
300.0776 219
300.0797 239
300.0819 217
300.0840 240
300.0861 213
300.0883 231
300.0904 211
300.0925 236
300.0947 210
300.0968 240
300.0989 216
300.1011 239
300.1032 210
300.1053 233
300.1075 211
300.1096 233
300.1117 209
300.1139 222
300.1160 221
300.1181 243
300.1203 222
300.1224 226
300.1245 221
300.1267 241
300.1288 213
300.1309 240
300.1331 220
300.1352 249
300.1373 221
300.1394 221
300.1416 221
300.1437 252
300.1458 231
300.1480 254
300.1501 223
300.1522 247
300.1544 215
300.1565 238
300.1586 216
300.1608 239
300.1629 214
300.1650 240
300.1672 217
300.1693 241
300.1714 220
300.1736 241
300.1757 214
300.1778 231
300.1800 207
300.1821 216
300.1842 211
300.1864 231
300.1885 211
300.1906 204
300.1928 207
300.1949 234
300.1970 213
300.1992 238
300.2013 214
300.2034 243
300.2056 217
300.2077 213
300.2098 209
300.2120 234
300.2141 215
300.2162 236
300.2184 205
300.2205 230
300.2226 201
300.2248 225
300.2269 207
300.2290 231
300.2312 205
300.2333 235
300.2354 209
300.2376 235
300.2397 208
300.2418 232
300.2440 207
300.2461 226
300.2482 198
300.2504 207
300.2525 202
300.2546 226
300.2568 207
300.2589 209
300.2610 209
300.2632 235
300.2653 209
300.2674 235
300.2696 212
300.2717 238
300.2738 215
300.2760 213
300.2781 212
300.2802 237
300.2824 213
300.2845 237
300.2866 212
300.2888 237
300.2909 211
300.2930 234
300.2952 214
300.2973 237
300.2994 209
300.3016 236
300.3037 213
300.3058 234
300.3080 211
300.3101 234
300.3122 214
300.3144 237
300.3165 205
300.3186 210
300.3208 202
300.3229 227
300.3250 209
300.3272 217
300.3293 220
300.3314 245
300.3336 218
300.3357 245
300.3378 214
300.3400 238
300.3421 213
300.3442 215
300.3464 213
300.3485 235
300.3506 212
300.3528 235
300.3549 207
300.3570 230
300.3592 201
300.3613 224
300.3634 206
300.3656 233
300.3677 208
300.3698 239
300.3720 216
300.3741 237
300.3762 210
300.3784 231
300.3805 210
300.3826 229
300.3848 199
300.3869 203
300.3890 201
300.3912 225
300.3933 207
300.3954 207
300.3976 205
300.3997 223
300.4018 198
300.4040 223
300.4061 201
300.4082 228
300.4104 204
300.4125 204
300.4146 205
300.4168 227
300.4189 204
300.4210 226
300.4232 199
300.4253 229
300.4274 212
300.4296 236
300.4317 214
300.4338 239
300.4360 210
300.4381 240
300.4402 212
300.4424 239
300.4445 213
300.4466 237
300.4488 217
300.4509 234
300.4530 207
300.4552 218
300.4573 213
300.4594 238
300.4616 213
300.4637 213
300.4658 211
300.4680 239
300.4701 214
300.4722 230
300.4744 205
300.4765 231
300.4786 204
300.4808 199
300.4829 200
300.4850 231
300.4872 208
300.4893 226
300.4914 206
300.4936 233
300.4957 206
300.4978 230
300.5000 211
300.5021 233
300.5042 206
300.5064 235
300.5085 211
300.5106 231
300.5128 210
300.5149 237
300.5170 217
300.5192 236
300.5213 209
300.5234 219
300.5256 217
300.5277 243
300.5298 222
300.5320 211
300.5341 203
300.5363 223
300.5384 196
300.5405 224
300.5427 202
300.5448 228
300.5469 205
300.5491 213
300.5512 213
300.5533 236
300.5555 207
300.5576 226
300.5597 200
300.5619 230
300.5640 200
300.5661 218
300.5683 200
300.5704 224
300.5725 203
300.5747 228
300.5768 214
300.5789 237
300.5811 211
300.5832 230
300.5853 207
300.5875 226
300.5896 206
300.5917 216
300.5939 219
300.5960 238
300.5981 213
300.6003 211
300.6024 207
300.6045 231
300.6067 208
300.6088 227
300.6109 196
300.6131 219
300.6152 196
300.6174 199
300.6195 200
300.6216 226
300.6238 204
300.6259 234
300.6280 216
300.6302 247
300.6323 218
300.6344 243
300.6366 227
300.6387 250
300.6408 224
300.6430 252
300.6451 227
300.6472 249
300.6494 218
300.6515 240
300.6536 222
300.6558 245
300.6579 212
300.6600 216
300.6622 215
300.6643 239
300.6664 214
300.6686 210
300.6707 207
300.6728 229
300.6750 207
300.6771 231
300.6793 204
300.6814 230
300.6835 206
300.6857 209
300.6878 207
300.6899 230
300.6921 207
300.6942 232
300.6963 204
300.6985 236
300.7006 208
300.7027 226
300.7049 210
300.7070 233
300.7091 209
300.7113 238
300.7134 210
300.7155 231
300.7177 201
300.7198 223
300.7219 206
300.7241 226
300.7262 203
300.7283 213
300.7305 210
300.7326 231
300.7348 211
300.7369 208
300.7390 207
300.7412 229
300.7433 206
300.7454 234
300.7476 211
300.7497 237
300.7518 211
300.7540 213
300.7561 211
300.7582 237
300.7604 210
300.7625 231
300.7646 210
300.7668 237
300.7689 210
300.7710 231
300.7732 213
300.7753 240
300.7774 212
300.7796 239
300.7817 214
300.7839 233
300.7860 212
300.7881 236
300.7903 216
300.7924 237
300.7945 211
300.7967 218
300.7988 215
300.8009 235
300.8031 214
300.8052 212
300.8073 211
300.8095 239
300.8116 214
300.8137 236
300.8159 209
300.8180 237
300.8201 213
300.8223 207
300.8244 208
300.8266 236
300.8287 218
300.8308 238
300.8330 210
300.8351 234
300.8372 203
300.8394 219
300.8415 201
300.8436 227
300.8458 207
300.8479 234
300.8500 209
300.8522 231
300.8543 200
300.8564 227
300.8586 209
300.8607 229
300.8629 209
300.8650 218
300.8671 213
300.8693 232
300.8714 214
300.8735 208
300.8757 205
300.8778 231
300.8799 215
300.8821 233
300.8842 212
300.8863 237
300.8885 211
300.8906 217
300.8927 214
300.8949 232
300.8970 209
300.8992 234
300.9013 211
300.9034 235
300.9056 205
300.9077 227
300.9098 209
300.9120 233
300.9141 205
300.9162 230
300.9184 204
300.9205 226
300.9226 202
300.9248 231
300.9269 213
300.9290 229
300.9312 208
300.9333 210
300.9355 207
300.9376 232
300.9397 210
300.9419 212
300.9440 210
300.9461 232
300.9483 212
300.9504 236
300.9525 209
300.9547 231
300.9568 207
300.9589 208
300.9611 214
300.9632 240
300.9654 210
300.9675 229
300.9696 206
300.9718 235
300.9739 209
300.9760 227
300.9782 209
300.9803 231
300.9824 210
300.9846 235
300.9867 213
300.9888 232
300.9910 205
300.9931 230
300.9952 210
300.9974 230
300.9995 206
301.0017 213
301.0038 210
301.0059 231
301.0081 208
301.0102 211
301.0123 207
301.0145 226
301.0166 202
301.0187 228
301.0209 208
301.0230 241
301.0252 216
301.0273 219
301.0294 224
301.0316 245
301.0337 222
301.0358 243
301.0380 215
301.0401 235
301.0422 205
301.0444 231
301.0465 210
301.0486 234
301.0508 208
301.0529 233
301.0551 209
301.0572 229
301.0593 203
301.0615 228
301.0636 210
301.0657 232
301.0679 208
301.0700 219
301.0721 213
301.0743 234
301.0764 211
301.0785 207
301.0807 208
301.0828 231
301.0850 206
301.0871 232
301.0892 210
301.0914 237
301.0935 213
301.0956 213
301.0978 209
301.0999 229
301.1020 205
301.1042 223
301.1063 196
301.1085 229
301.1106 211
301.1127 236
301.1149 222
301.1170 245
301.1191 216
301.1213 245
301.1234 222
301.1255 248
301.1277 224
301.1298 250
301.1319 233
301.1341 254
301.1362 235
301.1384 246
301.1405 243
301.1426 264
301.1448 237
301.1469 233
301.1490 228
301.1512 244
301.1533 221
301.1554 248
301.1576 223
301.1597 242
301.1619 213
301.1640 213
301.1661 213
301.1683 235
301.1704 214
301.1725 230
301.1747 208
301.1768 235
301.1789 205
301.1811 226
301.1832 210
301.1854 238
301.1875 213
301.1896 236
301.1918 213
301.1939 232
301.1960 205
301.1982 235
301.2003 217
301.2024 233
301.2046 207
301.2067 210
301.2089 208
301.2110 228
301.2131 208
301.2153 215
301.2174 211
301.2195 236
301.2217 215
301.2238 244
301.2259 218
301.2281 241
301.2302 213
301.2324 217
301.2345 212
301.2366 235
301.2388 211
301.2409 233
301.2430 211
301.2452 239
301.2473 216
301.2495 241
301.2516 216
301.2537 234
301.2559 206
301.2580 236
301.2601 208
301.2623 232
301.2644 211
301.2665 242
301.2687 222
301.2708 237
301.2730 209
301.2751 215
301.2772 210
301.2794 236
301.2815 219
301.2836 218
301.2858 223
301.2879 247
301.2900 216
301.2922 242
301.2943 214
301.2965 239
301.2986 210
301.3007 209
301.3029 203
301.3050 224
301.3071 199
301.3093 217
301.3114 199
301.3136 230
301.3157 210
301.3178 235
301.3200 216
301.3221 238
301.3242 213
301.3264 241
301.3285 214
301.3306 237
301.3328 210
301.3349 232
301.3371 206
301.3392 226
301.3413 197
301.3435 205
301.3456 201
301.3477 222
301.3499 205
301.3520 208
301.3542 204
301.3563 233
301.3584 208
301.3606 231
301.3627 211
301.3648 242
301.3670 218
301.3691 218
301.3712 214
301.3734 241
301.3755 212
301.3777 234
301.3798 205
301.3819 237
301.3841 214
301.3862 234
301.3883 212
301.3905 229
301.3926 207
301.3948 239
301.3969 216
301.3990 236
301.4012 208
301.4033 234
301.4054 209
301.4076 221
301.4097 199
301.4119 212
301.4140 211
301.4161 235
301.4183 213
301.4204 211
301.4225 208
301.4247 231
301.4268 208
301.4290 236
301.4311 216
301.4332 242
301.4354 215
301.4375 218
301.4396 221
301.4418 247
301.4439 220
301.4460 238
301.4482 203
301.4503 226
301.4525 200
301.4546 219
301.4567 201
301.4589 222
301.4610 199
301.4631 228
301.4653 207
301.4674 230
301.4696 206
301.4717 230
301.4738 206
301.4760 225
301.4781 207
301.4802 215
301.4824 211
301.4845 233
301.4867 208
301.4888 208
301.4909 204
301.4931 227
301.4952 202
301.4973 227
301.4995 209
301.5016 234
301.5038 209
301.5059 209
301.5080 210
301.5102 234
301.5123 216
301.5144 236
301.5166 216
301.5187 241
301.5209 210
301.5230 230
301.5251 214
301.5273 239
301.5294 214
301.5315 238
301.5337 208
301.5358 236
301.5380 208
301.5401 227
301.5422 210
301.5444 230
301.5465 208
301.5486 216
301.5508 209
301.5529 236
301.5551 209
301.5572 214
301.5593 211
301.5615 235
301.5636 213
301.5657 242
301.5679 214
301.5700 238
301.5722 209
301.5743 206
301.5764 210
301.5786 233
301.5807 209
301.5829 231
301.5850 205
301.5871 234
301.5893 206
301.5914 230
301.5935 212
301.5957 240
301.5978 214
301.6000 237
301.6021 211
301.6042 232
301.6064 208
301.6085 233
301.6106 212
301.6128 233
301.6149 207
301.6171 209
301.6192 206
301.6213 228
301.6235 206
301.6256 206
301.6277 203
301.6299 226
301.6320 208
301.6342 237
301.6363 211
301.6384 236
301.6406 210
301.6427 210
301.6448 211
301.6470 239
301.6491 213
301.6513 234
301.6534 209
301.6555 239
301.6577 216
301.6598 235
301.6620 220
301.6641 242
301.6662 214
301.6684 243
301.6705 217
301.6726 241
301.6748 212
301.6769 238
301.6791 216
301.6812 237
301.6833 213
301.6855 222
301.6876 218
301.6897 237
301.6919 213
301.6940 212
301.6962 206
301.6983 233
301.7004 215
301.7026 242
301.7047 215
301.7069 246
301.7090 214
301.7111 210
301.7133 210
301.7154 231
301.7175 201
301.7197 219
301.7218 190
301.7240 221
301.7261 202
301.7282 226
301.7304 207
301.7325 235
301.7347 207
301.7368 234
301.7389 214
301.7411 227
301.7432 199
301.7453 224
301.7475 201
301.7496 218
301.7518 196
301.7539 206
301.7560 206
301.7582 232
301.7603 210
301.7625 208
301.7646 207
301.7667 230
301.7689 206
301.7710 232
301.7731 209
301.7753 238
301.7774 213
301.7796 214
301.7817 207
301.7838 228
301.7860 207
301.7881 231
301.7903 214
301.7924 246
301.7945 214
301.7967 232
301.7988 211
301.8009 234
301.8031 203
301.8052 225
301.8074 207
301.8095 225
301.8116 203
301.8138 224
301.8159 206
301.8181 225
301.8202 201
301.8223 206
301.8245 206
301.8266 229
301.8287 209
301.8309 209
301.8330 208
301.8352 229
301.8373 210
301.8394 236
301.8416 213
301.8437 231
301.8459 198
301.8480 200
301.8501 199
301.8523 228
301.8544 208
301.8565 232
301.8587 210
301.8608 236
301.8630 217
301.8651 236
301.8672 213
301.8694 229
301.8715 199
301.8737 229
301.8758 206
301.8779 233
301.8801 204
301.8822 231
301.8844 210
301.8865 228
301.8886 200
301.8908 207
301.8929 209
301.8950 233
301.8972 211
301.8993 213
301.9015 215
301.9036 234
301.9057 207
301.9079 230
301.9100 208
301.9122 236
301.9143 210
301.9164 208
301.9186 206
301.9207 232
301.9229 207
301.9250 227
301.9271 205
301.9293 233
301.9314 210
301.9335 235
301.9357 215
301.9378 236
301.9400 207
301.9421 230
301.9442 202
301.9464 225
301.9485 197
301.9507 227
301.9528 209
301.9549 229
301.9571 206
301.9592 216
301.9614 210
301.9635 234
301.9656 213
301.9678 209
301.9699 213
301.9721 237
301.9742 210
301.9763 232
301.9785 210
301.9806 238
301.9827 207
301.9849 205
301.9870 210
301.9892 240
301.9913 216
301.9934 237
301.9956 211
301.9977 242
301.9999 210
302.0020 226
302.0041 202
302.0063 223
302.0084 200
302.0106 229
302.0127 214
302.0148 237
302.0170 212
302.0191 237
302.0213 216
302.0234 243
302.0255 215
302.0277 215
302.0298 207
302.0319 226
302.0341 209
302.0362 212
302.0384 209
302.0405 237
302.0426 212
302.0448 234
302.0469 207
302.0491 233
302.0512 206
302.0533 211
302.0555 208
302.0576 235
302.0598 210
302.0619 226
302.0640 198
302.0662 227
302.0683 202
302.0705 225
302.0726 208
302.0747 231
302.0769 207
302.0790 235
302.0812 209
302.0833 236
302.0854 210
302.0876 231
302.0897 206
302.0919 229
302.0940 208
302.0961 211
302.0983 206
302.1004 231
302.1026 218
302.1047 218
302.1068 213
302.1090 233
302.1111 208
302.1133 235
302.1154 213
302.1175 237
302.1197 214
302.1218 221
302.1239 226
302.1261 254
302.1282 230
302.1304 247
302.1325 220
302.1346 251
302.1368 224
302.1389 247
302.1411 228
302.1432 247
302.1453 221
302.1475 248
302.1496 221
302.1518 245
302.1539 218
302.1560 239
302.1582 218
302.1603 240
302.1625 212
302.1646 215
302.1667 209
302.1689 238
302.1710 209
302.1732 208
302.1753 207
302.1774 230
302.1796 207
302.1817 236
302.1839 215
302.1860 239
302.1881 212
302.1903 211
302.1924 206
302.1946 231
302.1967 208
302.1988 231
302.2010 210
302.2031 246
302.2053 221
302.2074 238
302.2095 216
302.2117 235
302.2138 204
302.2160 230
302.2181 203
302.2202 229
302.2224 207
302.2245 233
302.2267 212
302.2288 225
302.2309 199
302.2331 209
302.2352 204
302.2374 227
302.2395 204
302.2416 208
302.2438 213
302.2459 239
302.2481 213
302.2502 237
302.2523 211
302.2545 234
302.2566 207
302.2588 205
302.2609 207
302.2630 235
302.2652 212
302.2673 235
302.2695 210
302.2716 239
302.2737 215
302.2759 237
302.2780 215
302.2802 239
302.2823 205
302.2844 228
302.2866 209
302.2887 236
302.2909 213
302.2930 240
302.2951 220
302.2973 243
302.2994 217
302.3016 226
302.3037 220
302.3059 244
302.3080 216
302.3101 211
302.3123 211
302.3144 234
302.3166 208
302.3187 229
302.3208 202
302.3230 230
302.3251 201
302.3273 205
302.3294 204
302.3315 231
302.3337 208
302.3358 229
302.3380 202
302.3401 226
302.3422 201
302.3444 226
302.3465 214
302.3487 243
302.3508 216
302.3529 235
302.3551 205
302.3572 231
302.3594 206
302.3615 232
302.3636 209
302.3658 230
302.3679 203
302.3701 206
302.3722 201
302.3743 224
302.3765 203
302.3786 209
302.3808 203
302.3829 228
302.3850 199
302.3872 221
302.3893 198
302.3915 230
302.3936 205
302.3958 206
302.3979 206
302.4000 235
302.4022 212
302.4043 234
302.4065 214
302.4086 249
302.4107 219
302.4129 237
302.4150 214
302.4172 236
302.4193 210
302.4214 233
302.4236 208
302.4257 224
302.4279 202
302.4300 230
302.4321 212
302.4343 235
302.4364 207
302.4386 209
302.4407 203
302.4428 225
302.4450 205
302.4471 206
302.4493 204
302.4514 231
302.4536 206
302.4557 232
302.4578 210
302.4600 236
302.4621 211
302.4643 215
302.4664 217
302.4685 240
302.4707 213
302.4728 236
302.4750 208
302.4771 242
302.4792 212
302.4814 227
302.4835 209
302.4857 237
302.4878 213
302.4899 240
302.4921 218
302.4942 236
302.4964 209
302.4985 242
302.5007 221
302.5028 246
302.5049 214
302.5071 211
302.5092 210
302.5114 229
302.5135 205
302.5156 211
302.5178 211
302.5199 230
302.5221 206
302.5242 229
302.5263 206
302.5285 233
302.5306 209
302.5328 211
302.5349 205
302.5371 229
302.5392 203
302.5413 221
302.5435 201
302.5456 228
302.5478 198
302.5499 218
302.5520 203
302.5542 228
302.5563 204
302.5585 228
302.5606 203
302.5627 229
302.5649 207
302.5670 236
302.5692 218
302.5713 238
302.5735 213
302.5756 217
302.5777 211
302.5799 233
302.5820 210
302.5842 209
302.5863 208
302.5884 235
302.5906 213
302.5927 237
302.5949 216
302.5970 243
302.5991 206
302.6013 201
302.6034 201
302.6056 227
302.6077 205
302.6099 227
302.6120 203
302.6141 231
302.6163 209
302.6184 237
302.6206 220
302.6227 244
302.6248 219
302.6270 241
302.6291 209
302.6313 230
302.6334 209
302.6356 231
302.6377 206
302.6398 227
302.6420 201
302.6441 209
302.6463 212
302.6484 235
302.6505 211
302.6527 208
302.6548 211
302.6570 236
302.6591 214
302.6612 242
302.6634 221
302.6655 247
302.6677 221
302.6698 221
302.6720 214
302.6741 232
302.6762 206
302.6784 225
302.6805 200
302.6827 229
302.6848 200
302.6869 224
302.6891 206
302.6912 230
302.6934 203
302.6955 228
302.6977 205
302.6998 229
302.7019 204
302.7041 233
302.7062 217
302.7084 239
302.7105 214
302.7127 222
302.7148 221
302.7169 242
302.7191 217
302.7212 216
302.7234 210
302.7255 229
302.7276 204
302.7298 227
302.7319 204
302.7341 233
302.7362 202
302.7384 197
302.7405 201
302.7426 227
302.7448 209
302.7469 234
302.7491 209
302.7512 234
302.7533 208
302.7555 229
302.7576 209
302.7598 235
302.7619 205
302.7641 228
302.7662 199
302.7683 227
302.7705 204
302.7726 236
302.7748 219
302.7769 236
302.7790 206
302.7812 210
302.7833 205
302.7855 233
302.7876 213
302.7898 214
302.7919 217
302.7940 240
302.7962 215
302.7983 243
302.8005 217
302.8026 238
302.8048 214
302.8069 212
302.8090 206
302.8112 232
302.8133 204
302.8155 232
302.8176 208
302.8197 236
302.8219 213
302.8240 238
302.8262 214
302.8283 239
302.8305 224
302.8326 248
302.8347 220
302.8369 243
302.8390 216
302.8412 236
302.8433 213
302.8455 231
302.8476 207
302.8497 214
302.8519 213
302.8540 232
302.8562 212
302.8583 207
302.8605 204
302.8626 224
302.8647 205
302.8669 232
302.8690 208
302.8712 229
302.8733 205
302.8754 203
302.8776 206
302.8797 227
302.8819 207
302.8840 227
302.8862 205
302.8883 232
302.8904 203
302.8926 224
302.8947 202
302.8969 227
302.8990 201
302.9012 230
302.9033 209
302.9054 238
302.9076 211
302.9097 230
302.9119 208
302.9140 228
302.9162 205
302.9183 211
302.9204 211
302.9226 236
302.9247 209
302.9269 211
302.9290 209
302.9312 232
302.9333 209
302.9354 231
302.9376 207
302.9397 235
302.9419 209
302.9440 214
302.9461 214
302.9483 239
302.9504 217
302.9526 241
302.9547 217
302.9569 245
302.9590 214
302.9611 236
302.9633 217
302.9654 243
302.9676 221
302.9697 244
302.9719 217
302.9740 239
302.9761 217
302.9783 245
302.9804 222
302.9826 237
302.9847 209
302.9869 214
302.9890 213
302.9911 236
302.9933 208
302.9954 205
302.9976 204
302.9997 228
303.0019 205
303.0040 231
303.0061 206
303.0083 231
303.0104 199
303.0126 201
303.0147 197
303.0169 222
303.0190 207
303.0211 230
303.0233 207
303.0254 231
303.0276 203
303.0297 227
303.0319 209
303.0340 233
303.0361 209
303.0383 236
303.0404 210
303.0426 232
303.0447 205
303.0469 227
303.0490 200
303.0511 224
303.0533 207
303.0554 214
303.0576 210
303.0597 228
303.0619 210
303.0640 211
303.0661 205
303.0683 232
303.0704 212
303.0726 240
303.0747 215
303.0769 237
303.0790 207
303.0811 205
303.0833 197
303.0854 225
303.0876 202
303.0897 235
303.0919 211
303.0940 235
303.0961 209
303.0983 230
303.1004 215
303.1026 238
303.1047 210
303.1069 236
303.1090 214
303.1112 239
303.1133 215
303.1154 243
303.1176 228
303.1197 252
303.1219 228
303.1240 239
303.1262 236
303.1283 253
303.1304 230
303.1326 232
303.1347 235
303.1369 260
303.1390 242
303.1412 269
303.1433 235
303.1454 260
303.1476 236
303.1497 235
303.1519 237
303.1540 263
303.1562 241
303.1583 257
303.1604 230
303.1626 259
303.1647 226
303.1669 242
303.1690 224
303.1712 246
303.1733 223
303.1754 250
303.1776 227
303.1797 249
303.1819 223
303.1840 245
303.1862 226
303.1883 241
303.1905 207
303.1926 214
303.1947 211
303.1969 235
303.1990 214
303.2012 215
303.2033 211
303.2055 235
303.2076 211
303.2097 239
303.2119 218
303.2140 238
303.2162 209
303.2183 214
303.2205 210
303.2226 235
303.2247 213
303.2269 230
303.2290 199
303.2312 230
303.2333 212
303.2355 235
303.2376 214
303.2398 238
303.2419 211
303.2440 233
303.2462 211
303.2483 233
303.2505 204
303.2526 232
303.2548 221
303.2569 246
303.2590 214
303.2612 222
303.2633 221
303.2655 241
303.2676 220
303.2698 218
303.2719 213
303.2741 238
303.2762 214
303.2783 234
303.2805 207
303.2826 236
303.2848 216
303.2869 216
303.2891 217
303.2912 234
303.2933 212
303.2955 233
303.2976 208
303.2998 236
303.3019 204
303.3041 223
303.3062 204
303.3084 227
303.3105 201
303.3126 230
303.3148 213
303.3169 235
303.3191 213
303.3212 237
303.3234 208
303.3255 222
303.3277 200
303.3298 207
303.3319 206
303.3341 229
303.3362 210
303.3384 215
303.3405 218
303.3427 237
303.3448 205
303.3469 227
303.3491 207
303.3512 232
303.3534 207
303.3555 213
303.3577 212
303.3598 236
303.3620 216
303.3641 238
303.3662 215
303.3684 243
303.3705 208
303.3727 223
303.3748 207
303.3770 231
303.3791 205
303.3813 231
303.3834 209
303.3855 228
303.3877 208
303.3898 239
303.3920 215
303.3941 234
303.3963 207
303.3984 207
303.4005 210
303.4027 237
303.4048 216
303.4070 211
303.4091 211
303.4113 231
303.4134 212
303.4156 243
303.4177 218
303.4198 241
303.4220 215
303.4241 212
303.4263 205
303.4284 232
303.4306 212
303.4327 234
303.4349 205
303.4370 238
303.4391 212
303.4413 236
303.4434 219
303.4456 240
303.4477 212
303.4499 235
303.4520 211
303.4542 240
303.4563 215
303.4584 235
303.4606 215
303.4627 232
303.4649 205
303.4670 211
303.4692 207
303.4713 232
303.4735 208
303.4756 211
303.4777 213
303.4799 239
303.4820 215
303.4842 240
303.4863 214
303.4885 236
303.4906 210
303.4928 213
303.4949 204
303.4970 225
303.4992 204
303.5013 231
303.5035 209
303.5056 238
303.5078 206
303.5099 231
303.5121 214
303.5142 240
303.5163 215
303.5185 240
303.5206 208
303.5228 229
303.5249 204
303.5271 235
303.5292 213
303.5314 234
303.5335 212
303.5356 214
303.5378 209
303.5399 234
303.5421 211
303.5442 212
303.5464 212
303.5485 234
303.5507 208
303.5528 233
303.5550 205
303.5571 233
303.5592 201
303.5614 200
303.5635 203
303.5657 234
303.5678 217
303.5700 243
303.5721 216
303.5743 242
303.5764 207
303.5785 225
303.5807 211
303.5828 233
303.5850 206
303.5871 234
303.5893 211
303.5914 231
303.5936 204
303.5957 224
303.5978 198
303.6000 222
303.6021 195
303.6043 204
303.6064 205
303.6086 229
303.6107 211
303.6129 209
303.6150 206
303.6172 229
303.6193 207
303.6214 233
303.6236 206
303.6257 234
303.6279 207
303.6300 207
303.6322 211
303.6343 238
303.6365 216
303.6386 234
303.6407 205
303.6429 236
303.6450 209
303.6472 231
303.6493 211
303.6515 235
303.6536 205
303.6558 223
303.6579 193
303.6601 217
303.6622 199
303.6643 228
303.6665 207
303.6686 227
303.6708 202
303.6729 211
303.6751 216
303.6772 238
303.6794 226
303.6815 224
303.6837 222
303.6858 248
303.6879 216
303.6901 236
303.6922 209
303.6944 232
303.6965 203
303.6987 206
303.7008 206
303.7030 231
303.7051 209
303.7072 228
303.7094 202
303.7115 228
303.7137 199
303.7158 221
303.7180 204
303.7201 231
303.7223 203
303.7244 228
303.7266 205
303.7287 231
303.7308 206
303.7330 231
303.7351 213
303.7373 230
303.7394 207
303.7416 214
303.7437 213
303.7459 241
303.7480 219
303.7502 220
303.7523 213
303.7544 236
303.7566 208
303.7587 232
303.7609 209
303.7630 237
303.7652 209
303.7673 206
303.7695 207
303.7716 229
303.7738 209
303.7759 228
303.7780 200
303.7802 234
303.7823 209
303.7845 234
303.7866 215
303.7888 237
303.7909 210
303.7931 230
303.7952 202
303.7974 225
303.7995 204
303.8016 228
303.8038 204
303.8059 229
303.8081 210
303.8102 212
303.8124 219
303.8145 242
303.8167 223
303.8188 220
303.8210 213
303.8231 240
303.8253 209
303.8274 234
303.8295 210
303.8317 231
303.8338 205
303.8360 206
303.8381 206
303.8403 232
303.8424 210
303.8446 233
303.8467 212
303.8489 240
303.8510 214
303.8531 236
303.8553 216
303.8574 236
303.8596 215
303.8617 246
303.8639 219
303.8660 246
303.8682 220
303.8703 251
303.8725 225
303.8746 240
303.8767 210
303.8789 213
303.8810 211
303.8832 241
303.8853 218
303.8875 220
303.8896 221
303.8918 239
303.8939 213
303.8961 244
303.8982 217
303.9004 241
303.9025 208
303.9046 208
303.9068 207
303.9089 235
303.9111 210
303.9132 228
303.9154 201
303.9175 231
303.9197 210
303.9218 232
303.9240 211
303.9261 236
303.9283 210
303.9304 233
303.9325 210
303.9347 228
303.9368 208
303.9390 231
303.9411 207
303.9433 226
303.9454 201
303.9476 212
303.9497 216
303.9519 236
303.9540 212
303.9562 212
303.9583 201
303.9604 229
303.9626 213
303.9647 236
303.9669 211
303.9690 234
303.9712 208
303.9733 204
303.9755 204
303.9776 228
303.9798 209
303.9819 230
303.9841 207
303.9862 238
303.9883 213
303.9905 235
303.9926 214
303.9948 235
303.9969 209
303.9991 233
304.0012 208
304.0034 232
304.0055 206
304.0077 230
304.0098 211
304.0120 224
304.0141 194
304.0162 202
304.0184 203
304.0205 231
304.0227 210
304.0248 207
304.0270 211
304.0291 230
304.0313 203
304.0334 229
304.0356 204
304.0377 234
304.0399 208
304.0420 210
304.0442 210
304.0463 235
304.0484 208
304.0506 236
304.0527 206
304.0549 236
304.0570 205
304.0592 230
304.0613 211
304.0635 235
304.0656 207
304.0678 234
304.0699 209
304.0721 233
304.0742 207
304.0763 231
304.0785 211
304.0806 234
304.0828 211
304.0849 212
304.0871 209
304.0892 236
304.0914 214
304.0935 215
304.0957 213
304.0978 237
304.1000 213
304.1021 236
304.1043 214
304.1064 242
304.1085 218
304.1107 215
304.1128 216
304.1150 244
304.1171 216
304.1193 238
304.1214 227
304.1236 253
304.1257 226
304.1279 248
304.1300 226
304.1322 246
304.1343 217
304.1365 244
304.1386 226
304.1408 253
304.1429 230
304.1450 261
304.1472 238
304.1493 259
304.1515 221
304.1536 226
304.1558 223
304.1579 245
304.1601 224
304.1622 218
304.1644 215
304.1665 243
304.1687 215
304.1708 240
304.1730 217
304.1751 246
304.1772 221
304.1794 218
304.1815 216
304.1837 241
304.1858 218
304.1880 240
304.1901 215
304.1923 241
304.1944 211
304.1966 231
304.1987 212
304.2009 235
304.2030 211
304.2052 237
304.2073 216
304.2095 240
304.2116 213
304.2137 235
304.2159 214
304.2180 233
304.2202 206
304.2223 212
304.2245 215
304.2266 235
304.2288 218
304.2309 218
304.2331 219
304.2352 243
304.2374 217
304.2395 241
304.2417 216
304.2438 238
304.2460 214
304.2481 216
304.2502 219
304.2524 239
304.2545 217
304.2567 234
304.2588 208
304.2610 239
304.2631 211
304.2653 227
304.2674 208
304.2696 234
304.2717 218
304.2739 264
304.2760 271
304.2782 347
304.2803 357
304.2825 401
304.2846 370
304.2868 376
304.2889 329
304.2910 339
304.2932 356
304.2953 411
304.2975 397
304.2996 386
304.3018 354
304.3039 349
304.3061 283
304.3082 285
304.3104 240
304.3125 258
304.3147 223
304.3168 218
304.3190 218
304.3211 238
304.3233 215
304.3254 236
304.3276 210
304.3297 238
304.3318 214
304.3340 231
304.3361 209
304.3383 236
304.3404 212
304.3426 239
304.3447 215
304.3469 239
304.3490 211
304.3512 241
304.3533 215
304.3555 229
304.3576 196
304.3598 200
304.3619 203
304.3641 232
304.3662 213
304.3684 209
304.3705 209
304.3727 233
304.3748 210
304.3769 236
304.3791 210
304.3812 231
304.3834 202
304.3855 205
304.3877 202
304.3898 221
304.3920 206
304.3941 226
304.3963 203
304.3984 232
304.4006 209
304.4027 229
304.4049 210
304.4070 237
304.4092 214
304.4113 242
304.4135 214
304.4156 235
304.4178 209
304.4199 235
304.4220 210
304.4242 232
304.4263 207
304.4285 216
304.4306 212
304.4328 234
304.4349 209
304.4371 214
304.4392 212
304.4414 234
304.4435 212
304.4457 237
304.4478 208
304.4500 236
304.4521 208
304.4543 202
304.4564 203
304.4586 234
304.4607 208
304.4629 234
304.4650 209
304.4672 240
304.4693 213
304.4715 233
304.4736 208
304.4757 232
304.4779 209
304.4800 234
304.4822 210
304.4843 238
304.4865 212
304.4886 239
304.4908 215
304.4929 237
304.4951 208
304.4972 213
304.4994 208
304.5015 228
304.5037 209
304.5058 207
304.5080 216
304.5101 240
304.5123 211
304.5144 235
304.5166 207
304.5187 232
304.5209 206
304.5230 207
304.5252 208
304.5273 236
304.5294 208
304.5316 228
304.5337 208
304.5359 236
304.5380 207
304.5402 223
304.5423 204
304.5445 230
304.5466 209
304.5488 241
304.5509 214
304.5531 235
304.5552 209
304.5574 238
304.5595 218
304.5617 241
304.5638 212
304.5660 213
304.5681 204
304.5703 230
304.5724 213
304.5746 216
304.5767 213
304.5789 236
304.5810 216
304.5832 237
304.5853 211
304.5875 237
304.5896 209
304.5917 207
304.5939 206
304.5960 228
304.5982 204
304.6003 225
304.6025 199
304.6046 231
304.6068 205
304.6089 220
304.6111 204
304.6132 229
304.6154 205
304.6175 230
304.6197 213
304.6218 238
304.6240 213
304.6261 240
304.6283 222
304.6304 242
304.6326 217
304.6347 221
304.6369 210
304.6390 230
304.6412 207
304.6433 210
304.6455 215
304.6476 245
304.6498 219
304.6519 247
304.6541 217
304.6562 238
304.6584 210
304.6605 211
304.6627 210
304.6648 233
304.6669 209
304.6691 238
304.6712 213
304.6734 238
304.6755 213
304.6777 239
304.6798 218
304.6820 238
304.6841 213
304.6863 237
304.6884 219
304.6906 240
304.6927 213
304.6949 240
304.6970 214
304.6992 235
304.7013 207
304.7035 212
304.7056 210
304.7078 238
304.7099 220
304.7121 218
304.7142 211
304.7164 235
304.7185 209
304.7207 235
304.7228 211
304.7250 232
304.7271 211
304.7293 217
304.7314 219
304.7336 246
304.7357 216
304.7379 238
304.7400 206
304.7422 233
304.7443 206
304.7465 232
304.7486 203
304.7508 229
304.7529 210
304.7551 233
304.7572 211
304.7593 233
304.7615 208
304.7636 232
304.7658 204
304.7679 228
304.7701 205
304.7722 214
304.7744 209
304.7765 227
304.7787 205
304.7808 207
304.7830 206
304.7851 227
304.7873 200
304.7894 229
304.7916 208
304.7937 235
304.7959 210
304.7980 211
304.8002 209
304.8023 232
304.8045 213
304.8066 231
304.8088 208
304.8109 234
304.8131 211
304.8152 233
304.8174 212
304.8195 229
304.8217 203
304.8238 226
304.8260 206
304.8281 231
304.8303 209
304.8324 236
304.8346 215
304.8367 235
304.8389 206
304.8410 203
304.8432 205
304.8453 230
304.8475 211
304.8496 208
304.8518 203
304.8539 225
304.8561 204
304.8582 229
304.8604 206
304.8625 227
304.8647 200
304.8668 200
304.8690 201
304.8711 232
304.8733 215
304.8754 241
304.8776 216
304.8797 238
304.8819 205
304.8840 228
304.8862 211
304.8883 237
304.8905 212
304.8926 233
304.8948 216
304.8969 237
304.8990 210
304.9012 233
304.9033 212
304.9055 229
304.9076 200
304.9098 204
304.9119 214
304.9141 241
304.9162 216
304.9184 214
304.9205 209
304.9227 238
304.9248 218
304.9270 237
304.9291 213
304.9313 235
304.9334 208
304.9356 210
304.9377 211
304.9399 235
304.9420 214
304.9442 235
304.9463 212
304.9485 237
304.9506 213
304.9528 236
304.9549 214
304.9571 239
304.9592 212
304.9614 235
304.9635 208
304.9657 231
304.9678 204
304.9700 227
304.9721 211
304.9743 230
304.9764 203
304.9786 207
304.9807 205
304.9829 231
304.9850 207
304.9872 207
304.9893 204
304.9915 228
304.9936 201
304.9958 223
304.9979 190
305.0001 217
305.0022 195
305.0044 199
305.0065 200
305.0087 228
305.0108 216
305.0130 240
305.0151 212
305.0173 239
305.0194 213
305.0216 229
305.0237 204
305.0259 224
305.0280 202
305.0302 232
305.0323 204
305.0345 229
305.0366 203
305.0388 223
305.0409 201
305.0431 223
305.0452 203
305.0474 214
305.0495 211
305.0517 237
305.0538 217
305.0560 216
305.0581 217
305.0603 234
305.0624 202
305.0646 228
305.0667 207
305.0689 239
305.0710 211
305.0732 217
305.0753 215
305.0775 246
305.0796 222
305.0818 243
305.0839 215
305.0861 241
305.0882 214
305.0904 236
305.0925 220
305.0947 248
305.0968 218
305.0990 241
305.1011 214
305.1033 236
305.1054 211
305.1076 243
305.1097 226
305.1119 245
305.1140 222
305.1162 238
305.1183 235
305.1205 257
305.1226 234
305.1248 237
305.1269 242
305.1291 272
305.1312 255
305.1334 287
305.1355 265
305.1377 285
305.1398 247
305.1420 245
305.1441 260
305.1463 341
305.1484 431
305.1506 631
305.1527 767
305.1549 900
305.1570 850
305.1592 803
305.1613 662
305.1635 597
305.1656 482
305.1678 486
305.1699 425
305.1721 415
305.1742 350
305.1764 349
305.1785 299
305.1807 299
305.1828 253
305.1850 254
305.1871 238
305.1893 254
305.1915 227
305.1936 228
305.1958 223
305.1979 242
305.2001 217
305.2022 241
305.2044 219
305.2065 244
305.2087 218
305.2108 218
305.2130 217
305.2151 239
305.2173 220
305.2194 246
305.2216 223
305.2237 250
305.2259 222
305.2280 241
305.2302 222
305.2323 238
305.2345 212
305.2366 237
305.2388 213
305.2409 243
305.2431 229
305.2452 255
305.2474 230
305.2495 245
305.2517 215
305.2538 220
305.2560 222
305.2581 242
305.2603 216
305.2624 216
305.2646 217
305.2667 241
305.2689 217
305.2710 238
305.2732 208
305.2753 234
305.2775 216
305.2796 226
305.2818 237
305.2839 276
305.2861 262
305.2882 288
305.2904 259
305.2925 281
305.2947 248
305.2968 281
305.2990 272
305.3011 305
305.3033 277
305.3054 296
305.3076 259
305.3097 273
305.3119 240
305.3140 255
305.3162 226
305.3183 237
305.3205 203
305.3226 211
305.3248 210
305.3269 233
305.3291 213
305.3313 212
305.3334 207
305.3356 230
305.3377 211
305.3399 238
305.3420 214
305.3442 240
305.3463 206
305.3485 202
305.3506 196
305.3528 217
305.3549 198
305.3571 221
305.3592 202
305.3614 227
305.3635 204
305.3657 226
305.3678 212
305.3700 232
305.3721 205
305.3743 233
305.3764 212
305.3786 239
305.3807 209
305.3829 234
305.3850 209
305.3872 236
305.3893 211
305.3915 222
305.3936 219
305.3958 239
305.3979 218
305.4001 215
305.4022 209
305.4044 227
305.4065 204
305.4087 235
305.4108 215
305.4130 243
305.4151 216
305.4173 218
305.4194 211
305.4216 229
305.4238 205
305.4259 227
305.4281 202
305.4302 231
305.4324 215
305.4345 238
305.4367 218
305.4388 240
305.4410 213
305.4431 243
305.4453 215
305.4474 230
305.4496 205
305.4517 236
305.4539 218
305.4560 238
305.4582 217
305.4603 228
305.4625 214
305.4646 235
305.4668 210
305.4689 211
305.4711 208
305.4732 228
305.4754 204
305.4775 229
305.4797 208
305.4818 240
305.4840 212
305.4861 216
305.4883 213
305.4904 238
305.4926 212
305.4947 232
305.4969 207
305.4991 232
305.5012 203
305.5034 224
305.5055 206
305.5077 230
305.5098 202
305.5120 227
305.5141 208
305.5163 232
305.5184 207
305.5206 229
305.5227 209
305.5249 230
305.5270 204
305.5292 208
305.5313 206
305.5335 228
305.5356 204
305.5378 209
305.5399 211
305.5421 235
305.5442 219
305.5464 235
305.5485 212
305.5507 239
305.5528 210
305.5550 210
305.5571 209
305.5593 238
305.5615 218
305.5636 237
305.5658 209
305.5679 236
305.5701 205
305.5722 222
305.5744 206
305.5765 232
305.5787 210
305.5808 240
305.5830 215
305.5851 236
305.5873 212
305.5894 237
305.5916 218
305.5937 239
305.5959 210
305.5980 217
305.6002 215
305.6023 241
305.6045 215
305.6066 218
305.6088 215
305.6109 232
305.6131 205
305.6153 229
305.6174 210
305.6196 233
305.6217 206
305.6239 207
305.6260 199
305.6282 224
305.6303 206
305.6325 234
305.6346 212
305.6368 240
305.6389 216
305.6411 240
305.6432 219
305.6454 244
305.6475 214
305.6497 237
305.6518 212
305.6540 235
305.6561 213
305.6583 241
305.6604 219
305.6626 237
305.6647 210
305.6669 220
305.6691 212
305.6712 230
305.6734 208
305.6755 204
305.6777 198
305.6798 220
305.6820 201
305.6841 228
305.6863 205
305.6884 237
305.6906 217
305.6927 215
305.6949 211
305.6970 237
305.6992 215
305.7013 239
305.7035 210
305.7056 238
305.7078 208
305.7099 223
305.7121 200
305.7143 224
305.7164 200
305.7186 223
305.7207 206
305.7229 234
305.7250 210
305.7272 236
305.7293 215
305.7315 235
305.7336 210
305.7358 217
305.7379 210
305.7401 231
305.7422 205
305.7444 205
305.7465 208
305.7487 234
305.7508 212
305.7530 237
305.7551 211
305.7573 236
305.7595 207
305.7616 206
305.7638 209
305.7659 232
305.7681 208
305.7702 230
305.7724 206
305.7745 230
305.7767 206
305.7788 224
305.7810 211
305.7831 238
305.7853 216
305.7874 236
305.7896 212
305.7917 231
305.7939 206
305.7960 232
305.7982 216
305.8004 241
305.8025 213
305.8047 214
305.8068 207
305.8090 225
305.8111 205
305.8133 207
305.8154 201
305.8176 226
305.8197 207
305.8219 230
305.8240 202
305.8262 230
305.8283 207
305.8305 205
305.8326 205
305.8348 229
305.8369 210
305.8391 234
305.8413 214
305.8434 238
305.8456 208
305.8477 227
305.8499 204
305.8520 229
305.8542 208
305.8563 228
305.8585 207
305.8606 227
305.8628 205
305.8649 230
305.8671 213
305.8692 231
305.8714 207
305.8735 211
305.8757 214
305.8779 238
305.8800 209
305.8822 209
305.8843 206
305.8865 232
305.8886 217
305.8908 244
305.8929 217
305.8951 241
305.8972 213
305.8994 210
305.9015 203
305.9037 225
305.9058 207
305.9080 225
305.9101 205
305.9123 241
305.9145 215
305.9166 240
305.9188 218
305.9209 239
305.9231 212
305.9252 240
305.9274 215
305.9295 236
305.9317 209
305.9338 232
305.9360 209
305.9381 230
305.9403 205
305.9424 210
305.9446 206
305.9468 232
305.9489 213
305.9511 215
305.9532 213
305.9554 234
305.9575 210
305.9597 227
305.9618 199
305.9640 227
305.9661 203
305.9683 203
305.9704 204
305.9726 232
305.9747 208
305.9769 229
305.9790 205
305.9812 229
305.9834 202
305.9855 218
305.9877 201
305.9898 228
305.9920 206
305.9941 229
305.9963 206
305.9984 232
306.0006 209
306.0027 234
306.0049 214
306.0070 233
306.0092 210
306.0113 217
306.0135 213
306.0157 241
306.0178 217
306.0200 212
306.0221 211
306.0243 238
306.0264 211
306.0286 240
306.0307 213
306.0329 239
306.0350 208
306.0372 211
306.0393 216
306.0415 240
306.0437 214
306.0458 233
306.0480 209
306.0501 238
306.0523 214
306.0544 239
306.0566 220
306.0587 236
306.0609 205
306.0630 229
306.0652 208
306.0673 227
306.0695 204
306.0716 228
306.0738 215
306.0760 234
306.0781 209
306.0803 220
306.0824 216
306.0846 240
306.0867 213
306.0889 217
306.0910 219
306.0932 240
306.0953 216
306.0975 245
306.0996 215
306.1018 235
306.1040 210
306.1061 212
306.1083 216
306.1104 244
306.1126 224
306.1147 246
306.1169 220
306.1190 246
306.1212 216
306.1233 241
306.1255 232
306.1276 257
306.1298 235
306.1320 263
306.1341 235
306.1363 258
306.1384 234
306.1406 253
306.1427 231
306.1449 257
306.1470 233
306.1492 242
306.1513 250
306.1535 301
306.1556 304
306.1578 321
306.1600 334
306.1621 360
306.1643 338
306.1664 379
306.1686 366
306.1707 395
306.1729 350
306.1750 327
306.1772 301
306.1793 308
306.1815 262
306.1836 271
306.1858 232
306.1880 252
306.1901 218
306.1923 236
306.1944 216
306.1966 241
306.1987 217
306.2009 239
306.2030 218
306.2052 241
306.2073 216
306.2095 244
306.2116 226
306.2138 242
306.2160 211
306.2181 213
306.2203 211
306.2224 230
306.2246 211
306.2267 208
306.2289 206
306.2310 228
306.2332 204
306.2353 230
306.2375 211
306.2397 238
306.2418 218
306.2440 216
306.2461 216
306.2483 236
306.2504 210
306.2526 232
306.2547 212
306.2569 241
306.2590 213
306.2612 228
306.2634 208
306.2655 227
306.2677 205
306.2698 235
306.2720 213
306.2741 242
306.2763 221
306.2784 249
306.2806 226
306.2827 238
306.2849 213
306.2870 217
306.2892 216
306.2914 242
306.2935 221
306.2957 220
306.2978 218
306.3000 240
306.3021 217
306.3043 242
306.3064 218
306.3086 247
306.3107 219
306.3129 206
306.3151 207
306.3172 231
306.3194 209
306.3215 233
306.3237 211
306.3258 234
306.3280 205
306.3301 224
306.3323 208
306.3344 232
306.3366 202
306.3388 228
306.3409 203
306.3431 228
306.3452 212
306.3474 240
306.3495 217
306.3517 239
306.3538 208
306.3560 217
306.3581 214
306.3603 238
306.3625 215
306.3646 213
306.3668 206
306.3689 232
306.3711 216
306.3732 236
306.3754 212
306.3775 238
306.3797 211
306.3818 206
306.3840 207
306.3862 231
306.3883 207
306.3905 225
306.3926 200
306.3948 229
306.3969 205
306.3991 226
306.4012 208
306.4034 228
306.4056 202
306.4077 228
306.4099 200
306.4120 226
306.4142 208
306.4163 230
306.4185 212
306.4206 230
306.4228 206
306.4249 216
306.4271 213
306.4293 234
306.4314 217
306.4336 210
306.4357 204
306.4379 232
306.4400 207
306.4422 231
306.4443 209
306.4465 232
306.4486 206
306.4508 206
306.4530 211
306.4551 237
306.4573 215
306.4594 234
306.4616 206
306.4637 236
306.4659 213
306.4680 233
306.4702 213
306.4724 238
306.4745 207
306.4767 230
306.4788 209
306.4810 229
306.4831 211
306.4853 236
306.4874 218
306.4896 233
306.4917 207
306.4939 215
306.4961 208
306.4982 229
306.5004 210
306.5025 211
306.5047 209
306.5068 233
306.5090 208
306.5111 237
306.5133 211
306.5155 236
306.5176 208
306.5198 207
306.5219 205
306.5241 231
306.5262 215
306.5284 244
306.5305 218
306.5327 241
306.5349 206
306.5370 225
306.5392 209
306.5413 229
306.5435 206
306.5456 232
306.5478 206
306.5499 224
306.5521 202
306.5542 229
306.5564 207
306.5586 229
306.5607 205
306.5629 208
306.5650 212
306.5672 237
306.5693 215
306.5715 211
306.5736 206
306.5758 234
306.5780 212
306.5801 239
306.5823 218
306.5844 242
306.5866 215
306.5887 209
306.5909 208
306.5930 232
306.5952 210
306.5974 230
306.5995 205
306.6017 234
306.6038 209
306.6060 232
306.6081 210
306.6103 230
306.6124 205
306.6146 233
306.6168 215
306.6189 241
306.6211 216
306.6232 240
306.6254 215
306.6275 231
306.6297 203
306.6318 211
306.6340 211
306.6362 234
306.6383 213
306.6405 206
306.6426 205
306.6448 229
306.6469 209
306.6491 238
306.6512 211
306.6534 238
306.6556 207
306.6577 209
306.6599 209
306.6620 236
306.6642 211
306.6663 239
306.6685 209
306.6706 233
306.6728 202
306.6750 227
306.6771 212
306.6793 231
306.6814 207
306.6836 228
306.6857 207
306.6879 233
306.6900 213
306.6922 238
306.6944 213
306.6965 228
306.6987 207
306.7008 211
306.7030 204
306.7051 236
306.7073 218
306.7095 214
306.7116 211
306.7138 233
306.7159 204
306.7181 228
306.7202 209
306.7224 237
306.7245 204
306.7267 199
306.7289 198
306.7310 224
306.7332 206
306.7353 229
306.7375 205
306.7396 233
306.7418 214
306.7439 242
306.7461 220
306.7483 238
306.7504 213
306.7526 238
306.7547 215
306.7569 239
306.7590 213
306.7612 233
306.7634 208
306.7655 226
306.7677 203
306.7698 207
306.7720 201
306.7741 232
306.7763 213
306.7784 208
306.7806 209
306.7828 231
306.7849 207
306.7871 231
306.7892 210
306.7914 234
306.7935 202
306.7957 206
306.7978 209
306.8000 235
306.8022 207
306.8043 229
306.8065 203
306.8086 228
306.8108 203
306.8129 225
306.8151 203
306.8173 227
306.8194 203
306.8216 230
306.8237 201
306.8259 227
306.8280 203
306.8302 226
306.8323 208
306.8345 228
306.8367 201
306.8388 207
306.8410 200
306.8431 227
306.8453 208
306.8474 212
306.8496 206
306.8518 234
306.8539 208
306.8561 231
306.8582 203
306.8604 229
306.8625 201
306.8647 204
306.8669 205
306.8690 224
306.8712 203
306.8733 227
306.8755 207
306.8776 236
306.8798 207
306.8819 228
306.8841 208
306.8863 229
306.8884 208
306.8906 238
306.8927 213
306.8949 237
306.8970 209
306.8992 229
306.9014 207
306.9035 228
306.9057 201
306.9078 211
306.9100 211
306.9121 234
306.9143 211
306.9165 208
306.9186 206
306.9208 232
306.9229 204
306.9251 232
306.9272 204
306.9294 225
306.9315 197
306.9337 198
306.9359 204
306.9380 228
306.9402 209
306.9423 233
306.9445 214
306.9466 239
306.9488 214
306.9510 230
306.9531 208
306.9553 229
306.9574 204
306.9596 225
306.9617 202
306.9639 231
306.9661 211
306.9682 236
306.9704 215
306.9725 232
306.9747 213
306.9768 218
306.9790 212
306.9812 235
306.9833 209
306.9855 206
306.9876 208
306.9898 235
306.9919 210
306.9941 234
306.9962 206
306.9984 227
307.0006 207
307.0027 207
307.0049 208
307.0070 240
307.0092 219
307.0113 245
307.0135 215
307.0157 244
307.0178 207
307.0200 225
307.0221 210
307.0243 238
307.0264 212
307.0286 232
307.0308 209
307.0329 234
307.0351 208
307.0372 236
307.0394 214
307.0415 234
307.0437 207
307.0459 218
307.0480 218
307.0502 260
307.0523 263
307.0545 302
307.0566 340
307.0588 383
307.0610 355
307.0631 368
307.0653 311
307.0674 310
307.0696 255
307.0717 243
307.0739 233
307.0761 250
307.0782 224
307.0804 238
307.0825 214
307.0847 241
307.0868 218
307.0890 243
307.0912 226
307.0933 248
307.0955 220
307.0976 251
307.0998 227
307.1019 248
307.1041 229
307.1063 258
307.1084 245
307.1106 266
307.1127 250
307.1149 265
307.1170 256
307.1192 277
307.1214 249
307.1235 245
307.1257 245
307.1278 268
307.1300 241
307.1321 268
307.1343 242
307.1365 276
307.1386 276
307.1408 364
307.1429 553
307.1451 877
307.1472 1093
307.1494 1259
307.1516 1190
307.1537 1113
307.1559 877
307.1580 778
307.1602 695
307.1624 780
307.1645 809
307.1667 887
307.1688 815
307.1710 764
307.1731 600
307.1753 540
307.1775 448
307.1796 466
307.1818 456
307.1839 506
307.1861 516
307.1882 526
307.1904 446
307.1926 392
307.1947 332
307.1969 318
307.1990 265
307.2012 280
307.2033 245
307.2055 263
307.2077 233
307.2098 229
307.2120 230
307.2141 260
307.2163 242
307.2184 271
307.2206 250
307.2228 280
307.2249 247
307.2271 263
307.2292 236
307.2314 253
307.2336 221
307.2357 243
307.2379 218
307.2400 244
307.2422 217
307.2443 242
307.2465 219
307.2487 237
307.2508 215
307.2530 220
307.2551 221
307.2573 247
307.2594 226
307.2616 224
307.2638 217
307.2659 232
307.2681 208
307.2702 231
307.2724 205
307.2745 232
307.2767 206
307.2789 207
307.2810 208
307.2832 232
307.2853 212
307.2875 234
307.2897 213
307.2918 239
307.2940 210
307.2961 235
307.2983 216
307.3004 238
307.3026 215
307.3048 237
307.3069 210
307.3091 233
307.3112 209
307.3134 230
307.3155 211
307.3177 230
307.3199 205
307.3220 208
307.3242 213
307.3263 234
307.3285 212
307.3307 214
307.3328 212
307.3350 235
307.3371 206
307.3393 231
307.3414 207
307.3436 230
307.3458 207
307.3479 211
307.3501 212
307.3522 240
307.3544 217
307.3566 242
307.3587 219
307.3609 239
307.3630 213
307.3652 234
307.3673 212
307.3695 238
307.3717 207
307.3738 231
307.3760 206
307.3781 228
307.3803 200
307.3825 228
307.3846 211
307.3868 229
307.3889 208
307.3911 222
307.3932 223
307.3954 244
307.3976 220
307.3997 214
307.4019 209
307.4040 231
307.4062 204
307.4084 226
307.4105 209
307.4127 235
307.4148 209
307.4170 209
307.4191 210
307.4213 237
307.4235 209
307.4256 229
307.4278 204
307.4299 237
307.4321 215
307.4343 235
307.4364 218
307.4386 241
307.4407 215
307.4429 238
307.4450 209
307.4472 227
307.4494 202
307.4515 229
307.4537 212
307.4558 231
307.4580 208
307.4602 211
307.4623 205
307.4645 226
307.4666 200
307.4688 205
307.4709 211
307.4731 234
307.4753 213
307.4774 235
307.4796 208
307.4817 235
307.4839 211
307.4861 209
307.4882 207
307.4904 231
307.4925 206
307.4947 227
307.4968 202
307.4990 230
307.5012 201
307.5033 228
307.5055 213
307.5076 239
307.5098 217
307.5120 244
307.5141 222
307.5163 247
307.5184 221
307.5206 240
307.5228 217
307.5249 230
307.5271 202
307.5292 210
307.5314 208
307.5335 236
307.5357 215
307.5379 214
307.5400 217
307.5422 239
307.5443 220
307.5465 246
307.5487 222
307.5508 247
307.5530 219
307.5551 210
307.5573 210
307.5595 234
307.5616 211
307.5638 229
307.5659 205
307.5681 235
307.5702 209
307.5724 224
307.5746 202
307.5767 228
307.5789 203
307.5810 234
307.5832 209
307.5854 229
307.5875 206
307.5897 235
307.5918 211
307.5940 237
307.5962 211
307.5983 226
307.6005 225
307.6026 249
307.6048 219
307.6069 218
307.6091 219
307.6113 246
307.6134 216
307.6156 234
307.6177 211
307.6199 239
307.6221 207
307.6242 209
307.6264 210
307.6285 238
307.6307 213
307.6329 237
307.6350 216
307.6372 251
307.6393 222
307.6415 239
307.6437 210
307.6458 233
307.6480 207
307.6501 235
307.6523 212
307.6544 242
307.6566 217
307.6588 236
307.6609 218
307.6631 236
307.6652 207
307.6674 212
307.6696 208
307.6717 230
307.6739 206
307.6760 214
307.6782 213
307.6804 238
307.6825 210
307.6847 235
307.6868 217
307.6890 244
307.6912 215
307.6933 211
307.6955 212
307.6976 235
307.6998 208
307.7020 233
307.7041 212
307.7063 245
307.7084 218
307.7106 234
307.7127 205
307.7149 223
307.7171 191
307.7192 213
307.7214 196
307.7235 228
307.7257 214
307.7279 242
307.7300 221
307.7322 239
307.7343 211
307.7365 215
307.7387 212
307.7408 230
307.7430 203
307.7451 202
307.7473 199
307.7495 226
307.7516 204
307.7538 227
307.7559 205
307.7581 234
307.7603 212
307.7624 206
307.7646 202
307.7667 228
307.7689 211
307.7711 231
307.7732 205
307.7754 235
307.7775 205
307.7797 227
307.7819 210
307.7840 237
307.7862 207
307.7883 235
307.7905 211
307.7927 234
307.7948 211
307.7970 238
307.7991 208
307.8013 226
307.8034 202
307.8056 210
307.8078 206
307.8099 230
307.8121 218
307.8142 220
307.8164 211
307.8186 234
307.8207 208
307.8229 227
307.8250 201
307.8272 222
307.8294 199
307.8315 201
307.8337 203
307.8358 231
307.8380 211
307.8402 234
307.8423 208
307.8445 237
307.8466 212
307.8488 232
307.8510 214
307.8531 236
307.8553 210
307.8574 231
307.8596 207
307.8618 241
307.8639 216
307.8661 236
307.8682 213
307.8704 225
307.8726 206
307.8747 212
307.8769 208
307.8790 231
307.8812 211
307.8834 212
307.8855 206
307.8877 232
307.8898 210
307.8920 232
307.8942 205
307.8963 229
307.8985 208
307.9006 212
307.9028 212
307.9050 237
307.9071 214
307.9093 236
307.9114 208
307.9136 238
307.9158 216
307.9179 238
307.9201 223
307.9222 238
307.9244 211
307.9266 243
307.9287 218
307.9309 245
307.9330 215
307.9352 238
307.9374 214
307.9395 233
307.9417 208
307.9438 211
307.9460 208
307.9482 229
307.9503 206
307.9525 209
307.9546 209
307.9568 237
307.9590 205
307.9611 227
307.9633 209
307.9654 231
307.9676 203
307.9698 204
307.9719 206
307.9741 234
307.9763 215
307.9784 238
307.9806 210
307.9827 243
307.9849 215
307.9871 239
307.9892 216
307.9914 235
307.9935 210
307.9957 235
307.9979 215
308.0000 237
308.0022 210
308.0043 228
308.0065 202
308.0087 219
308.0108 194
308.0130 205
308.0151 208
308.0173 235
308.0195 214
308.0216 211
308.0238 206
308.0259 236
308.0281 207
308.0303 231
308.0324 209
308.0346 234
308.0367 205
308.0389 207
308.0411 207
308.0432 236
308.0454 215
308.0475 239
308.0497 218
308.0519 246
308.0540 219
308.0562 247
308.0583 235
308.0605 264
308.0627 242
308.0648 268
308.0670 237
308.0692 248
308.0713 213
308.0735 233
308.0756 214
308.0778 236
308.0800 212
308.0821 215
308.0843 211
308.0864 232
308.0886 216
308.0908 216
308.0929 212
308.0951 241
308.0972 219
308.0994 247
308.1016 224
308.1037 245
308.1059 219
308.1080 223
308.1102 229
308.1124 261
308.1145 239
308.1167 259
308.1188 232
308.1210 255
308.1232 228
308.1253 256
308.1275 242
308.1297 266
308.1318 239
308.1340 261
308.1361 236
308.1383 260
308.1405 236
308.1426 270
308.1448 267
308.1469 334
308.1491 355
308.1513 412
308.1534 431
308.1556 447
308.1577 385
308.1599 348
308.1621 317
308.1642 331
308.1664 312
308.1685 348
308.1707 320
308.1729 338
308.1750 303
308.1772 292
308.1794 289
308.1815 324
308.1837 303
308.1858 333
308.1880 315
308.1902 343
308.1923 296
308.1945 298
308.1966 264
308.1988 274
308.2010 233
308.2031 254
308.2053 222
308.2074 237
308.2096 216
308.2118 241
308.2139 220
308.2161 237
308.2183 212
308.2204 226
308.2226 220
308.2247 245
308.2269 225
308.2291 228
308.2312 225
308.2334 244
308.2355 220
308.2377 243
308.2399 219
308.2420 243
308.2442 213
308.2463 210
308.2485 211
308.2507 235
308.2528 215
308.2550 233
308.2572 208
308.2593 239
308.2615 209
308.2636 230
308.2658 208
308.2680 235
308.2701 212
308.2723 239
308.2744 211
308.2766 232
308.2788 209
308.2809 236
308.2831 224
308.2853 267
308.2874 285
308.2896 357
308.2917 404
308.2939 445
308.2961 400
308.2982 366
308.3004 323
308.3025 309
308.3047 255
308.3069 262
308.3090 227
308.3112 248
308.3134 220
308.3155 219
308.3177 213
308.3198 232
308.3220 212
308.3242 237
308.3263 211
308.3285 244
308.3306 216
308.3328 238
308.3350 218
308.3371 237
308.3393 206
308.3415 229
308.3436 210
308.3458 234
308.3479 212
308.3501 238
308.3523 217
308.3544 232
308.3566 196
308.3587 201
308.3609 199
308.3631 221
308.3652 204
308.3674 209
308.3696 205
308.3717 231
308.3739 209
308.3760 239
308.3782 219
308.3804 238
308.3825 211
308.3847 217
308.3868 213
308.3890 240
308.3912 216
308.3933 237
308.3955 212
308.3977 236
308.3998 213
308.4020 228
308.4041 209
308.4063 234
308.4085 207
308.4106 237
308.4128 216
308.4149 239
308.4171 215
308.4193 238
308.4214 211
308.4236 236
308.4258 211
308.4279 217
308.4301 210
308.4322 233
308.4344 210
308.4366 208
308.4387 209
308.4409 231
308.4431 205
308.4452 233
308.4474 214
308.4495 241
308.4517 210
308.4539 207
308.4560 206
308.4582 231
308.4604 214
308.4625 233
308.4647 206
308.4668 235
308.4690 207
308.4712 227
308.4733 212
308.4755 233
308.4776 214
308.4798 239
308.4820 214
308.4841 243
308.4863 219
308.4885 235
308.4906 207
308.4928 221
308.4949 198
308.4971 205
308.4993 206
308.5014 232
308.5036 215
308.5058 212
308.5079 213
308.5101 235
308.5122 214
308.5144 239
308.5166 209
308.5187 240
308.5209 209
308.5231 209
308.5252 204
308.5274 226
308.5295 205
308.5317 232
308.5339 209
308.5360 239
308.5382 210
308.5403 235
308.5425 210
308.5447 228
308.5468 198
308.5490 228
308.5512 209
308.5533 231
308.5555 204
308.5576 232
308.5598 218
308.5620 240
308.5641 214
308.5663 220
308.5685 220
308.5706 244
308.5728 219
308.5749 217
308.5771 216
308.5793 239
308.5814 216
308.5836 244
308.5858 215
308.5879 239
308.5901 210
308.5922 211
308.5944 205
308.5966 234
308.5987 210
308.6009 230
308.6031 206
308.6052 239
308.6074 212
308.6095 232
308.6117 215
308.6139 237
308.6160 212
308.6182 239
308.6204 215
308.6225 243
308.6247 220
308.6268 244
308.6290 217
308.6312 237
308.6333 210
308.6355 213
308.6377 206
308.6398 233
308.6420 211
308.6441 209
308.6463 211
308.6485 241
308.6506 217
308.6528 239
308.6550 214
308.6571 236
308.6593 205
308.6614 206
308.6636 208
308.6658 232
308.6679 217
308.6701 235
308.6723 207
308.6744 243
308.6766 215
308.6788 228
308.6809 205
308.6831 234
308.6852 206
308.6874 228
308.6896 207
308.6917 229
308.6939 203
308.6961 232
308.6982 218
308.7004 239
308.7025 212
308.7047 219
308.7069 211
308.7090 233
308.7112 214
308.7134 212
308.7155 215
308.7177 232
308.7198 208
308.7220 233
308.7242 211
308.7263 232
308.7285 212
308.7307 215
308.7328 214
308.7350 237
308.7371 214
308.7393 236
308.7415 215
308.7436 242
308.7458 212
308.7480 233
308.7501 216
308.7523 239
308.7545 211
308.7566 238
308.7588 209
308.7609 229
308.7631 205
308.7653 230
308.7674 215
308.7696 240
308.7718 211
308.7739 213
308.7761 205
308.7782 229
308.7804 204
308.7826 206
308.7847 203
308.7869 224
308.7891 195
308.7912 221
308.7934 200
308.7956 229
308.7977 206
308.7999 204
308.8020 200
308.8042 223
308.8064 208
308.8085 236
308.8107 206
308.8129 233
308.8150 207
308.8172 231
308.8193 210
308.8215 234
308.8237 209
308.8258 228
308.8280 207
308.8302 226
308.8323 203
308.8345 228
308.8367 206
308.8388 228
308.8410 210
308.8431 221
308.8453 212
308.8475 233
308.8496 205
308.8518 206
308.8540 204
308.8561 231
308.8583 209
308.8605 234
308.8626 214
308.8648 245
308.8669 212
308.8691 210
308.8713 205
308.8734 230
308.8756 208
308.8778 235
308.8799 208
308.8821 237
308.8842 211
308.8864 225
308.8886 206
308.8907 237
308.8929 211
308.8951 238
308.8972 218
308.8994 238
308.9016 206
308.9037 233
308.9059 210
308.9080 226
308.9102 206
308.9124 212
308.9145 211
308.9167 238
308.9189 218
308.9210 221
308.9232 217
308.9254 238
308.9275 216
308.9297 243
308.9318 223
308.9340 244
308.9362 212
308.9383 212
308.9405 212
308.9427 236
308.9448 207
308.9470 228
308.9492 200
308.9513 229
308.9535 207
308.9556 227
308.9578 208
308.9600 232
308.9621 204
308.9643 226
308.9665 205
308.9686 227
308.9708 204
308.9730 235
308.9751 215
308.9773 233
308.9795 205
308.9816 207
308.9838 203
308.9859 224
308.9881 202
308.9903 206
308.9924 206
308.9946 234
308.9968 210
308.9989 237
309.0011 216
309.0033 245
309.0054 221
309.0076 211
309.0097 208
309.0119 229
309.0141 207
309.0162 229
309.0184 208
309.0206 237
309.0227 212
309.0249 233
309.0271 218
309.0292 252
309.0314 238
309.0335 279
309.0357 260
309.0379 281
309.0400 253
309.0422 272
309.0444 245
309.0465 261
309.0487 230
309.0509 240
309.0530 238
309.0552 263
309.0574 258
309.0595 288
309.0617 314
309.0638 367
309.0660 344
309.0682 359
309.0703 309
309.0725 317
309.0747 267
309.0768 253
309.0790 245
309.0812 262
309.0833 231
309.0855 248
309.0877 229
309.0898 260
309.0920 231
309.0941 251
309.0963 224
309.0985 244
309.1006 217
309.1028 242
309.1050 223
309.1071 250
309.1093 236
309.1115 264
309.1136 247
309.1158 262
309.1180 231
309.1201 249
309.1223 272
309.1244 338
309.1266 347
309.1288 368
309.1309 364
309.1331 374
309.1353 331
309.1374 341
309.1396 317
309.1418 360
309.1439 342
309.1461 346
309.1483 335
309.1504 351
309.1526 319
309.1547 357
309.1569 374
309.1591 509
309.1612 600
309.1634 756
309.1656 780
309.1677 784
309.1699 657
309.1721 590
309.1742 450
309.1764 410
309.1786 329
309.1807 325
309.1829 280
309.1850 289
309.1872 257
309.1894 270
309.1915 270
309.1937 305
309.1959 301
309.1980 323
309.2002 339
309.2024 369
309.2045 331
309.2067 336
309.2089 283
309.2110 289
309.2132 245
309.2154 235
309.2175 236
309.2197 258
309.2218 233
309.2240 253
309.2262 222
309.2283 250
309.2305 221
309.2327 252
309.2348 231
309.2370 249
309.2392 223
309.2413 253
309.2435 224
309.2457 243
309.2478 208
309.2500 226
309.2522 206
309.2543 232
309.2565 199
309.2586 203
309.2608 202
309.2630 223
309.2651 200
309.2673 206
309.2695 206
309.2716 237
309.2738 214
309.2760 238
309.2781 211
309.2803 237
309.2825 211
309.2846 210
309.2868 214
309.2890 240
309.2911 226
309.2933 263
309.2955 252
309.2976 283
309.2998 251
309.3019 267
309.3041 236
309.3063 250
309.3084 220
309.3106 246
309.3128 216
309.3149 233
309.3171 205
309.3193 231
309.3214 210
309.3236 236
309.3258 208
309.3279 215
309.3301 212
309.3323 232
309.3344 212
309.3366 215
309.3388 217
309.3409 244
309.3431 212
309.3452 230
309.3474 202
309.3496 226
309.3517 204
309.3539 209
309.3561 212
309.3582 235
309.3604 210
309.3626 235
309.3647 210
309.3669 236
309.3691 207
309.3712 227
309.3734 211
309.3756 235
309.3777 205
309.3799 231
309.3821 207
309.3842 229
309.3864 205
309.3885 230
309.3907 213
309.3929 229
309.3950 204
309.3972 211
309.3994 211
309.4015 233
309.4037 210
309.4059 208
309.4080 207
309.4102 232
309.4124 210
309.4145 235
309.4167 211
309.4189 236
309.4210 211
309.4232 205
309.4254 208
309.4275 236
309.4297 214
309.4319 236
309.4340 211
309.4362 229
309.4384 207
309.4405 229
309.4427 210
309.4448 238
309.4470 206
309.4492 230
309.4513 206
309.4535 229
309.4557 204
309.4578 225
309.4600 207
309.4622 224
309.4643 202
309.4665 212
309.4687 211
309.4708 235
309.4730 208
309.4752 206
309.4773 204
309.4795 229
309.4817 209
309.4838 234
309.4860 207
309.4882 231
309.4903 207
309.4925 205
309.4947 197
309.4968 225
309.4990 207
309.5012 237
309.5033 214
309.5055 243
309.5077 209
309.5098 235
309.5120 217
309.5141 240
309.5163 211
309.5185 237
309.5206 212
309.5228 231
309.5250 206
309.5271 233
309.5293 209
309.5315 231
309.5336 205
309.5358 215
309.5380 215
309.5401 234
309.5423 206
309.5445 207
309.5466 207
309.5488 227
309.5510 204
309.5531 230
309.5553 207
309.5575 230
309.5596 203
309.5618 203
309.5640 202
309.5661 227
309.5683 206
309.5705 229
309.5726 205
309.5748 232
309.5770 206
309.5791 224
309.5813 203
309.5835 227
309.5856 208
309.5878 234
309.5900 213
309.5921 235
309.5943 207
309.5964 227
309.5986 200
309.6008 225
309.6029 205
309.6051 218
309.6073 214
309.6094 240
309.6116 220
309.6138 218
309.6159 218
309.6181 241
309.6203 214
309.6224 235
309.6246 211
309.6268 235
309.6289 212
309.6311 218
309.6333 221
309.6354 247
309.6376 222
309.6398 245
309.6419 219
309.6441 246
309.6463 214
309.6484 233
309.6506 212
309.6528 233
309.6549 208
309.6571 236
309.6593 206
309.6614 232
309.6636 208
309.6658 231
309.6679 208
309.6701 221
309.6723 196
309.6744 203
309.6766 205
309.6788 239
309.6809 216
309.6831 216
309.6853 211
309.6874 228
309.6896 200
309.6918 227
309.6939 207
309.6961 230
309.6983 204
309.7004 203
309.7026 205
309.7048 232
309.7069 212
309.7091 229
309.7113 206
309.7134 236
309.7156 212
309.7178 233
309.7199 210
309.7221 232
309.7243 211
309.7264 234
309.7286 208
309.7308 231
309.7329 205
309.7351 232
309.7373 207
309.7394 228
309.7416 200
309.7438 206
309.7459 199
309.7481 228
309.7503 207
309.7524 212
309.7546 210
309.7568 237
309.7589 209
309.7611 233
309.7633 216
309.7654 237
309.7676 209
309.7698 207
309.7719 203
309.7741 233
309.7763 207
309.7784 225
309.7806 201
309.7828 232
309.7849 200
309.7871 219
309.7893 208
309.7914 236
309.7936 216
309.7958 242
309.7979 219
309.8001 240
309.8023 210
309.8044 232
309.8066 204
309.8088 225
309.8109 199
309.8131 200
309.8153 203
309.8174 235
309.8196 215
309.8218 217
309.8239 210
309.8261 232
309.8283 211
309.8304 234
309.8326 204
309.8348 233
309.8369 207
309.8391 208
309.8413 210
309.8434 231
309.8456 209
309.8478 229
309.8499 196
309.8521 222
309.8543 199
309.8564 227
309.8586 209
309.8608 235
309.8629 213
309.8651 240
309.8673 220
309.8694 244
309.8716 216
309.8738 237
309.8759 209
309.8781 226
309.8803 196
309.8824 203
309.8846 208
309.8868 234
309.8889 216
309.8911 216
309.8933 212
309.8954 230
309.8976 209
309.8998 231
309.9019 209
309.9041 242
309.9063 218
309.9084 221
309.9106 216
309.9128 237
309.9149 210
309.9171 228
309.9193 202
309.9214 230
309.9236 203
309.9258 219
309.9279 206
309.9301 234
309.9323 212
309.9344 242
309.9366 217
309.9388 232
309.9409 203
309.9431 220
309.9453 197
309.9474 213
309.9496 193
309.9518 201
309.9539 204
309.9561 231
309.9583 216
309.9604 219
309.9626 215
309.9648 234
309.9669 207
309.9691 239
309.9713 217
309.9734 240
309.9756 212
309.9778 214
309.9799 213
309.9821 235
309.9843 211
309.9864 231
309.9886 202
309.9908 228
309.9930 200
309.9951 228
309.9973 213
309.9995 234
310.0016 203
310.0038 230
310.0060 206
310.0081 228
310.0103 199
310.0125 226
310.0146 207
310.0168 232
310.0190 210
310.0211 215
310.0233 215
310.0255 234
310.0276 210
310.0298 212
310.0320 214
310.0341 245
310.0363 227
310.0385 264
310.0406 247
310.0428 281
310.0450 251
310.0471 248
310.0493 244
310.0515 261
310.0536 232
310.0558 248
310.0580 220
310.0601 253
310.0623 231
310.0645 251
310.0666 239
310.0688 257
310.0710 232
310.0732 256
310.0753 233
310.0775 254
310.0797 226
310.0818 251
310.0840 226
310.0862 247
310.0883 220
310.0905 229
310.0927 222
310.0948 248
310.0970 225
310.0992 227
310.1013 226
310.1035 248
310.1057 221
310.1078 246
310.1100 221
310.1122 245
310.1143 220
310.1165 222
310.1187 233
310.1208 272
310.1230 258
310.1252 289
310.1273 269
310.1295 297
310.1317 267
310.1338 286
310.1360 266
310.1382 282
310.1404 247
310.1425 275
310.1447 256
310.1469 285
310.1490 261
310.1512 290
310.1534 280
310.1555 321
310.1577 330
310.1599 384
310.1620 426
310.1642 479
310.1664 457
310.1685 444
310.1707 407
310.1729 397
310.1750 328
310.1772 326
310.1794 276
310.1815 285
310.1837 247
310.1859 237
310.1880 231
310.1902 254
310.1924 229
310.1946 254
310.1967 236
310.1989 269
310.2011 244
310.2032 268
310.2054 250
310.2076 268
310.2097 233
310.2119 253
310.2141 228
310.2162 249
310.2184 222
310.2206 243
310.2227 220
310.2249 240
310.2271 217
310.2292 224
310.2314 219
310.2336 245
310.2357 225
310.2379 229
310.2401 228
310.2423 254
310.2444 226
310.2466 247
310.2488 223
310.2509 245
310.2531 212
310.2553 215
310.2574 211
310.2596 231
310.2618 207
310.2639 229
310.2661 211
310.2683 239
310.2704 210
310.2726 231
310.2748 217
310.2769 242
310.2791 217
310.2813 245
310.2834 217
310.2856 234
310.2878 207
310.2900 230
310.2921 208
310.2943 232
310.2965 208
310.2986 226
310.3008 227
310.3030 256
310.3051 232
310.3073 231
310.3095 233
310.3116 256
310.3138 227
310.3160 245
310.3181 216
310.3203 240
310.3225 207
310.3246 205
310.3268 200
310.3290 225
310.3312 204
310.3333 232
310.3355 210
310.3377 245
310.3398 227
310.3420 257
310.3442 243
310.3463 266
310.3485 235
310.3507 257
310.3528 227
310.3550 241
310.3572 210
310.3593 235
310.3615 211
310.3637 227
310.3659 204
310.3680 208
310.3702 209
310.3724 234
310.3745 212
310.3767 209
310.3789 205
310.3810 228
310.3832 205
310.3854 236
310.3875 212
310.3897 242
310.3919 211
310.3940 209
310.3962 211
310.3984 240
310.4006 218
310.4027 239
310.4049 209
310.4071 236
310.4092 208
310.4114 227
310.4136 212
310.4157 235
310.4179 208
310.4201 238
310.4222 213
310.4244 239
310.4266 208
310.4287 231
310.4309 212
310.4331 234
310.4353 212
310.4374 224
310.4396 218
310.4418 239
310.4439 214
310.4461 218
310.4483 218
310.4504 243
310.4526 219
310.4548 238
310.4569 213
310.4591 240
310.4613 212
310.4635 207
310.4656 206
310.4678 234
310.4700 215
310.4721 232
310.4743 210
310.4765 240
310.4786 214
310.4808 235
310.4830 214
310.4851 245
310.4873 222
310.4895 250
310.4916 228
310.4938 250
310.4960 219
310.4982 241
310.5003 219
310.5025 240
310.5047 211
310.5068 217
310.5090 218
310.5112 244
310.5133 223
310.5155 220
310.5177 219
310.5198 245
310.5220 222
310.5242 246
310.5264 218
310.5285 247
310.5307 216
310.5329 220
310.5350 213
310.5372 242
310.5394 219
310.5415 244
310.5437 217
310.5459 246
310.5480 216
310.5502 239
310.5524 222
310.5546 246
310.5567 216
310.5589 243
310.5611 225
310.5632 246
310.5654 218
310.5676 241
310.5697 226
310.5719 244
310.5741 216
310.5762 223
310.5784 227
310.5806 252
310.5828 223
310.5849 226
310.5871 225
310.5893 247
310.5914 218
310.5936 243
310.5958 219
310.5979 249
310.6001 216
310.6023 216
310.6045 217
310.6066 242
310.6088 217
310.6110 247
310.6131 219
310.6153 253
310.6175 224
310.6196 249
310.6218 226
310.6240 247
310.6261 218
310.6283 246
310.6305 225
310.6327 254
310.6348 232
310.6370 256
310.6392 238
310.6413 254
310.6435 227
310.6457 229
310.6478 225
310.6500 250
310.6522 227
310.6544 230
310.6565 221
310.6587 245
310.6609 221
310.6630 245
310.6652 222
310.6674 248
310.6695 221
310.6717 221
310.6739 216
310.6761 241
310.6782 223
310.6804 246
310.6826 216
310.6847 241
310.6869 212
310.6891 237
310.6912 224
310.6934 249
310.6956 221
310.6977 249
310.6999 223
310.7021 251
310.7043 227
310.7064 254
310.7086 228
310.7108 249
310.7129 218
310.7151 225
310.7173 224
310.7194 245
310.7216 216
310.7238 213
310.7260 216
310.7281 232
310.7303 208
310.7325 242
310.7346 223
310.7368 248
310.7390 220
310.7411 212
310.7433 211
310.7455 244
310.7477 221
310.7498 242
310.7520 217
310.7542 252
310.7563 219
310.7585 241
310.7607 219
310.7628 247
310.7650 214
310.7672 243
310.7694 224
310.7715 244
310.7737 217
310.7759 237
310.7780 215
310.7802 232
310.7824 198
310.7845 200
310.7867 202
310.7889 230
310.7911 213
310.7932 213
310.7954 214
310.7976 236
310.7997 208
310.8019 237
310.8041 211
310.8062 240
310.8084 210
310.8106 210
310.8128 208
310.8149 229
310.8171 214
310.8193 232
310.8214 208
310.8236 241
310.8258 212
310.8280 231
310.8301 213
310.8323 237
310.8345 208
310.8366 231
310.8388 206
310.8410 236
310.8431 215
310.8453 240
310.8475 216
310.8497 231
310.8518 207
310.8540 213
310.8562 207
310.8583 232
310.8605 213
310.8627 213
310.8648 216
310.8670 234
310.8692 211
310.8714 237
310.8735 213
310.8757 242
310.8779 212
310.8800 213
310.8822 213
310.8844 244
310.8866 220
310.8887 241
310.8909 211
310.8931 239
310.8952 210
310.8974 230
310.8996 209
310.9017 231
310.9039 203
310.9061 233
310.9083 209
310.9104 236
310.9126 213
310.9148 231
310.9169 208
310.9191 230
310.9213 208
310.9235 216
310.9256 211
310.9278 237
310.9300 217
310.9321 221
310.9343 220
310.9365 242
310.9386 213
310.9408 237
310.9430 205
310.9452 233
310.9473 209
310.9495 210
310.9517 213
310.9538 239
310.9560 216
310.9582 235
310.9604 205
310.9625 235
310.9647 210
310.9669 238
310.9690 225
310.9712 253
310.9734 225
310.9755 249
310.9777 218
310.9799 244
310.9821 223
310.9842 246
310.9864 225
310.9886 240
310.9907 209
310.9929 215
310.9951 210
310.9973 233
310.9994 213
311.0016 215
311.0038 215
311.0059 242
311.0081 222
311.0103 248
311.0125 217
311.0146 246
311.0168 222
311.0190 228
311.0211 229
311.0233 254
311.0255 231
311.0277 257
311.0298 223
311.0320 249
311.0342 223
311.0363 249
311.0385 237
311.0407 276
311.0428 285
311.0450 409
311.0472 551
311.0494 860
311.0515 1075
311.0537 1269
311.0559 1238
311.0580 1160
311.0602 934
311.0624 781
311.0646 623
311.0667 534
311.0689 417
311.0711 372
311.0732 349
311.0754 376
311.0776 363
311.0798 413
311.0819 384
311.0841 402
311.0863 344
311.0884 322
311.0906 297
311.0928 312
311.0950 278
311.0971 303
311.0993 280
311.1015 339
311.1036 343
311.1058 410
311.1080 402
311.1102 414
311.1123 360
311.1145 368
311.1167 320
311.1188 342
311.1210 309
311.1232 348
311.1254 326
311.1275 356
311.1297 335
311.1319 399
311.1340 588
311.1362 1183
311.1384 2168
311.1406 3602
311.1427 4786
311.1449 5392
311.1471 4950
311.1492 4299
311.1514 3191
311.1536 2436
311.1558 1658
311.1579 1281
311.1601 1058
311.1623 949
311.1644 790
311.1666 789
311.1688 870
311.1710 1630
311.1731 3220
311.1753 6416
311.1775 9995
311.1796 12998
311.1818 13390
311.1840 12555
311.1862 10007
311.1883 7678
311.1905 4997
311.1927 3453
311.1948 2147
311.1970 1482
311.1992 921
311.2014 653
311.2035 480
311.2057 412
311.2079 323
311.2100 303
311.2122 302
311.2144 337
311.2166 316
311.2187 348
311.2209 308
311.2231 323
311.2252 271
311.2274 251
311.2296 246
311.2318 266
311.2339 250
311.2361 276
311.2383 251
311.2404 284
311.2426 253
311.2448 284
311.2470 285
311.2491 348
311.2513 356
311.2535 408
311.2556 376
311.2578 387
311.2600 324
311.2622 323
311.2643 278
311.2665 285
311.2687 247
311.2708 248
311.2730 246
311.2752 267
311.2774 244
311.2795 249
311.2817 250
311.2839 275
311.2861 245
311.2882 277
311.2904 257
311.2926 288
311.2947 253
311.2969 250
311.2991 250
311.3013 278
311.3034 247
311.3056 266
311.3078 245
311.3099 279
311.3121 252
311.3143 272
311.3165 245
311.3186 265
311.3208 235
311.3230 265
311.3251 239
311.3273 271
311.3295 246
311.3317 273
311.3338 246
311.3360 265
311.3382 245
311.3404 251
311.3425 250
311.3447 284
311.3469 257
311.3490 253
311.3512 250
311.3534 277
311.3556 245
311.3577 277
311.3599 241
311.3621 272
311.3642 246
311.3664 252
311.3686 251
311.3708 279
311.3729 254
311.3751 274
311.3773 238
311.3795 275
311.3816 245
311.3838 271
311.3860 254
311.3881 278
311.3903 246
311.3925 271
311.3947 245
311.3968 274
311.3990 247
311.4012 278
311.4033 255
311.4055 274
311.4077 242
311.4099 251
311.4120 249
311.4142 280
311.4164 255
311.4186 255
311.4207 251
311.4229 278
311.4251 250
311.4272 278
311.4294 254
311.4316 284
311.4338 250
311.4359 248
311.4381 245
311.4403 267
311.4424 239
311.4446 265
311.4468 233
311.4490 266
311.4511 235
311.4533 263
311.4555 248
311.4577 267
311.4598 238
311.4620 262
311.4642 238
311.4663 266
311.4685 239
311.4707 273
311.4729 247
311.4750 265
311.4772 230
311.4794 239
311.4816 239
311.4837 267
311.4859 243
311.4881 242
311.4902 239
311.4924 263
311.4946 235
311.4968 263
311.4989 243
311.5011 276
311.5033 244
311.5055 241
311.5076 234
311.5098 259
311.5120 235
311.5141 254
311.5163 224
311.5185 261
311.5207 231
311.5228 258
311.5250 239
311.5272 269
311.5294 245
311.5315 274
311.5337 243
311.5359 265
311.5380 231
311.5402 266
311.5424 241
311.5446 264
311.5467 237
311.5489 249
311.5511 244
311.5533 269
311.5554 243
311.5576 240
311.5598 237
311.5619 266
311.5641 235
311.5663 262
311.5685 237
311.5706 265
311.5728 238
311.5750 235
311.5772 236
311.5793 267
311.5815 240
311.5837 259
311.5858 228
311.5880 257
311.5902 229
311.5924 255
311.5945 236
311.5967 257
311.5989 228
311.6011 263
311.6032 240
311.6054 266
311.6076 236
311.6097 259
311.6119 236
311.6141 261
311.6163 229
311.6184 237
311.6206 231
311.6228 254
311.6250 238
311.6271 233
311.6293 228
311.6315 249
311.6337 223
311.6358 250
311.6380 227
311.6402 251
311.6423 225
311.6445 227
311.6467 227
311.6489 264
311.6510 243
311.6532 261
311.6554 226
311.6576 257
311.6597 228
311.6619 252
311.6641 232
311.6662 255
311.6684 223
311.6706 251
311.6728 229
311.6749 253
311.6771 224
311.6793 246
311.6815 221
311.6836 245
311.6858 216
311.6880 225
311.6902 224
311.6923 249
311.6945 224
311.6967 228
311.6988 225
311.7010 249
311.7032 221
311.7054 250
311.7075 223
311.7097 244
311.7119 217
311.7141 218
311.7162 218
311.7184 244
311.7206 223
311.7228 247
311.7249 221
311.7271 254
311.7293 225
311.7314 250
311.7336 226
311.7358 248
311.7380 219
311.7401 248
311.7423 225
311.7445 253
311.7467 224
311.7488 249
311.7510 225
311.7532 251
311.7554 231
311.7575 238
311.7597 231
311.7619 260
311.7641 232
311.7662 229
311.7684 220
311.7706 236
311.7727 218
311.7749 248
311.7771 226
311.7793 249
311.7814 219
311.7836 217
311.7858 220
311.7880 251
311.7901 228
311.7923 247
311.7945 222
311.7967 245
311.7988 217
311.8010 239
311.8032 224
311.8054 253
311.8075 222
311.8097 247
311.8119 222
311.8140 248
311.8162 224
311.8184 252
311.8206 230
311.8227 250
311.8249 220
311.8271 230
311.8293 227
311.8314 244
311.8336 219
311.8358 220
311.8380 221
311.8401 243
311.8423 215
311.8445 246
311.8467 220
311.8488 245
311.8510 215
311.8532 217
311.8553 216
311.8575 239
311.8597 219
311.8619 244
311.8640 223
311.8662 252
311.8684 218
311.8706 243
311.8727 226
311.8749 243
311.8771 213
311.8793 243
311.8814 219
311.8836 244
311.8858 218
311.8880 241
311.8901 221
311.8923 241
311.8945 218
311.8967 229
311.8988 231
311.9010 254
311.9032 228
311.9053 219
311.9075 217
311.9097 242
311.9119 221
311.9140 242
311.9162 213
311.9184 242
311.9206 212
311.9227 215
311.9249 218
311.9271 242
311.9293 214
311.9314 234
311.9336 206
311.9358 239
311.9380 211
311.9401 233
311.9423 215
311.9445 240
311.9467 213
311.9488 236
311.9510 212
311.9532 238
311.9554 210
311.9575 233
311.9597 214
311.9619 239
311.9641 218
311.9662 228
311.9684 215
311.9706 237
311.9727 219
311.9749 228
311.9771 232
311.9793 256
311.9814 225
311.9836 242
311.9858 214
311.9880 237
311.9901 211
311.9923 213
311.9945 214
311.9967 229
311.9988 211
312.0010 230
312.0032 202
312.0054 234
312.0075 214
312.0097 239
312.0119 221
312.0141 251
312.0162 221
312.0184 246
312.0206 219
312.0228 244
312.0249 219
312.0271 252
312.0293 227
312.0315 248
312.0336 228
312.0358 227
312.0380 220
312.0402 245
312.0423 223
312.0445 223
312.0467 229
312.0489 281
312.0510 302
312.0532 395
312.0554 427
312.0576 489
312.0597 456
312.0619 433
312.0641 388
312.0662 369
312.0684 302
312.0706 297
312.0728 255
312.0749 279
312.0771 243
312.0793 264
312.0815 244
312.0836 275
312.0858 248
312.0880 279
312.0902 266
312.0923 315
312.0945 302
312.0967 342
312.0989 317
312.1010 325
312.1032 284
312.1054 289
312.1076 275
312.1097 292
312.1119 258
312.1141 252
312.1163 247
312.1184 273
312.1206 246
312.1228 281
312.1250 261
312.1271 284
312.1293 253
312.1315 247
312.1337 257
312.1358 310
312.1380 341
312.1402 498
312.1424 671
312.1445 957
312.1467 1077
312.1489 1158
312.1511 1043
312.1532 920
312.1554 694
312.1576 595
312.1598 456
312.1619 420
312.1641 343
312.1663 352
312.1685 311
312.1706 338
312.1728 371
312.1750 561
312.1772 949
312.1793 1619
312.1815 2196
312.1837 2600
312.1859 2583
312.1880 2350
312.1902 1804
312.1924 1414
312.1946 953
312.1967 736
312.1989 496
312.2011 392
312.2033 315
312.2054 306
312.2076 265
312.2098 286
312.2120 264
312.2141 300
312.2163 266
312.2185 279
312.2207 252
312.2228 261
312.2250 226
312.2272 257
312.2294 231
312.2315 255
312.2337 230
312.2359 256
312.2381 230
312.2402 246
312.2424 218
312.2446 227
312.2468 239
312.2489 267
312.2511 250
312.2533 254
312.2555 249
312.2576 270
312.2598 239
312.2620 265
312.2642 239
312.2663 263
312.2685 234
312.2707 233
312.2729 234
312.2750 256
312.2772 229
312.2794 243
312.2816 221
312.2837 258
312.2859 237
312.2881 260
312.2903 241
312.2924 261
312.2946 231
312.2968 253
312.2990 216
312.3012 241
312.3033 220
312.3055 244
312.3077 225
312.3099 244
312.3120 220
312.3142 235
312.3164 258
312.3186 325
312.3207 347
312.3229 384
312.3251 390
312.3273 398
312.3294 337
312.3316 335
312.3338 276
312.3360 287
312.3381 241
312.3403 233
312.3425 228
312.3447 249
312.3468 230
312.3490 263
312.3512 275
312.3534 374
312.3555 438
312.3577 581
312.3599 631
312.3621 669
312.3642 575
312.3664 533
312.3686 414
312.3708 371
312.3729 290
312.3751 294
312.3773 254
312.3795 261
312.3816 227
312.3838 231
312.3860 230
312.3882 252
312.3904 232
312.3925 232
312.3947 227
312.3969 250
312.3991 220
312.4012 243
312.4034 221
312.4056 250
312.4078 219
312.4099 219
312.4121 221
312.4143 250
312.4165 223
312.4186 242
312.4208 221
312.4230 248
312.4252 219
312.4273 238
312.4295 216
312.4317 242
312.4339 213
312.4360 241
312.4382 216
312.4404 244
312.4426 229
312.4447 254
312.4469 234
312.4491 257
312.4513 226
312.4534 228
312.4556 226
312.4578 249
312.4600 222
312.4622 218
312.4643 217
312.4665 239
312.4687 211
312.4709 239
312.4730 217
312.4752 247
312.4774 219
312.4796 225
312.4817 228
312.4839 246
312.4861 214
312.4883 241
312.4904 222
312.4926 253
312.4948 221
312.4970 238
312.4991 220
312.5013 248
312.5035 222
312.5057 249
312.5079 228
312.5100 247
312.5122 216
312.5144 238
312.5166 218
312.5187 243
312.5209 218
312.5231 228
312.5253 228
312.5274 255
312.5296 227
312.5318 227
312.5340 220
312.5361 243
312.5383 215
312.5405 235
312.5427 211
312.5448 236
312.5470 217
312.5492 219
312.5514 222
312.5536 249
312.5557 225
312.5579 243
312.5601 220
312.5623 246
312.5644 218
312.5666 239
312.5688 221
312.5710 244
312.5731 216
312.5753 241
312.5775 219
312.5797 239
312.5818 212
312.5840 241
312.5862 219
312.5884 234
312.5906 210
312.5927 220
312.5949 221
312.5971 244
312.5993 218
312.6014 219
312.6036 217
312.6058 241
312.6080 218
312.6101 247
312.6123 215
312.6145 243
312.6167 216
312.6188 219
312.6210 212
312.6232 241
312.6254 222
312.6276 244
312.6297 221
312.6319 252
312.6341 225
312.6363 246
312.6384 227
312.6406 251
312.6428 222
312.6450 249
312.6471 219
312.6493 236
312.6515 209
312.6537 236
312.6558 218
312.6580 241
312.6602 214
312.6624 222
312.6646 219
312.6667 246
312.6689 225
312.6711 224
312.6733 219
312.6754 242
312.6776 220
312.6798 241
312.6820 214
312.6841 236
312.6863 208
312.6885 213
312.6907 207
312.6929 233
312.6950 214
312.6972 235
312.6994 207
312.7016 240
312.7037 218
312.7059 240
312.7081 223
312.7103 240
312.7124 213
312.7146 240
312.7168 218
312.7190 243
312.7211 213
312.7233 231
312.7255 207
312.7277 229
312.7299 203
312.7320 214
312.7342 217
312.7364 240
312.7386 215
312.7407 217
312.7429 213
312.7451 231
312.7473 207
312.7495 233
312.7516 215
312.7538 242
312.7560 214
312.7582 215
312.7603 211
312.7625 238
312.7647 217
312.7669 236
312.7690 214
312.7712 237
312.7734 205
312.7756 222
312.7778 205
312.7799 234
312.7821 215
312.7843 243
312.7865 217
312.7886 243
312.7908 212
312.7930 236
312.7952 215
312.7973 234
312.7995 208
312.8017 214
312.8039 210
312.8061 236
312.8082 209
312.8104 210
312.8126 210
312.8148 239
312.8169 211
312.8191 235
312.8213 212
312.8235 240
312.8256 218
312.8278 218
312.8300 207
312.8322 231
312.8344 213
312.8365 234
312.8387 212
312.8409 240
312.8431 213
312.8452 233
312.8474 216
312.8496 238
312.8518 211
312.8540 232
312.8561 211
312.8583 239
312.8605 212
312.8627 240
312.8648 219
312.8670 246
312.8692 215
312.8714 219
312.8736 220
312.8757 244
312.8779 219
312.8801 220
312.8823 218
312.8844 237
312.8866 211
312.8888 240
312.8910 214
312.8931 235
312.8953 207
312.8975 207
312.8997 205
312.9019 237
312.9040 211
312.9062 230
312.9084 207
312.9106 240
312.9127 216
312.9149 233
312.9171 216
312.9193 243
312.9215 215
312.9236 239
312.9258 213
312.9280 238
312.9302 210
312.9323 235
312.9345 212
312.9367 235
312.9389 208
312.9411 215
312.9432 216
312.9454 243
312.9476 211
312.9498 208
312.9519 202
312.9541 224
312.9563 202
312.9585 232
312.9607 217
312.9628 245
312.9650 222
312.9672 223
312.9694 220
312.9715 249
312.9737 219
312.9759 238
312.9781 215
312.9803 238
312.9824 208
312.9846 226
312.9868 206
312.9890 228
312.9911 201
312.9933 230
312.9955 213
312.9977 234
312.9999 216
313.0020 239
313.0042 217
313.0064 233
313.0086 210
313.0107 218
313.0129 220
313.0151 244
313.0173 214
313.0195 210
313.0216 208
313.0238 233
313.0260 206
313.0282 240
313.0303 215
313.0325 254
313.0347 244
313.0369 285
313.0391 347
313.0412 433
313.0434 444
313.0456 487
313.0478 447
313.0499 452
313.0521 389
313.0543 393
313.0565 367
313.0587 386
313.0608 343
313.0630 361
313.0652 312
313.0674 324
313.0695 291
313.0717 331
313.0739 333
313.0761 388
313.0783 372
313.0804 390
313.0826 389
313.0848 408
313.0870 360
313.0892 340
313.0913 315
313.0935 322
313.0957 279
313.0979 305
313.1000 273
313.1022 302
313.1044 269
313.1066 268
313.1088 263
313.1109 289
313.1131 273
313.1153 315
313.1175 332
313.1196 412
313.1218 412
313.1240 447
313.1262 404
313.1284 407
313.1305 357
313.1327 407
313.1349 425
313.1371 519
313.1393 521
313.1414 566
313.1436 536
313.1458 549
313.1480 508
313.1501 544
313.1523 603
313.1545 807
313.1567 976
313.1589 1142
313.1610 1171
313.1632 1132
313.1654 925
313.1676 803
313.1698 604
313.1719 535
313.1741 424
313.1763 388
313.1785 390
313.1806 468
313.1828 508
313.1850 604
313.1872 607
313.1894 639
313.1915 561
313.1937 551
313.1959 481
313.1981 464
313.2002 384
313.2024 379
313.2046 322
313.2068 332
313.2090 298
313.2111 324
313.2133 298
313.2155 313
313.2177 267
313.2199 265
313.2220 258
313.2242 281
313.2264 258
313.2286 280
313.2307 292
313.2329 329
313.2351 304
313.2373 324
313.2395 283
313.2416 296
313.2438 255
313.2460 246
313.2482 227
313.2504 251
313.2525 225
313.2547 249
313.2569 221
313.2591 256
313.2613 249
313.2634 325
313.2656 403
313.2678 561
313.2700 641
313.2721 728
313.2743 668
313.2765 626
313.2787 493
313.2809 433
313.2830 340
313.2852 322
313.2874 267
313.2896 265
313.2918 253
313.2939 269
313.2961 237
313.2983 234
313.3005 227
313.3026 248
313.3048 224
313.3070 248
313.3092 224
313.3114 253
313.3135 226
313.3157 227
313.3179 225
313.3201 265
313.3223 250
313.3244 281
313.3266 256
313.3288 287
313.3310 249
313.3332 261
313.3353 230
313.3375 251
313.3397 220
313.3419 236
313.3441 206
313.3462 233
313.3484 214
313.3506 245
313.3528 229
313.3549 257
313.3571 248
313.3593 277
313.3615 298
313.3637 337
313.3658 308
313.3680 292
313.3702 273
313.3724 282
313.3746 240
313.3767 255
313.3789 218
313.3811 237
313.3833 214
313.3855 211
313.3876 207
313.3898 235
313.3920 213
313.3942 236
313.3963 210
313.3985 244
313.4007 226
313.4029 248
313.4051 223
313.4072 244
313.4094 219
313.4116 245
313.4138 218
313.4160 245
313.4181 220
313.4203 244
313.4225 223
313.4247 248
313.4269 215
313.4290 222
313.4312 213
313.4334 236
313.4356 209
313.4378 207
313.4399 206
313.4421 234
313.4443 213
313.4465 239
313.4487 212
313.4508 236
313.4530 207
313.4552 204
313.4574 211
313.4596 235
313.4617 213
313.4639 231
313.4661 205
313.4683 233
313.4704 211
313.4726 238
313.4748 220
313.4770 244
313.4792 215
313.4813 237
313.4835 213
313.4857 238
313.4879 214
313.4901 244
313.4922 229
313.4944 245
313.4966 211
313.4988 212
313.5010 211
313.5031 236
313.5053 218
313.5075 216
313.5097 214
313.5119 236
313.5140 211
313.5162 237
313.5184 210
313.5206 236
313.5228 217
313.5249 218
313.5271 211
313.5293 234
313.5315 210
313.5337 238
313.5358 216
313.5380 245
313.5402 213
313.5424 235
313.5446 210
313.5467 237
313.5489 211
313.5511 239
313.5533 213
313.5555 240
313.5576 214
313.5598 239
313.5620 224
313.5642 252
313.5664 222
313.5685 224
313.5707 225
313.5729 245
313.5751 217
313.5773 210
313.5794 208
313.5816 236
313.5838 207
313.5860 234
313.5882 208
313.5903 238
313.5925 217
313.5947 220
313.5969 219
313.5991 239
313.6012 220
313.6034 240
313.6056 215
313.6078 245
313.6100 222
313.6121 238
313.6143 218
313.6165 241
313.6187 219
313.6209 246
313.6230 226
313.6252 249
313.6274 223
313.6296 251
313.6318 232
313.6339 251
313.6361 222
313.6383 227
313.6405 220
313.6427 242
313.6448 220
313.6470 222
313.6492 220
313.6514 249
313.6536 221
313.6557 246
313.6579 218
313.6601 240
313.6623 215
313.6645 216
313.6666 216
313.6688 244
313.6710 221
313.6732 242
313.6754 220
313.6775 249
313.6797 221
313.6819 238
313.6841 214
313.6863 240
313.6884 213
313.6906 235
313.6928 212
313.6950 235
313.6972 212
313.6993 241
313.7015 220
313.7037 239
313.7059 217
313.7081 226
313.7102 219
313.7124 241
313.7146 213
313.7168 211
313.7190 207
313.7211 231
313.7233 214
313.7255 242
313.7277 219
313.7299 242
313.7320 217
313.7342 212
313.7364 207
313.7386 235
313.7408 211
313.7429 229
313.7451 212
313.7473 242
313.7495 217
313.7517 240
313.7538 220
313.7560 242
313.7582 212
313.7604 238
313.7626 218
313.7647 252
313.7669 226
313.7691 245
313.7713 222
313.7735 244
313.7757 210
313.7778 216
313.7800 208
313.7822 232
313.7844 213
313.7866 212
313.7887 209
313.7909 241
313.7931 213
313.7953 240
313.7975 214
313.7996 241
313.8018 211
313.8040 206
313.8062 205
313.8084 235
313.8105 212
313.8127 232
313.8149 209
313.8171 238
313.8193 211
313.8214 232
313.8236 217
313.8258 241
313.8280 213
313.8302 239
313.8323 214
313.8345 241
313.8367 223
313.8389 252
313.8411 231
313.8433 252
313.8454 215
313.8476 214
313.8498 205
313.8520 233
313.8542 215
313.8563 221
313.8585 216
313.8607 232
313.8629 208
313.8651 236
313.8672 205
313.8694 233
313.8716 209
313.8738 205
313.8760 208
313.8781 239
313.8803 219
313.8825 241
313.8847 215
313.8869 238
313.8891 212
313.8912 233
313.8934 212
313.8956 234
313.8978 210
313.9000 239
313.9021 213
313.9043 231
313.9065 203
313.9087 227
313.9109 205
313.9130 222
313.9152 197
313.9174 205
313.9196 204
313.9218 233
313.9239 212
313.9261 217
313.9283 222
313.9305 246
313.9327 227
313.9349 248
313.9370 219
313.9392 241
313.9414 211
313.9436 208
313.9458 207
313.9479 228
313.9501 204
313.9523 225
313.9545 202
313.9567 236
313.9588 204
313.9610 226
313.9632 210
313.9654 240
313.9676 217
313.9698 242
313.9719 213
313.9741 230
313.9763 204
313.9785 233
313.9807 214
313.9828 231
313.9850 206
313.9872 218
313.9894 219
313.9916 240
313.9937 220
313.9959 221
313.9981 214
314.0003 237
314.0025 212
314.0047 234
314.0068 208
314.0090 237
314.0112 206
314.0134 205
314.0156 205
314.0177 232
314.0199 213
314.0221 240
314.0243 210
314.0265 241
314.0286 211
314.0308 233
314.0330 212
314.0352 236
314.0374 211
314.0396 251
314.0417 241
314.0439 285
314.0461 268
314.0483 298
314.0505 274
314.0526 290
314.0548 254
314.0570 260
314.0592 250
314.0614 269
314.0636 244
314.0657 243
314.0679 240
314.0701 251
314.0723 224
314.0745 254
314.0766 244
314.0788 281
314.0810 261
314.0832 267
314.0854 263
314.0875 280
314.0897 246
314.0919 265
314.0941 237
314.0963 265
314.0985 239
314.1006 269
314.1028 242
314.1050 259
314.1072 229
314.1094 262
314.1115 238
314.1137 269
314.1159 245
314.1181 279
314.1203 265
314.1225 297
314.1246 273
314.1268 280
314.1290 269
314.1312 289
314.1334 264
314.1355 271
314.1377 287
314.1399 317
314.1421 288
314.1443 307
314.1465 280
314.1486 317
314.1508 300
314.1530 330
314.1552 362
314.1574 436
314.1595 444
314.1617 492
314.1639 456
314.1661 462
314.1683 386
314.1705 367
314.1726 311
314.1748 313
314.1770 269
314.1792 287
314.1814 257
314.1835 279
314.1857 257
314.1879 300
314.1901 285
314.1923 308
314.1945 283
314.1966 284
314.1988 275
314.2010 302
314.2032 275
314.2054 271
314.2076 263
314.2097 272
314.2119 241
314.2141 263
314.2163 235
314.2185 259
314.2206 227
314.2228 227
314.2250 227
314.2272 256
314.2294 234
314.2316 258
314.2337 230
314.2359 258
314.2381 231
314.2403 256
314.2425 240
314.2446 262
314.2468 227
314.2490 253
314.2512 224
314.2534 249
314.2556 229
314.2577 258
314.2599 234
314.2621 256
314.2643 238
314.2665 262
314.2687 279
314.2708 334
314.2730 337
314.2752 352
314.2774 346
314.2796 361
314.2817 312
314.2839 319
314.2861 269
314.2883 280
314.2905 239
314.2927 236
314.2948 244
314.2970 307
314.2992 334
314.3014 411
314.3036 407
314.3058 437
314.3079 374
314.3101 361
314.3123 303
314.3145 299
314.3167 248
314.3188 268
314.3210 231
314.3232 248
314.3254 215
314.3276 238
314.3298 215
314.3319 238
314.3341 223
314.3363 239
314.3385 241
314.3407 266
314.3429 240
314.3450 233
314.3472 228
314.3494 247
314.3516 222
314.3538 246
314.3559 218
314.3581 244
314.3603 219
314.3625 222
314.3647 220
314.3669 252
314.3690 224
314.3712 250
314.3734 224
314.3756 249
314.3778 218
314.3800 236
314.3821 216
314.3843 236
314.3865 200
314.3887 223
314.3909 202
314.3931 231
314.3952 208
314.3974 241
314.3996 220
314.4018 241
314.4040 209
314.4061 215
314.4083 210
314.4105 236
314.4127 216
314.4149 220
314.4171 225
314.4192 242
314.4214 215
314.4236 234
314.4258 210
314.4280 243
314.4302 215
314.4323 215
314.4345 213
314.4367 240
314.4389 218
314.4411 240
314.4433 216
314.4454 252
314.4476 219
314.4498 233
314.4520 207
314.4542 232
314.4564 210
314.4585 241
314.4607 216
314.4629 236
314.4651 209
314.4673 230
314.4695 209
314.4716 234
314.4738 213
314.4760 218
314.4782 212
314.4804 228
314.4826 203
314.4847 218
314.4869 219
314.4891 240
314.4913 223
314.4935 249
314.4956 220
314.4978 245
314.5000 218
314.5022 211
314.5044 210
314.5066 234
314.5087 210
314.5109 235
314.5131 213
314.5153 243
314.5175 213
314.5197 236
314.5218 216
314.5240 242
314.5262 217
314.5284 243
314.5306 218
314.5328 240
314.5349 209
314.5371 232
314.5393 207
314.5415 233
314.5437 213
314.5459 221
314.5480 216
314.5502 236
314.5524 214
314.5546 211
314.5568 210
314.5590 234
314.5611 212
314.5633 235
314.5655 212
314.5677 240
314.5699 203
314.5721 202
314.5742 204
314.5764 227
314.5786 209
314.5808 242
314.5830 223
314.5852 249
314.5873 220
314.5895 242
314.5917 216
314.5939 237
314.5961 209
314.5983 237
314.6004 211
314.6026 239
314.6048 214
314.6070 237
314.6092 222
314.6114 241
314.6135 210
314.6157 215
314.6179 212
314.6201 240
314.6223 219
314.6245 219
314.6266 211
314.6288 240
314.6310 215
314.6332 237
314.6354 218
314.6376 244
314.6397 216
314.6419 217
314.6441 209
314.6463 237
314.6485 214
314.6507 238
314.6528 212
314.6550 242
314.6572 211
314.6594 233
314.6616 219
314.6638 245
314.6660 214
314.6681 240
314.6703 212
314.6725 233
314.6747 210
314.6769 236
314.6791 213
314.6812 233
314.6834 207
314.6856 214
314.6878 210
314.6900 237
314.6922 211
314.6943 215
314.6965 209
314.6987 230
314.7009 206
314.7031 233
314.7053 207
314.7074 241
314.7096 211
314.7118 209
314.7140 210
314.7162 234
314.7184 212
314.7205 234
314.7227 214
314.7249 250
314.7271 216
314.7293 244
314.7315 227
314.7336 252
314.7358 222
314.7380 249
314.7402 223
314.7424 244
314.7446 218
314.7468 240
314.7489 219
314.7511 242
314.7533 216
314.7555 229
314.7577 229
314.7599 253
314.7620 224
314.7642 215
314.7664 218
314.7686 238
314.7708 216
314.7730 246
314.7751 225
314.7773 250
314.7795 221
314.7817 218
314.7839 209
314.7861 233
314.7882 210
314.7904 232
314.7926 205
314.7948 231
314.7970 202
314.7992 224
314.8014 209
314.8035 238
314.8057 210
314.8079 239
314.8101 215
314.8123 242
314.8145 218
314.8166 241
314.8188 214
314.8210 234
314.8232 206
314.8254 209
314.8276 209
314.8297 228
314.8319 210
314.8341 210
314.8363 207
314.8385 232
314.8407 211
314.8429 239
314.8450 214
314.8472 244
314.8494 222
314.8516 220
314.8538 217
314.8560 239
314.8581 215
314.8603 238
314.8625 211
314.8647 243
314.8669 210
314.8691 227
314.8712 208
314.8734 236
314.8756 207
314.8778 235
314.8800 209
314.8822 235
314.8844 210
314.8865 237
314.8887 218
314.8909 232
314.8931 208
314.8953 217
314.8975 217
314.8996 237
314.9018 215
314.9040 213
314.9062 211
314.9084 231
314.9106 209
314.9128 235
314.9149 211
314.9171 238
314.9193 213
314.9215 215
314.9237 222
314.9259 244
314.9280 221
314.9302 245
314.9324 216
314.9346 243
314.9368 212
314.9390 232
314.9412 211
314.9433 237
314.9455 214
314.9477 247
314.9499 221
314.9521 240
314.9543 220
314.9564 245
314.9586 224
314.9608 253
314.9630 224
314.9652 223
314.9674 208
314.9696 224
314.9717 206
314.9739 211
314.9761 210
314.9783 232
314.9805 212
314.9827 240
314.9848 211
314.9870 239
314.9892 216
314.9914 216
314.9936 215
314.9958 242
314.9980 217
315.0001 238
315.0023 212
315.0045 236
315.0067 210
315.0089 232
315.0111 212
315.0132 236
315.0154 209
315.0176 229
315.0198 206
315.0220 230
315.0242 204
315.0264 237
315.0285 224
315.0307 252
315.0329 235
315.0351 263
315.0373 280
315.0395 315
315.0416 294
315.0438 280
315.0460 266
315.0482 272
315.0504 233
315.0526 254
315.0548 220
315.0569 243
315.0591 214
315.0613 216
315.0635 215
315.0657 248
315.0679 233
315.0701 274
315.0722 272
315.0744 324
315.0766 306
315.0788 331
315.0810 302
315.0832 313
315.0854 271
315.0875 285
315.0897 254
315.0919 274
315.0941 250
315.0963 291
315.0985 304
315.1006 369
315.1028 372
315.1050 395
315.1072 384
315.1094 394
315.1116 350
315.1138 345
315.1159 335
315.1181 354
315.1203 315
315.1225 340
315.1247 309
315.1269 332
315.1291 308
315.1312 338
315.1334 386
315.1356 481
315.1378 505
315.1400 551
315.1422 503
315.1444 503
315.1465 427
315.1487 431
315.1509 400
315.1531 433
315.1553 397
315.1575 415
315.1596 369
315.1618 377
315.1640 333
315.1662 365
315.1684 380
315.1706 503
315.1728 595
315.1749 717
315.1771 749
315.1793 743
315.1815 637
315.1837 548
315.1859 459
315.1881 436
315.1902 373
315.1924 385
315.1946 344
315.1968 356
315.1990 304
315.2012 285
315.2034 273
315.2055 293
315.2077 272
315.2099 323
315.2121 329
315.2143 375
315.2165 336
315.2187 343
315.2208 304
315.2230 316
315.2252 273
315.2274 296
315.2296 267
315.2318 285
315.2340 250
315.2361 267
315.2383 244
315.2405 260
315.2427 227
315.2449 228
315.2471 225
315.2493 252
315.2514 225
315.2536 228
315.2558 225
315.2580 248
315.2602 225
315.2624 257
315.2646 235
315.2667 263
315.2689 234
315.2711 231
315.2733 229
315.2755 258
315.2777 241
315.2799 263
315.2820 236
315.2842 261
315.2864 230
315.2886 245
315.2908 216
315.2930 238
315.2952 210
315.2973 241
315.2995 225
315.3017 256
315.3039 242
315.3061 278
315.3083 264
315.3105 276
315.3126 240
315.3148 240
315.3170 232
315.3192 244
315.3214 220
315.3236 222
315.3258 220
315.3279 239
315.3301 211
315.3323 240
315.3345 214
315.3367 235
315.3389 207
315.3411 213
315.3432 214
315.3454 242
315.3476 220
315.3498 247
315.3520 218
315.3542 247
315.3564 219
315.3585 239
315.3607 220
315.3629 237
315.3651 209
315.3673 235
315.3695 209
315.3717 231
315.3739 203
315.3760 233
315.3782 217
315.3804 238
315.3826 213
315.3848 218
315.3870 216
315.3892 239
315.3913 211
315.3935 208
315.3957 207
315.3979 231
315.4001 203
315.4023 229
315.4045 211
315.4066 243
315.4088 219
315.4110 220
315.4132 217
315.4154 241
315.4176 217
315.4198 241
315.4219 217
315.4241 242
315.4263 209
315.4285 236
315.4307 210
315.4329 231
315.4351 208
315.4373 240
315.4394 218
315.4416 241
315.4438 218
315.4460 238
315.4482 214
315.4504 237
315.4526 211
315.4547 217
315.4569 216
315.4591 242
315.4613 216
315.4635 216
315.4657 209
315.4679 232
315.4700 204
315.4722 231
315.4744 209
315.4766 237
315.4788 212
315.4810 211
315.4832 209
315.4854 234
315.4875 213
315.4897 240
315.4919 216
315.4941 249
315.4963 221
315.4985 235
315.5007 218
315.5028 240
315.5050 214
315.5072 245
315.5094 223
315.5116 249
315.5138 221
315.5160 246
315.5181 220
315.5203 236
315.5225 214
315.5247 220
315.5269 216
315.5291 249
315.5313 225
315.5335 220
315.5356 210
315.5378 229
315.5400 209
315.5422 241
315.5444 218
315.5466 240
315.5488 216
315.5509 216
315.5531 216
315.5553 243
315.5575 223
315.5597 246
315.5619 213
315.5641 236
315.5663 209
315.5684 236
315.5706 212
315.5728 239
315.5750 218
315.5772 240
315.5794 215
315.5816 236
315.5838 213
315.5859 238
315.5881 216
315.5903 234
315.5925 205
315.5947 206
315.5969 207
315.5991 228
315.6012 210
315.6034 210
315.6056 214
315.6078 240
315.6100 212
315.6122 241
315.6144 210
315.6166 234
315.6187 203
315.6209 204
315.6231 204
315.6253 231
315.6275 209
315.6297 228
315.6319 205
315.6341 237
315.6362 210
315.6384 228
315.6406 208
315.6428 229
315.6450 205
315.6472 234
315.6494 215
315.6515 241
315.6537 214
315.6559 237
315.6581 216
315.6603 241
315.6625 217
315.6647 225
315.6669 213
315.6690 240
315.6712 216
315.6734 218
315.6756 219
315.6778 246
315.6800 218
315.6822 242
315.6844 219
315.6865 246
315.6887 212
315.6909 212
315.6931 212
315.6953 232
315.6975 209
315.6997 227
315.7019 207
315.7040 233
315.7062 208
315.7084 232
315.7106 207
315.7128 228
315.7150 203
315.7172 224
315.7193 210
315.7215 235
315.7237 216
315.7259 243
315.7281 220
315.7303 243
315.7325 216
315.7347 220
315.7368 217
315.7390 239
315.7412 213
315.7434 213
315.7456 204
315.7478 231
315.7500 208
315.7522 241
315.7543 218
315.7565 238
315.7587 208
315.7609 209
315.7631 211
315.7653 239
315.7675 219
315.7697 243
315.7718 216
315.7740 240
315.7762 206
315.7784 229
315.7806 215
315.7828 245
315.7850 217
315.7872 242
315.7893 218
315.7915 243
315.7937 218
315.7959 243
315.7981 216
315.8003 235
315.8025 204
315.8047 215
315.8068 212
315.8090 230
315.8112 211
315.8134 212
315.8156 210
315.8178 229
315.8200 213
315.8222 235
315.8243 209
315.8265 233
315.8287 204
315.8309 202
315.8331 200
315.8353 229
315.8375 207
315.8397 228
315.8418 208
315.8440 235
315.8462 211
315.8484 235
315.8506 212
315.8528 233
315.8550 204
315.8572 233
315.8594 212
315.8615 238
315.8637 218
315.8659 239
315.8681 214
315.8703 232
315.8725 206
315.8747 217
315.8769 219
315.8790 243
315.8812 220
315.8834 223
315.8856 219
315.8878 235
315.8900 208
315.8922 235
315.8944 210
315.8965 235
315.8987 212
315.9009 210
315.9031 204
315.9053 228
315.9075 205
315.9097 226
315.9119 204
315.9140 230
315.9162 203
315.9184 227
315.9206 206
315.9228 225
315.9250 200
315.9272 230
315.9294 205
315.9316 226
315.9337 207
315.9359 236
315.9381 218
315.9403 234
315.9425 209
315.9447 215
315.9469 210
315.9491 231
315.9512 208
315.9534 211
315.9556 210
315.9578 235
315.9600 214
315.9622 234
315.9644 211
315.9666 232
315.9688 206
315.9709 206
315.9731 213
315.9753 240
315.9775 212
315.9797 231
315.9819 211
315.9841 236
315.9863 208
315.9884 228
315.9906 206
315.9928 230
315.9950 206
315.9972 232
315.9994 211
316.0016 233
316.0038 216
316.0060 246
316.0081 229
316.0103 240
316.0125 207
316.0147 211
316.0169 206
316.0191 228
316.0213 208
316.0235 210
316.0256 204
316.0278 225
316.0300 200
316.0322 226
316.0344 206
316.0366 235
316.0388 214
316.0410 217
316.0432 227
316.0453 255
316.0475 225
316.0497 245
316.0519 211
316.0541 234
316.0563 205
316.0585 231
316.0607 211
316.0628 233
316.0650 211
316.0672 238
316.0694 220
316.0716 246
316.0738 219
316.0760 247
316.0782 227
316.0804 250
316.0825 222
316.0847 230
316.0869 225
316.0891 248
316.0913 228
316.0935 233
316.0957 236
316.0979 271
316.1001 252
316.1022 282
316.1044 257
316.1066 281
316.1088 257
316.1110 262
316.1132 259
316.1154 277
316.1176 247
316.1198 264
316.1219 236
316.1241 273
316.1263 241
316.1285 268
316.1307 258
316.1329 287
316.1351 270
316.1373 305
316.1395 288
316.1416 315
316.1438 282
316.1460 305
316.1482 275
316.1504 291
316.1526 264
316.1548 270
316.1570 273
316.1591 296
316.1613 261
316.1635 257
316.1657 254
316.1679 286
316.1701 272
316.1723 316
316.1745 310
316.1767 357
316.1788 340
316.1810 340
316.1832 326
316.1854 342
316.1876 299
316.1898 307
316.1920 264
316.1942 279
316.1964 250
316.1985 272
316.2007 246
316.2029 274
316.2051 249
316.2073 281
316.2095 260
316.2117 295
316.2139 276
316.2161 311
316.2183 300
316.2204 316
316.2226 286
316.2248 282
316.2270 267
316.2292 283
316.2314 248
316.2336 235
316.2358 226
316.2380 254
316.2401 229
316.2423 264
316.2445 245
316.2467 273
316.2489 240
316.2511 241
316.2533 233
316.2555 258
316.2577 237
316.2598 261
316.2620 237
316.2642 266
316.2664 234
316.2686 258
316.2708 237
316.2730 268
316.2752 270
316.2774 356
316.2795 401
316.2817 475
316.2839 444
316.2861 448
316.2883 386
316.2905 364
316.2927 288
316.2949 267
316.2971 244
316.2992 262
316.3014 233
316.3036 229
316.3058 225
316.3080 277
316.3102 303
316.3124 440
316.3146 570
316.3168 751
316.3190 792
316.3211 780
316.3233 696
316.3255 616
316.3277 468
316.3299 406
316.3321 313
316.3343 301
316.3365 243
316.3387 246
316.3408 219
316.3430 236
316.3452 213
316.3474 246
316.3496 220
316.3518 244
316.3540 221
316.3562 246
316.3584 221
316.3606 234
316.3627 207
316.3649 215
316.3671 211
316.3693 239
316.3715 215
316.3737 208
316.3759 208
316.3781 235
316.3803 214
316.3824 238
316.3846 211
316.3868 237
316.3890 207
316.3912 211
316.3934 215
316.3956 244
316.3978 219
316.4000 241
316.4022 211
316.4043 243
316.4065 212
316.4087 234
316.4109 217
316.4131 239
316.4153 212
316.4175 234
316.4197 207
316.4219 234
316.4241 214
316.4262 240
316.4284 222
316.4306 239
316.4328 207
316.4350 214
316.4372 204
316.4394 230
316.4416 214
316.4438 215
316.4460 216
316.4481 238
316.4503 213
316.4525 238
316.4547 216
316.4569 246
316.4591 216
316.4613 215
316.4635 212
316.4657 234
316.4678 212
316.4700 236
316.4722 215
316.4744 248
316.4766 219
316.4788 237
316.4810 218
316.4832 242
316.4854 214
316.4876 240
316.4897 213
316.4919 238
316.4941 210
316.4963 233
316.4985 214
316.5007 236
316.5029 214
316.5051 220
316.5073 217
316.5095 243
316.5116 214
316.5138 214
316.5160 214
316.5182 235
316.5204 212
316.5226 234
316.5248 212
316.5270 235
316.5292 212
316.5314 214
316.5335 218
316.5357 246
316.5379 221
316.5401 243
316.5423 212
316.5445 240
316.5467 214
316.5489 237
316.5511 216
316.5533 234
316.5555 207
316.5576 238
316.5598 214
316.5620 239
316.5642 212
316.5664 229
316.5686 204
316.5708 223
316.5730 200
316.5752 208
316.5774 207
316.5795 232
316.5817 213
316.5839 212
316.5861 213
316.5883 234
316.5905 216
316.5927 244
316.5949 221
316.5971 248
316.5993 226
316.6014 222
316.6036 220
316.6058 240
316.6080 212
316.6102 234
316.6124 209
316.6146 237
316.6168 211
316.6190 232
316.6212 210
316.6234 239
316.6255 218
316.6277 246
316.6299 224
316.6321 250
316.6343 226
316.6365 252
316.6387 228
316.6409 246
316.6431 216
316.6453 220
316.6474 216
316.6496 233
316.6518 210
316.6540 214
316.6562 209
316.6584 233
316.6606 208
316.6628 239
316.6650 210
316.6672 238
316.6694 208
316.6715 214
316.6737 214
316.6759 239
316.6781 215
316.6803 234
316.6825 213
316.6847 241
316.6869 214
316.6891 240
316.6913 218
316.6934 240
316.6956 211
316.6978 238
316.7000 214
316.7022 237
316.7044 213
316.7066 237
316.7088 210
316.7110 233
316.7132 211
316.7154 214
316.7175 210
316.7197 229
316.7219 210
316.7241 205
316.7263 203
316.7285 234
316.7307 212
316.7329 234
316.7351 210
316.7373 242
316.7395 216
316.7416 217
316.7438 211
316.7460 234
316.7482 215
316.7504 233
316.7526 203
316.7548 232
316.7570 209
316.7592 232
316.7614 214
316.7636 229
316.7657 201
316.7679 222
316.7701 199
316.7723 230
316.7745 211
316.7767 234
316.7789 217
316.7811 238
316.7833 215
316.7855 218
316.7877 213
316.7898 235
316.7920 209
316.7942 206
316.7964 210
316.7986 232
316.8008 210
316.8030 232
316.8052 208
316.8074 235
316.8096 213
316.8118 211
316.8139 204
316.8161 227
316.8183 209
316.8205 230
316.8227 212
316.8249 241
316.8271 212
316.8293 229
316.8315 206
316.8337 228
316.8359 200
316.8380 230
316.8402 211
316.8424 231
316.8446 203
316.8468 228
316.8490 207
316.8512 221
316.8534 196
316.8556 204
316.8578 205
316.8600 228
316.8622 207
316.8643 206
316.8665 203
316.8687 225
316.8709 204
316.8731 232
316.8753 212
316.8775 235
316.8797 204
316.8819 199
316.8841 198
316.8863 227
316.8884 203
316.8906 228
316.8928 206
316.8950 231
316.8972 210
316.8994 235
316.9016 214
316.9038 244
316.9060 218
316.9082 249
316.9104 228
316.9126 250
316.9147 219
316.9169 238
316.9191 217
316.9213 236
316.9235 209
316.9257 218
316.9279 214
316.9301 236
316.9323 212
316.9345 209
316.9367 209
316.9389 230
316.9410 206
316.9432 228
316.9454 209
316.9476 236
316.9498 209
316.9520 214
316.9542 209
316.9564 231
316.9586 208
316.9608 232
316.9630 212
316.9651 240
316.9673 211
316.9695 234
316.9717 217
316.9739 237
316.9761 205
316.9783 232
316.9805 207
316.9827 224
316.9849 208
316.9871 238
316.9893 211
316.9914 234
316.9936 209
316.9958 215
316.9980 213
317.0002 235
317.0024 210
317.0046 210
317.0068 211
317.0090 238
317.0112 213
317.0134 236
317.0156 207
317.0178 235
317.0199 207
317.0221 208
317.0243 211
317.0265 237
317.0287 214
317.0309 236
317.0331 209
317.0353 241
317.0375 214
317.0397 235
317.0419 213
317.0441 237
317.0462 216
317.0484 246
317.0506 231
317.0528 256
317.0550 237
317.0572 265
317.0594 240
317.0616 251
317.0638 224
317.0660 226
317.0682 227
317.0704 254
317.0725 230
317.0747 233
317.0769 233
317.0791 257
317.0813 231
317.0835 264
317.0857 235
317.0879 260
317.0901 228
317.0923 229
317.0945 238
317.0967 270
317.0989 255
317.1010 275
317.1032 244
317.1054 276
317.1076 252
317.1098 287
317.1120 280
317.1142 314
317.1164 290
317.1186 325
317.1208 300
317.1230 322
317.1252 298
317.1273 335
317.1295 327
317.1317 358
317.1339 325
317.1361 327
317.1383 310
317.1405 318
317.1427 278
317.1449 276
317.1471 279
317.1493 321
317.1515 323
317.1537 376
317.1558 357
317.1580 379
317.1602 332
317.1624 321
317.1646 319
317.1668 372
317.1690 367
317.1712 408
317.1734 370
317.1756 372
317.1778 314
317.1800 319
317.1822 282
317.1843 312
317.1865 301
317.1887 363
317.1909 374
317.1931 416
317.1953 388
317.1975 399
317.1997 346
317.2019 351
317.2041 313
317.2063 324
317.2085 313
317.2107 325
317.2129 288
317.2150 276
317.2172 269
317.2194 285
317.2216 242
317.2238 268
317.2260 255
317.2282 292
317.2304 270
317.2326 263
317.2348 257
317.2370 280
317.2392 252
317.2414 270
317.2435 243
317.2457 275
317.2479 249
317.2501 265
317.2523 242
317.2545 262
317.2567 231
317.2589 253
317.2611 229
317.2633 254
317.2655 231
317.2677 257
317.2699 234
317.2720 258
317.2742 233
317.2764 235
317.2786 236
317.2808 271
317.2830 258
317.2852 266
317.2874 263
317.2896 282
317.2918 251
317.2940 264
317.2962 226
317.2984 248
317.3006 218
317.3027 220
317.3049 222
317.3071 242
317.3093 214
317.3115 237
317.3137 226
317.3159 284
317.3181 290
317.3203 351
317.3225 349
317.3247 368
317.3269 318
317.3291 319
317.3313 267
317.3334 271
317.3356 234
317.3378 252
317.3400 224
317.3422 244
317.3444 218
317.3466 228
317.3488 221
317.3510 239
317.3532 211
317.3554 211
317.3576 206
317.3598 226
317.3620 205
317.3641 225
317.3663 202
317.3685 233
317.3707 209
317.3729 208
317.3751 205
317.3773 225
317.3795 207
317.3817 230
317.3839 204
317.3861 234
317.3883 206
317.3905 226
317.3927 213
317.3949 232
317.3970 215
317.3992 240
317.4014 213
317.4036 236
317.4058 213
317.4080 237
317.4102 215
317.4124 232
317.4146 204
317.4168 204
317.4190 206
317.4212 234
317.4234 210
317.4256 204
317.4277 204
317.4299 228
317.4321 209
317.4343 234
317.4365 213
317.4387 239
317.4409 214
317.4431 217
317.4453 217
317.4475 234
317.4497 209
317.4519 231
317.4541 208
317.4563 236
317.4585 207
317.4606 222
317.4628 206
317.4650 236
317.4672 212
317.4694 243
317.4716 220
317.4738 234
317.4760 207
317.4782 230
317.4804 210
317.4826 231
317.4848 201
317.4870 210
317.4892 211
317.4914 232
317.4935 209
317.4957 210
317.4979 212
317.5001 238
317.5023 209
317.5045 233
317.5067 212
317.5089 246
317.5111 221
317.5133 218
317.5155 215
317.5177 238
317.5199 213
317.5221 232
317.5243 205
317.5265 235
317.5286 205
317.5308 232
317.5330 212
317.5352 232
317.5374 204
317.5396 225
317.5418 202
317.5440 230
317.5462 214
317.5484 237
317.5506 215
317.5528 234
317.5550 206
317.5572 215
317.5594 217
317.5615 239
317.5637 211
317.5659 209
317.5681 203
317.5703 227
317.5725 205
317.5747 234
317.5769 214
317.5791 239
317.5813 208
317.5835 209
317.5857 208
317.5879 238
317.5901 219
317.5923 245
317.5945 214
317.5966 239
317.5988 207
317.6010 228
317.6032 207
317.6054 226
317.6076 203
317.6098 232
317.6120 213
317.6142 238
317.6164 212
317.6186 237
317.6208 215
317.6230 229
317.6252 202
317.6274 211
317.6296 212
317.6317 242
317.6339 216
317.6361 214
317.6383 207
317.6405 231
317.6427 207
317.6449 239
317.6471 219
317.6493 243
317.6515 219
317.6537 222
317.6559 224
317.6581 249
317.6603 225
317.6625 236
317.6647 210
317.6669 236
317.6690 205
317.6712 223
317.6734 206
317.6756 231
317.6778 203
317.6800 236
317.6822 209
317.6844 230
317.6866 206
317.6888 231
317.6910 214
317.6932 235
317.6954 208
317.6976 220
317.6998 214
317.7020 238
317.7042 213
317.7063 213
317.7085 209
317.7107 236
317.7129 214
317.7151 235
317.7173 208
317.7195 235
317.7217 211
317.7239 213
317.7261 210
317.7283 238
317.7305 216
317.7327 238
317.7349 213
317.7371 234
317.7393 208
317.7415 225
317.7436 209
317.7458 233
317.7480 210
317.7502 234
317.7524 206
317.7546 233
317.7568 211
317.7590 236
317.7612 216
317.7634 240
317.7656 214
317.7678 219
317.7700 212
317.7722 235
317.7744 217
317.7766 215
317.7788 209
317.7810 227
317.7831 203
317.7853 230
317.7875 207
317.7897 227
317.7919 201
317.7941 201
317.7963 204
317.7985 228
317.8007 203
317.8029 230
317.8051 208
317.8073 239
317.8095 208
317.8117 225
317.8139 202
317.8161 219
317.8183 192
317.8205 223
317.8226 206
317.8248 235
317.8270 213
317.8292 236
317.8314 214
317.8336 232
317.8358 202
317.8380 205
317.8402 202
317.8424 226
317.8446 206
317.8468 209
317.8490 208
317.8512 233
317.8534 208
317.8556 238
317.8578 211
317.8600 238
317.8622 204
317.8643 203
317.8665 206
317.8687 231
317.8709 207
317.8731 229
317.8753 200
317.8775 227
317.8797 201
317.8819 227
317.8841 208
317.8863 230
317.8885 210
317.8907 243
317.8929 221
317.8951 239
317.8973 216
317.8995 238
317.9017 211
317.9039 228
317.9060 203
317.9082 216
317.9104 214
317.9126 236
317.9148 208
317.9170 205
317.9192 201
317.9214 223
317.9236 197
317.9258 223
317.9280 203
317.9302 226
317.9324 202
317.9346 203
317.9368 205
317.9390 225
317.9412 203
317.9434 226
317.9456 204
317.9478 227
317.9499 199
317.9521 220
317.9543 201
317.9565 227
317.9587 202
317.9609 230
317.9631 207
317.9653 230
317.9675 205
317.9697 227
317.9719 208
317.9741 226
317.9763 199
317.9785 204
317.9807 204
317.9829 227
317.9851 209
317.9873 208
317.9895 204
317.9917 228
317.9938 205
317.9960 230
317.9982 207
318.0004 235
318.0026 210
318.0048 209
318.0070 205
318.0092 235
318.0114 213
318.0136 242
318.0158 216
318.0180 249
318.0202 222
318.0224 247
318.0246 222
318.0268 240
318.0290 212
318.0312 241
318.0334 220
318.0356 236
318.0378 210
318.0399 230
318.0421 211
318.0443 233
318.0465 206
318.0487 214
318.0509 209
318.0531 231
318.0553 199
318.0575 202
318.0597 211
318.0619 237
318.0641 212
318.0663 238
318.0685 210
318.0707 235
318.0729 212
318.0751 213
318.0773 208
318.0795 233
318.0817 214
318.0839 237
318.0861 214
318.0882 241
318.0904 220
318.0926 240
318.0948 221
318.0970 251
318.0992 227
318.1014 261
318.1036 237
318.1058 254
318.1080 225
318.1102 246
318.1124 226
318.1146 246
318.1168 224
318.1190 238
318.1212 243
318.1234 269
318.1256 251
318.1278 256
318.1300 260
318.1322 286
318.1344 264
318.1366 283
318.1387 251
318.1409 273
318.1431 245
318.1453 250
318.1475 244
318.1497 272
318.1519 248
318.1541 270
318.1563 244
318.1585 276
318.1607 251
318.1629 277
318.1651 260
318.1673 283
318.1695 261
318.1717 293
318.1739 268
318.1761 283
318.1783 252
318.1805 275
318.1827 248
318.1849 266
318.1871 241
318.1892 252
318.1914 252
318.1936 284
318.1958 264
318.1980 264
318.2002 261
318.2024 279
318.2046 246
318.2068 270
318.2090 247
318.2112 276
318.2134 239
318.2156 227
318.2178 224
318.2200 248
318.2222 224
318.2244 247
318.2266 223
318.2288 250
318.2310 229
318.2332 257
318.2354 250
318.2376 275
318.2398 251
318.2420 274
318.2441 244
318.2463 258
318.2485 228
318.2507 252
318.2529 228
318.2551 253
318.2573 234
318.2595 262
318.2617 268
318.2639 294
318.2661 266
318.2683 254
318.2705 250
318.2727 281
318.2749 260
318.2771 291
318.2793 260
318.2815 278
318.2837 239
318.2859 233
318.2881 229
318.2903 250
318.2925 225
318.2947 245
318.2969 219
318.2991 245
318.3012 212
318.3034 230
318.3056 214
318.3078 241
318.3100 225
318.3122 254
318.3144 228
318.3166 252
318.3188 221
318.3210 248
318.3232 229
318.3254 247
318.3276 219
318.3298 227
318.3320 222
318.3342 245
318.3364 216
318.3386 214
318.3408 207
318.3430 229
318.3452 212
318.3474 238
318.3496 210
318.3518 237
318.3540 209
318.3562 204
318.3584 200
318.3605 231
318.3627 213
318.3649 237
318.3671 208
318.3693 233
318.3715 207
318.3737 230
318.3759 209
318.3781 229
318.3803 206
318.3825 238
318.3847 216
318.3869 238
318.3891 210
318.3913 235
318.3935 214
318.3957 228
318.3979 198
318.4001 205
318.4023 204
318.4045 227
318.4067 208
318.4089 209
318.4111 209
318.4133 232
318.4155 200
318.4177 221
318.4199 201
318.4221 227
318.4242 200
318.4264 198
318.4286 199
318.4308 224
318.4330 202
318.4352 217
318.4374 195
318.4396 227
318.4418 197
318.4440 219
318.4462 199
318.4484 225
318.4506 202
318.4528 233
318.4550 207
318.4572 235
318.4594 211
318.4616 233
318.4638 213
318.4660 226
318.4682 201
318.4704 209
318.4726 204
318.4748 229
318.4770 212
318.4792 218
318.4814 216
318.4836 236
318.4858 211
318.4880 237
318.4901 209
318.4923 238
318.4945 205
318.4967 202
318.4989 205
318.5011 224
318.5033 202
318.5055 228
318.5077 207
318.5099 237
318.5121 211
318.5143 235
318.5165 216
318.5187 230
318.5209 205
318.5231 235
318.5253 206
318.5275 230
318.5297 210
318.5319 232
318.5341 205
318.5363 223
318.5385 201
318.5407 208
318.5429 204
318.5451 229
318.5473 208
318.5495 208
318.5517 210
318.5539 232
318.5561 212
318.5583 233
318.5605 208
318.5627 234
318.5648 205
318.5670 210
318.5692 211
318.5714 240
318.5736 215
318.5758 229
318.5780 202
318.5802 231
318.5824 207
318.5846 223
318.5868 208
318.5890 234
318.5912 203
318.5934 221
318.5956 199
318.5978 224
318.6000 198
318.6022 226
318.6044 210
318.6066 233
318.6088 208
318.6110 215
318.6132 213
318.6154 229
318.6176 208
318.6198 203
318.6220 201
318.6242 226
318.6264 208
318.6286 234
318.6308 213
318.6330 241
318.6352 211
318.6374 214
318.6396 212
318.6418 233
318.6439 211
318.6461 235
318.6483 216
318.6505 246
318.6527 216
318.6549 233
318.6571 209
318.6593 240
318.6615 214
318.6637 240
318.6659 218
318.6681 237
318.6703 207
318.6725 236
318.6747 215
318.6769 234
318.6791 209
318.6813 218
318.6835 216
318.6857 236
318.6879 206
318.6901 203
318.6923 204
318.6945 225
318.6967 201
318.6989 230
318.7011 206
318.7033 235
318.7055 210
318.7077 210
318.7099 210
318.7121 228
318.7143 206
318.7165 230
318.7187 203
318.7209 229
318.7231 204
318.7253 223
318.7275 205
318.7297 232
318.7319 208
318.7340 235
318.7362 206
318.7384 232
318.7406 212
318.7428 239
318.7450 216
318.7472 236
318.7494 209
318.7516 213
318.7538 205
318.7560 227
318.7582 203
318.7604 200
318.7626 192
318.7648 216
318.7670 195
318.7692 225
318.7714 199
318.7736 223
318.7758 198
318.7780 202
318.7802 203
318.7824 229
318.7846 204
318.7868 225
318.7890 203
318.7912 230
318.7934 206
318.7956 228
318.7978 206
318.8000 228
318.8022 207
318.8044 237
318.8066 220
318.8088 238
318.8110 209
318.8132 229
318.8154 208
318.8176 223
318.8198 197
318.8220 212
318.8242 208
318.8264 230
318.8286 206
318.8308 203
318.8330 205
318.8352 228
318.8374 202
318.8395 224
318.8417 202
318.8439 230
318.8461 204
318.8483 200
318.8505 198
318.8527 222
318.8549 204
318.8571 222
318.8593 193
318.8615 227
318.8637 204
318.8659 227
318.8681 203
318.8703 227
318.8725 200
318.8747 229
318.8769 209
318.8791 234
318.8813 208
318.8835 230
318.8857 212
318.8879 235
318.8901 210
318.8923 222
318.8945 221
318.8967 241
318.8989 216
318.9011 216
318.9033 214
318.9055 227
318.9077 208
318.9099 231
318.9121 208
318.9143 228
318.9165 203
318.9187 202
318.9209 201
318.9231 225
318.9253 205
318.9275 230
318.9297 210
318.9319 238
318.9341 208
318.9363 229
318.9385 209
318.9407 225
318.9429 201
318.9451 225
318.9473 200
318.9495 225
318.9517 204
318.9539 227
318.9561 213
318.9583 234
318.9605 209
318.9627 211
318.9649 207
318.9671 229
318.9692 208
318.9714 211
318.9736 214
318.9758 236
318.9780 209
318.9802 235
318.9824 210
318.9846 235
318.9868 211
318.9890 209
318.9912 207
318.9934 231
318.9956 213
318.9978 231
319.0000 209
319.0022 239
319.0044 211
319.0066 233
319.0088 215
319.0110 239
319.0132 217
319.0154 243
319.0176 216
319.0198 232
319.0220 210
319.0242 232
319.0264 214
319.0286 238
319.0308 214
319.0330 220
319.0352 211
319.0374 237
319.0396 215
319.0418 215
319.0440 210
319.0462 246
319.0484 237
319.0506 282
319.0528 292
319.0550 372
319.0572 392
319.0594 438
319.0616 476
319.0638 529
319.0660 496
319.0682 495
319.0704 425
319.0726 413
319.0748 335
319.0770 338
319.0792 316
319.0814 369
319.0836 371
319.0858 416
319.0880 378
319.0902 381
319.0924 326
319.0946 334
319.0968 293
319.0990 291
319.1012 241
319.1034 246
319.1056 238
319.1078 274
319.1100 261
319.1122 272
319.1144 281
319.1166 303
319.1188 271
319.1210 298
319.1232 265
319.1254 297
319.1276 285
319.1298 305
319.1320 324
319.1342 357
319.1364 329
319.1386 351
319.1408 337
319.1430 417
319.1452 453
319.1474 558
319.1496 570
319.1518 586
319.1540 492
319.1562 466
319.1584 384
319.1605 385
319.1627 360
319.1649 432
319.1671 466
319.1693 535
319.1715 506
319.1737 489
319.1759 440
319.1781 435
319.1803 384
319.1825 394
319.1847 416
319.1869 461
319.1891 420
319.1913 420
319.1935 357
319.1957 353
319.1979 301
319.2001 291
319.2023 299
319.2045 360
319.2067 369
319.2089 418
319.2111 383
319.2133 400
319.2155 353
319.2177 372
319.2199 348
319.2221 362
319.2243 317
319.2265 324
319.2287 272
319.2309 279
319.2331 238
319.2353 263
319.2375 235
319.2397 251
319.2419 222
319.2441 223
319.2463 217
319.2485 239
319.2507 220
319.2529 218
319.2551 224
319.2573 253
319.2595 234
319.2617 267
319.2639 237
319.2661 260
319.2683 231
319.2705 232
319.2727 228
319.2749 252
319.2771 231
319.2793 257
319.2815 229
319.2837 257
319.2859 226
319.2881 245
319.2903 225
319.2925 253
319.2947 227
319.2969 255
319.2991 229
319.3013 248
319.3035 218
319.3057 239
319.3079 218
319.3101 239
319.3123 212
319.3145 223
319.3167 221
319.3189 242
319.3211 222
319.3233 221
319.3255 220
319.3277 244
319.3299 217
319.3321 241
319.3343 216
319.3365 239
319.3387 211
319.3409 212
319.3431 212
319.3453 241
319.3475 216
319.3497 237
319.3519 213
319.3541 245
319.3563 220
319.3585 245
319.3607 222
319.3629 240
319.3651 208
319.3673 232
319.3695 207
319.3717 232
319.3739 213
319.3761 231
319.3783 213
319.3805 230
319.3827 204
319.3849 210
319.3871 199
319.3893 225
319.3915 209
319.3937 212
319.3959 211
319.3981 234
319.4003 213
319.4025 238
319.4047 217
319.4069 238
319.4091 211
319.4113 208
319.4135 204
319.4157 228
319.4179 210
319.4201 232
319.4223 209
319.4245 239
319.4267 208
319.4289 224
319.4311 208
319.4333 233
319.4355 212
319.4377 238
319.4399 217
319.4421 240
319.4443 211
319.4465 240
319.4487 218
319.4509 239
319.4531 213
319.4553 220
319.4575 217
319.4597 239
319.4619 213
319.4641 211
319.4663 210
319.4685 237
319.4707 209
319.4729 232
319.4751 207
319.4773 235
319.4795 212
319.4817 211
319.4839 211
319.4861 228
319.4883 209
319.4905 234
319.4927 213
319.4949 234
319.4971 204
319.4993 224
319.5015 202
319.5037 225
319.5059 206
319.5081 235
319.5103 216
319.5125 239
319.5147 217
319.5169 238
319.5191 210
319.5213 223
319.5235 196
319.5257 206
319.5279 206
319.5301 232
319.5323 214
319.5345 219
319.5367 215
319.5389 240
319.5411 215
319.5433 232
319.5455 205
319.5477 234
319.5499 202
319.5521 198
319.5543 197
319.5565 223
319.5587 199
319.5609 225
319.5631 207
319.5653 235
319.5675 209
319.5697 228
319.5719 208
319.5741 231
319.5763 206
319.5785 235
319.5807 212
319.5829 231
319.5851 205
319.5873 231
319.5895 208
319.5917 228
319.5939 206
319.5961 212
319.5983 209
319.6005 231
319.6027 214
319.6049 218
319.6071 211
319.6093 234
319.6115 210
319.6137 232
319.6159 209
319.6181 227
319.6203 206
319.6225 208
319.6247 204
319.6269 234
319.6291 208
319.6313 229
319.6336 205
319.6358 233
319.6380 210
319.6402 230
319.6424 213
319.6446 240
319.6468 212
319.6490 235
319.6512 212
319.6534 234
319.6556 206
319.6578 228
319.6600 210
319.6622 230
319.6644 201
319.6666 203
319.6688 199
319.6710 224
319.6732 207
319.6754 203
319.6776 200
319.6798 226
319.6820 207
319.6842 238
319.6864 214
319.6886 235
319.6908 207
319.6930 208
319.6952 202
319.6974 225
319.6996 203
319.7018 224
319.7040 204
319.7062 234
319.7084 210
319.7106 234
319.7128 209
319.7150 232
319.7172 208
319.7194 236
319.7216 210
319.7238 231
319.7260 209
319.7282 237
319.7304 216
319.7326 236
319.7348 203
319.7370 205
319.7392 204
319.7414 226
319.7436 206
319.7458 212
319.7480 219
319.7502 243
319.7524 213
319.7546 237
319.7568 206
319.7590 232
319.7612 207
319.7634 210
319.7656 211
319.7678 234
319.7700 209
319.7722 229
319.7744 207
319.7766 239
319.7788 213
319.7810 235
319.7832 210
319.7854 230
319.7876 201
319.7898 229
319.7920 212
319.7942 237
319.7964 212
319.7986 236
319.8008 214
319.8030 232
319.8052 205
319.8074 212
319.8096 207
319.8118 225
319.8140 204
319.8162 210
319.8184 213
319.8206 239
319.8228 216
319.8251 239
319.8273 217
319.8295 241
319.8317 210
319.8339 215
319.8361 211
319.8383 231
319.8405 205
319.8427 227
319.8449 200
319.8471 230
319.8493 206
319.8515 230
319.8537 212
319.8559 232
319.8581 206
319.8603 230
319.8625 205
319.8647 224
319.8669 199
319.8691 217
319.8713 196
319.8735 217
319.8757 196
319.8779 209
319.8801 206
319.8823 227
319.8845 205
319.8867 210
319.8889 212
319.8911 234
319.8933 211
319.8955 235
319.8977 209
319.8999 229
319.9021 204
319.9043 204
319.9065 204
319.9087 227
319.9109 207
319.9131 231
319.9153 201
319.9175 232
319.9197 208
319.9219 233
319.9241 213
319.9263 235
319.9285 205
319.9307 228
319.9329 205
319.9351 228
319.9373 207
319.9395 232
319.9417 214
319.9439 235
319.9461 203
319.9483 207
319.9505 209
319.9527 228
319.9550 207
319.9572 204
319.9594 205
319.9616 226
319.9638 205
319.9660 228
319.9682 201
319.9704 226
319.9726 194
319.9748 196
319.9770 192
319.9792 218
319.9814 203
319.9836 238
319.9858 217
319.9880 240
319.9902 205
319.9924 225
319.9946 209
319.9968 228
319.9990 207
320.0012 230
320.0034 206
320.0056 233
320.0078 207
320.0100 230
320.0122 206
320.0144 229
320.0166 200
320.0188 205
320.0210 196
320.0232 224
320.0254 204
320.0276 202
320.0298 204
320.0320 227
320.0342 205
320.0364 233
320.0386 210
320.0408 235
320.0430 206
320.0452 205
320.0474 206
320.0496 229
320.0518 213
320.0540 243
320.0562 226
320.0584 259
320.0607 242
320.0629 274
320.0651 260
320.0673 291
320.0695 266
320.0717 293
320.0739 260
320.0761 273
320.0783 236
320.0805 255
320.0827 231
320.0849 255
320.0871 232
320.0893 242
320.0915 236
320.0937 254
320.0959 225
320.0981 225
320.1003 228
320.1025 255
320.1047 231
320.1069 258
320.1091 233
320.1113 257
320.1135 231
320.1157 229
320.1179 231
320.1201 258
320.1223 238
320.1245 261
320.1267 235
320.1289 263
320.1311 235
320.1333 257
320.1355 238
320.1377 266
320.1399 248
320.1421 283
320.1443 269
320.1465 307
320.1487 294
320.1510 328
320.1532 312
320.1554 327
320.1576 280
320.1598 275
320.1620 258
320.1642 274
320.1664 247
320.1686 252
320.1708 266
320.1730 300
320.1752 282
320.1774 309
320.1796 283
320.1818 308
320.1840 274
320.1862 279
320.1884 279
320.1906 307
320.1928 277
320.1950 287
320.1972 248
320.1994 270
320.2016 235
320.2038 259
320.2060 241
320.2082 278
320.2104 276
320.2126 335
320.2148 329
320.2170 358
320.2192 320
320.2214 333
320.2236 297
320.2258 302
320.2280 261
320.2303 255
320.2325 236
320.2347 249
320.2369 219
320.2391 220
320.2413 222
320.2435 244
320.2457 227
320.2479 255
320.2501 236
320.2523 274
320.2545 252
320.2567 258
320.2589 257
320.2611 273
320.2633 242
320.2655 258
320.2677 224
320.2699 249
320.2721 238
320.2743 279
320.2765 269
320.2787 291
320.2809 256
320.2831 276
320.2853 244
320.2875 265
320.2897 237
320.2919 263
320.2941 240
320.2963 253
320.2985 221
320.3007 219
320.3029 211
320.3052 234
320.3074 204
320.3096 200
320.3118 200
320.3140 222
320.3162 203
320.3184 226
320.3206 200
320.3228 226
320.3250 202
320.3272 205
320.3294 206
320.3316 230
320.3338 212
320.3360 235
320.3382 212
320.3404 242
320.3426 213
320.3448 236
320.3470 215
320.3492 234
320.3514 207
320.3536 235
320.3558 206
320.3580 225
320.3602 195
320.3624 223
320.3646 201
320.3668 223
320.3690 198
320.3712 201
320.3735 200
320.3757 226
320.3779 212
320.3801 213
320.3823 208
320.3845 227
320.3867 205
320.3889 231
320.3911 205
320.3933 232
320.3955 204
320.3977 200
320.3999 199
320.4021 231
320.4043 211
320.4065 234
320.4087 212
320.4109 235
320.4131 203
320.4153 219
320.4175 202
320.4197 230
320.4219 214
320.4241 242
320.4263 219
320.4285 244
320.4307 210
320.4329 232
320.4352 214
320.4374 235
320.4396 209
320.4418 214
320.4440 212
320.4462 239
320.4484 215
320.4506 209
320.4528 206
320.4550 231
320.4572 207
320.4594 230
320.4616 207
320.4638 234
320.4660 211
320.4682 209
320.4704 208
320.4726 233
320.4748 209
320.4770 231
320.4792 205
320.4814 236
320.4836 208
320.4858 229
320.4880 209
320.4902 234
320.4924 207
320.4946 232
320.4969 211
320.4991 229
320.5013 205
320.5035 237
320.5057 220
320.5079 244
320.5101 213
320.5123 218
320.5145 219
320.5167 239
320.5189 218
320.5211 213
320.5233 209
320.5255 236
320.5277 210
320.5299 238
320.5321 220
320.5343 245
320.5365 212
320.5387 215
320.5409 212
320.5431 235
320.5453 208
320.5475 228
320.5497 208
320.5520 238
320.5542 214
320.5564 236
320.5586 212
320.5608 229
320.5630 204
320.5652 230
320.5674 205
320.5696 224
320.5718 201
320.5740 221
320.5762 196
320.5784 219
320.5806 195
320.5828 204
320.5850 200
320.5872 223
320.5894 205
320.5916 208
320.5938 209
320.5960 231
320.5982 206
320.6004 226
320.6026 207
320.6048 236
320.6071 215
320.6093 218
320.6115 216
320.6137 242
320.6159 215
320.6181 239
320.6203 211
320.6225 238
320.6247 211
320.6269 229
320.6291 211
320.6313 236
320.6335 212
320.6357 245
320.6379 228
320.6401 251
320.6423 226
320.6445 254
320.6467 236
320.6489 257
320.6511 229
320.6533 236
320.6555 229
320.6577 239
320.6600 213
320.6622 206
320.6644 199
320.6666 225
320.6688 203
320.6710 227
320.6732 204
320.6754 230
320.6776 203
320.6798 208
320.6820 208
320.6842 236
320.6864 213
320.6886 228
320.6908 201
320.6930 231
320.6952 208
320.6974 234
320.6996 219
320.7018 241
320.7040 212
320.7062 237
320.7085 209
320.7107 230
320.7129 208
320.7151 231
320.7173 212
320.7195 233
320.7217 207
320.7239 209
320.7261 203
320.7283 231
320.7305 208
320.7327 208
320.7349 206
320.7371 232
320.7393 204
320.7415 230
320.7437 211
320.7459 234
320.7481 212
320.7503 215
320.7525 213
320.7547 230
320.7570 207
320.7592 233
320.7614 212
320.7636 241
320.7658 214
320.7680 233
320.7702 212
320.7724 238
320.7746 212
320.7768 230
320.7790 206
320.7812 226
320.7834 202
320.7856 229
320.7878 209
320.7900 226
320.7922 201
320.7944 206
320.7966 207
320.7988 229
320.8010 208
320.8033 208
320.8055 208
320.8077 234
320.8099 214
320.8121 237
320.8143 213
320.8165 235
320.8187 202
320.8209 205
320.8231 208
320.8253 231
320.8275 212
320.8297 236
320.8319 215
320.8341 246
320.8363 217
320.8385 233
320.8407 212
320.8429 232
320.8451 206
320.8474 228
320.8496 202
320.8518 230
320.8540 207
320.8562 232
320.8584 210
320.8606 234
320.8628 206
320.8650 214
320.8672 208
320.8694 227
320.8716 207
320.8738 206
320.8760 203
320.8782 222
320.8804 202
320.8826 233
320.8848 210
320.8870 235
320.8892 205
320.8915 203
320.8937 209
320.8959 235
320.8981 209
320.9003 230
320.9025 206
320.9047 240
320.9069 213
320.9091 233
320.9113 215
320.9135 241
320.9157 213
320.9179 235
320.9201 209
320.9223 234
320.9245 208
320.9267 226
320.9289 207
320.9311 223
320.9334 205
320.9356 211
320.9378 213
320.9400 230
320.9422 201
320.9444 205
320.9466 204
320.9488 229
320.9510 205
320.9532 228
320.9554 205
320.9576 234
320.9598 206
320.9620 203
320.9642 200
320.9664 224
320.9686 202
320.9708 225
320.9730 201
320.9753 232
320.9775 199
320.9797 224
320.9819 201
320.9841 222
320.9863 198
320.9885 228
320.9907 205
320.9929 227
320.9951 208
320.9973 232
320.9995 212
321.0017 235
321.0039 214
321.0061 217
321.0083 215
321.0105 236
321.0127 213
321.0150 212
321.0172 211
321.0194 231
321.0216 211
321.0238 239
321.0260 219
321.0282 242
321.0304 209
321.0326 212
321.0348 211
321.0370 241
321.0392 224
321.0414 246
321.0436 219
321.0458 249
321.0480 222
321.0502 249
321.0524 231
321.0547 259
321.0569 230
321.0591 261
321.0613 250
321.0635 314
321.0657 378
321.0679 602
321.0701 851
321.0723 1161
321.0745 1265
321.0767 1282
321.0789 1143
321.0811 1022
321.0833 779
321.0855 621
321.0877 497
321.0899 449
321.0922 352
321.0944 353
321.0966 310
321.0988 344
321.1010 311
321.1032 299
321.1054 293
321.1076 312
321.1098 278
321.1120 299
321.1142 263
321.1164 291
321.1186 262
321.1208 305
321.1230 317
321.1252 385
321.1274 390
321.1297 433
321.1319 396
321.1341 395
321.1363 346
321.1385 366
321.1407 343
321.1429 370
321.1451 337
321.1473 343
321.1495 337
321.1517 361
321.1539 354
321.1561 425
321.1583 591
321.1605 888
321.1627 1111
321.1649 1318
321.1672 1268
321.1694 1171
321.1716 915
321.1738 727
321.1760 573
321.1782 506
321.1804 408
321.1826 386
321.1848 328
321.1870 353
321.1892 361
321.1914 555
321.1936 967
321.1958 1863
321.1980 2805
321.2002 3705
321.2025 3867
321.2047 3642
321.2069 2886
321.2091 2281
321.2113 1556
321.2135 1137
321.2157 755
321.2179 576
321.2201 446
321.2223 396
321.2245 314
321.2267 290
321.2289 277
321.2311 330
321.2333 359
321.2355 451
321.2378 457
321.2400 484
321.2422 416
321.2444 374
321.2466 326
321.2488 321
321.2510 275
321.2532 281
321.2554 239
321.2576 267
321.2598 236
321.2620 253
321.2642 230
321.2664 250
321.2686 223
321.2708 257
321.2731 237
321.2753 263
321.2775 243
321.2797 262
321.2819 242
321.2841 255
321.2863 225
321.2885 233
321.2907 231
321.2929 255
321.2951 231
321.2973 233
321.2995 226
321.3017 244
321.3039 225
321.3062 262
321.3084 253
321.3106 291
321.3128 268
321.3150 271
321.3172 266
321.3194 283
321.3216 246
321.3238 261
321.3260 232
321.3282 257
321.3304 223
321.3326 240
321.3348 218
321.3370 239
321.3393 212
321.3415 240
321.3437 216
321.3459 239
321.3481 217
321.3503 244
321.3525 230
321.3547 249
321.3569 219
321.3591 220
321.3613 210
321.3635 236
321.3657 213
321.3679 215
321.3701 214
321.3724 238
321.3746 215
321.3768 241
321.3790 216
321.3812 238
321.3834 210
321.3856 212
321.3878 215
321.3900 236
321.3922 214
321.3944 239
321.3966 216
321.3988 245
321.4010 212
321.4032 238
321.4055 219
321.4077 246
321.4099 222
321.4121 246
321.4143 217
321.4165 245
321.4187 222
321.4209 248
321.4231 225
321.4253 246
321.4275 223
321.4297 229
321.4319 224
321.4341 254
321.4364 227
321.4386 224
321.4408 221
321.4430 245
321.4452 218
321.4474 243
321.4496 217
321.4518 239
321.4540 213
321.4562 214
321.4584 216
321.4606 243
321.4628 218
321.4650 241
321.4673 216
321.4695 246
321.4717 220
321.4739 243
321.4761 215
321.4783 234
321.4805 208
321.4827 245
321.4849 217
321.4871 234
321.4893 214
321.4915 244
321.4937 226
321.4959 247
321.4982 221
321.5004 232
321.5026 224
321.5048 242
321.5070 220
321.5092 223
321.5114 224
321.5136 253
321.5158 227
321.5180 250
321.5202 223
321.5224 245
321.5246 218
321.5268 215
321.5291 214
321.5313 236
321.5335 215
321.5357 240
321.5379 214
321.5401 241
321.5423 217
321.5445 237
321.5467 213
321.5489 240
321.5511 218
321.5533 247
321.5555 219
321.5578 240
321.5600 214
321.5622 233
321.5644 212
321.5666 234
321.5688 212
321.5710 224
321.5732 225
321.5754 248
321.5776 222
321.5798 220
321.5820 214
321.5842 240
321.5864 226
321.5887 251
321.5909 227
321.5931 244
321.5953 209
321.5975 206
321.5997 202
321.6019 224
321.6041 203
321.6063 234
321.6085 213
321.6107 242
321.6129 217
321.6151 241
321.6174 223
321.6196 243
321.6218 218
321.6240 245
321.6262 220
321.6284 244
321.6306 216
321.6328 242
321.6350 223
321.6372 247
321.6394 221
321.6416 233
321.6438 229
321.6461 253
321.6483 229
321.6505 228
321.6527 224
321.6549 245
321.6571 215
321.6593 236
321.6615 210
321.6637 233
321.6659 205
321.6681 212
321.6703 212
321.6725 240
321.6748 213
321.6770 233
321.6792 212
321.6814 241
321.6836 213
321.6858 234
321.6880 214
321.6902 236
321.6924 204
321.6946 230
321.6968 212
321.6990 233
321.7013 207
321.7035 236
321.7057 215
321.7079 237
321.7101 210
321.7123 213
321.7145 209
321.7167 232
321.7189 204
321.7211 204
321.7233 205
321.7255 230
321.7277 205
321.7300 234
321.7322 210
321.7344 235
321.7366 211
321.7388 213
321.7410 209
321.7432 231
321.7454 203
321.7476 225
321.7498 201
321.7520 234
321.7542 209
321.7565 236
321.7587 219
321.7609 240
321.7631 209
321.7653 231
321.7675 209
321.7697 228
321.7719 203
321.7741 230
321.7763 210
321.7785 230
321.7807 202
321.7829 208
321.7852 204
321.7874 227
321.7896 207
321.7918 204
321.7940 208
321.7962 233
321.7984 208
321.8006 236
321.8028 213
321.8050 231
321.8072 202
321.8094 209
321.8117 207
321.8139 235
321.8161 217
321.8183 237
321.8205 206
321.8227 238
321.8249 210
321.8271 231
321.8293 209
321.8315 238
321.8337 207
321.8359 232
321.8382 207
321.8404 227
321.8426 203
321.8448 230
321.8470 206
321.8492 225
321.8514 205
321.8536 210
321.8558 204
321.8580 230
321.8602 210
321.8624 208
321.8647 205
321.8669 229
321.8691 203
321.8713 232
321.8735 210
321.8757 238
321.8779 211
321.8801 210
321.8823 206
321.8845 234
321.8867 213
321.8890 232
321.8912 208
321.8934 233
321.8956 203
321.8978 223
321.9000 202
321.9022 225
321.9044 205
321.9066 236
321.9088 209
321.9110 232
321.9132 205
321.9155 226
321.9177 206
321.9199 222
321.9221 197
321.9243 206
321.9265 209
321.9287 238
321.9309 215
321.9331 210
321.9353 207
321.9375 228
321.9398 205
321.9420 232
321.9442 211
321.9464 229
321.9486 201
321.9508 205
321.9530 207
321.9552 233
321.9574 216
321.9596 236
321.9618 213
321.9640 242
321.9663 215
321.9685 231
321.9707 208
321.9729 220
321.9751 197
321.9773 234
321.9795 214
321.9817 241
321.9839 213
321.9861 237
321.9883 211
321.9906 232
321.9928 199
321.9950 205
321.9972 201
321.9994 232
322.0016 213
322.0038 213
322.0060 213
322.0082 236
322.0104 211
322.0126 230
322.0149 202
322.0171 227
322.0193 205
322.0215 205
322.0237 204
322.0259 230
322.0281 209
322.0303 231
322.0325 205
322.0347 233
322.0369 200
322.0392 220
322.0414 204
322.0436 229
322.0458 209
322.0480 236
322.0502 213
322.0524 236
322.0546 213
322.0568 239
322.0590 221
322.0612 249
322.0635 220
322.0657 229
322.0679 239
322.0701 299
322.0723 332
322.0745 406
322.0767 454
322.0789 497
322.0811 444
322.0833 438
322.0855 362
322.0878 352
322.0900 290
322.0922 266
322.0944 253
322.0966 273
322.0988 241
322.1010 257
322.1032 232
322.1054 258
322.1076 227
322.1098 250
322.1121 236
322.1143 256
322.1165 230
322.1187 267
322.1209 254
322.1231 293
322.1253 276
322.1275 319
322.1297 335
322.1319 443
322.1341 529
322.1364 665
322.1386 750
322.1408 795
322.1430 704
322.1452 620
322.1474 515
322.1496 463
322.1518 371
322.1540 362
322.1562 303
322.1585 327
322.1607 313
322.1629 362
322.1651 410
322.1673 479
322.1695 456
322.1717 459
322.1739 396
322.1761 387
322.1783 317
322.1805 314
322.1828 274
322.1850 281
322.1872 243
322.1894 272
322.1916 250
322.1938 302
322.1960 341
322.1982 500
322.2004 656
322.2026 867
322.2049 919
322.2071 920
322.2093 802
322.2115 699
322.2137 524
322.2159 424
322.2181 348
322.2203 323
322.2225 261
322.2247 273
322.2270 237
322.2292 265
322.2314 248
322.2336 267
322.2358 282
322.2380 320
322.2402 297
322.2424 316
322.2446 271
322.2468 290
322.2490 247
322.2513 258
322.2535 229
322.2557 251
322.2579 219
322.2601 244
322.2623 222
322.2645 247
322.2667 228
322.2689 259
322.2711 239
322.2734 260
322.2756 227
322.2778 225
322.2800 217
322.2822 235
322.2844 212
322.2866 211
322.2888 211
322.2910 234
322.2932 214
322.2955 241
322.2977 217
322.2999 241
322.3021 209
322.3043 213
322.3065 215
322.3087 239
322.3109 220
322.3131 244
322.3153 228
322.3176 258
322.3198 228
322.3220 252
322.3242 229
322.3264 246
322.3286 215
322.3308 239
322.3330 215
322.3352 238
322.3374 211
322.3397 239
322.3419 221
322.3441 242
322.3463 215
322.3485 216
322.3507 213
322.3529 232
322.3551 215
322.3573 213
322.3595 210
322.3618 232
322.3640 207
322.3662 227
322.3684 201
322.3706 220
322.3728 195
322.3750 191
322.3772 193
322.3794 220
322.3817 199
322.3839 223
322.3861 204
322.3883 230
322.3905 206
322.3927 228
322.3949 206
322.3971 231
322.3993 204
322.4015 229
322.4038 209
322.4060 236
322.4082 214
322.4104 231
322.4126 210
322.4148 231
322.4170 204
322.4192 212
322.4214 207
322.4236 231
322.4259 211
322.4281 212
322.4303 208
322.4325 233
322.4347 209
322.4369 235
322.4391 209
322.4413 235
322.4435 208
322.4458 211
322.4480 205
322.4502 230
322.4524 214
322.4546 236
322.4568 210
322.4590 230
322.4612 201
322.4634 225
322.4656 205
322.4679 235
322.4701 214
322.4723 234
322.4745 205
322.4767 225
322.4789 203
322.4811 220
322.4833 205
322.4855 227
322.4878 202
322.4900 210
322.4922 210
322.4944 230
322.4966 207
322.4988 208
322.5010 207
322.5032 230
322.5054 208
322.5076 234
322.5099 209
322.5121 234
322.5143 206
322.5165 209
322.5187 210
322.5209 240
322.5231 217
322.5253 240
322.5275 212
322.5298 243
322.5320 219
322.5342 237
322.5364 220
322.5386 241
322.5408 213
322.5430 241
322.5452 218
322.5474 243
322.5497 215
322.5519 242
322.5541 223
322.5563 247
322.5585 217
322.5607 217
322.5629 214
322.5651 236
322.5673 206
322.5696 208
322.5718 210
322.5740 229
322.5762 209
322.5784 235
322.5806 210
322.5828 233
322.5850 205
322.5872 208
322.5894 209
322.5917 237
322.5939 211
322.5961 231
322.5983 204
322.6005 228
322.6027 199
322.6049 220
322.6071 198
322.6093 225
322.6116 202
322.6138 230
322.6160 210
322.6182 229
322.6204 209
322.6226 233
322.6248 212
322.6270 234
322.6292 208
322.6315 218
322.6337 221
322.6359 244
322.6381 220
322.6403 218
322.6425 212
322.6447 238
322.6469 210
322.6491 237
322.6514 209
322.6536 231
322.6558 206
322.6580 208
322.6602 212
322.6624 233
322.6646 213
322.6668 237
322.6690 218
322.6713 246
322.6735 217
322.6757 241
322.6779 220
322.6801 242
322.6823 214
322.6845 234
322.6867 206
322.6890 237
322.6912 210
322.6934 233
322.6956 210
322.6978 223
322.7000 200
322.7022 207
322.7044 203
322.7066 229
322.7089 205
322.7111 207
322.7133 208
322.7155 233
322.7177 211
322.7199 235
322.7221 209
322.7243 228
322.7265 203
322.7288 203
322.7310 204
322.7332 227
322.7354 205
322.7376 229
322.7398 204
322.7420 233
322.7442 207
322.7464 226
322.7487 205
322.7509 233
322.7531 211
322.7553 236
322.7575 210
322.7597 234
322.7619 214
322.7641 236
322.7664 220
322.7686 242
322.7708 211
322.7730 211
322.7752 206
322.7774 231
322.7796 202
322.7818 202
322.7840 206
322.7863 236
322.7885 211
322.7907 236
322.7929 212
322.7951 233
322.7973 204
322.7995 199
322.8017 202
322.8039 229
322.8062 206
322.8084 225
322.8106 200
322.8128 227
322.8150 207
322.8172 226
322.8194 209
322.8216 233
322.8239 208
322.8261 234
322.8283 210
322.8305 233
322.8327 209
322.8349 232
322.8371 216
322.8393 239
322.8415 214
322.8438 215
322.8460 209
322.8482 225
322.8504 206
322.8526 209
322.8548 207
322.8570 231
322.8592 206
322.8615 232
322.8637 204
322.8659 230
322.8681 201
322.8703 199
322.8725 203
322.8747 226
322.8769 204
322.8792 227
322.8814 210
322.8836 237
322.8858 206
322.8880 229
322.8902 209
322.8924 231
322.8946 203
322.8968 228
322.8991 206
322.9013 229
322.9035 207
322.9057 233
322.9079 215
322.9101 227
322.9123 201
322.9145 210
322.9168 209
322.9190 226
322.9212 206
322.9234 209
322.9256 207
322.9278 235
322.9300 207
322.9322 230
322.9345 206
322.9367 225
322.9389 201
322.9411 209
322.9433 210
322.9455 238
322.9477 210
322.9499 228
322.9521 200
322.9544 227
322.9566 192
322.9588 214
322.9610 199
322.9632 224
322.9654 204
322.9676 231
322.9698 212
322.9721 228
322.9743 201
322.9765 229
322.9787 213
322.9809 234
322.9831 214
322.9853 219
322.9875 211
322.9898 236
322.9920 214
322.9942 209
322.9964 206
322.9986 231
323.0008 215
323.0030 250
323.0052 228
323.0075 253
323.0097 220
323.0119 213
323.0141 215
323.0163 238
323.0185 219
323.0207 235
323.0229 207
323.0252 233
323.0274 205
323.0296 224
323.0318 206
323.0340 231
323.0362 211
323.0384 245
323.0406 227
323.0429 251
323.0451 224
323.0473 252
323.0495 229
323.0517 248
323.0539 220
323.0561 231
323.0583 226
323.0606 254
323.0628 244
323.0650 270
323.0672 292
323.0694 343
323.0716 332
323.0738 372
323.0760 369
323.0783 427
323.0805 406
323.0827 404
323.0849 378
323.0871 375
323.0893 314
323.0915 316
323.0937 278
323.0960 299
323.0982 267
323.1004 287
323.1026 269
323.1048 295
323.1070 268
323.1092 295
323.1114 268
323.1137 289
323.1159 258
323.1181 292
323.1203 282
323.1225 310
323.1247 293
323.1269 303
323.1292 295
323.1314 317
323.1336 297
323.1358 327
323.1380 384
323.1402 494
323.1424 529
323.1446 582
323.1469 531
323.1491 521
323.1513 431
323.1535 399
323.1557 392
323.1579 435
323.1601 416
323.1623 441
323.1646 395
323.1668 412
323.1690 364
323.1712 406
323.1734 468
323.1756 676
323.1778 860
323.1800 1104
323.1823 1145
323.1845 1135
323.1867 948
323.1889 821
323.1911 621
323.1933 525
323.1955 394
323.1978 356
323.2000 326
323.2022 341
323.2044 320
323.2066 330
323.2088 326
323.2110 364
323.2132 344
323.2155 387
323.2177 357
323.2199 370
323.2221 309
323.2243 281
323.2265 260
323.2287 274
323.2309 242
323.2332 262
323.2354 231
323.2376 264
323.2398 235
323.2420 260
323.2442 240
323.2464 270
323.2487 248
323.2509 289
323.2531 275
323.2553 299
323.2575 264
323.2597 277
323.2619 242
323.2641 254
323.2664 223
323.2686 227
323.2708 224
323.2730 245
323.2752 215
323.2774 213
323.2796 211
323.2819 234
323.2841 209
323.2863 237
323.2885 216
323.2907 252
323.2929 228
323.2951 223
323.2973 216
323.2996 235
323.3018 214
323.3040 237
323.3062 212
323.3084 238
323.3106 208
323.3128 228
323.3151 213
323.3173 238
323.3195 214
323.3217 243
323.3239 219
323.3261 245
323.3283 229
323.3305 257
323.3328 232
323.3350 247
323.3372 219
323.3394 222
323.3416 219
323.3438 241
323.3460 214
323.3483 218
323.3505 217
323.3527 237
323.3549 208
323.3571 231
323.3593 208
323.3615 227
323.3638 196
323.3660 203
323.3682 203
323.3704 229
323.3726 209
323.3748 234
323.3770 214
323.3792 241
323.3815 211
323.3837 225
323.3859 204
323.3881 229
323.3903 205
323.3925 238
323.3947 215
323.3970 233
323.3992 206
323.4014 234
323.4036 208
323.4058 232
323.4080 206
323.4102 211
323.4125 209
323.4147 227
323.4169 206
323.4191 206
323.4213 206
323.4235 232
323.4257 210
323.4280 233
323.4302 210
323.4324 238
323.4346 207
323.4368 209
323.4390 212
323.4412 238
323.4434 210
323.4457 231
323.4479 205
323.4501 237
323.4523 215
323.4545 236
323.4567 217
323.4589 241
323.4612 210
323.4634 238
323.4656 218
323.4678 234
323.4700 208
323.4722 233
323.4744 215
323.4767 244
323.4789 219
323.4811 221
323.4833 212
323.4855 230
323.4877 213
323.4899 213
323.4922 212
323.4944 241
323.4966 221
323.4988 242
323.5010 211
323.5032 237
323.5054 207
323.5077 206
323.5099 211
323.5121 238
323.5143 219
323.5165 240
323.5187 214
323.5209 241
323.5232 212
323.5254 233
323.5276 209
323.5298 238
323.5320 211
323.5342 234
323.5364 210
323.5387 230
323.5409 205
323.5431 224
323.5453 204
323.5475 223
323.5497 201
323.5519 206
323.5542 205
323.5564 233
323.5586 206
323.5608 210
323.5630 207
323.5652 230
323.5674 208
323.5697 233
323.5719 206
323.5741 229
323.5763 197
323.5785 194
323.5807 198
323.5829 225
323.5852 210
323.5874 239
323.5896 216
323.5918 241
323.5940 208
323.5962 227
323.5984 206
323.6007 229
323.6029 203
323.6051 231
323.6073 211
323.6095 230
323.6117 210
323.6139 233
323.6162 209
323.6184 233
323.6206 208
323.6228 211
323.6250 205
323.6272 232
323.6294 212
323.6317 210
323.6339 210
323.6361 238
323.6383 217
323.6405 241
323.6427 216
323.6449 238
323.6472 210
323.6494 216
323.6516 218
323.6538 240
323.6560 219
323.6582 238
323.6604 210
323.6627 236
323.6649 209
323.6671 230
323.6693 212
323.6715 232
323.6737 207
323.6759 234
323.6782 211
323.6804 234
323.6826 214
323.6848 232
323.6870 210
323.6892 229
323.6915 201
323.6937 211
323.6959 204
323.6981 230
323.7003 206
323.7025 206
323.7047 204
323.7070 229
323.7092 211
323.7114 232
323.7136 204
323.7158 232
323.7180 196
323.7202 197
323.7225 201
323.7247 231
323.7269 212
323.7291 234
323.7313 210
323.7335 237
323.7357 204
323.7380 223
323.7402 207
323.7424 230
323.7446 204
323.7468 228
323.7490 206
323.7513 223
323.7535 202
323.7557 233
323.7579 215
323.7601 231
323.7623 201
323.7645 212
323.7668 211
323.7690 235
323.7712 212
323.7734 214
323.7756 212
323.7778 238
323.7800 211
323.7823 231
323.7845 209
323.7867 232
323.7889 203
323.7911 202
323.7933 202
323.7956 225
323.7978 200
323.8000 220
323.8022 198
323.8044 223
323.8066 202
323.8088 221
323.8111 206
323.8133 231
323.8155 204
323.8177 225
323.8199 200
323.8221 222
323.8243 199
323.8266 225
323.8288 202
323.8310 222
323.8332 201
323.8354 207
323.8376 204
323.8399 228
323.8421 205
323.8443 200
323.8465 198
323.8487 228
323.8509 205
323.8531 231
323.8554 206
323.8576 235
323.8598 210
323.8620 208
323.8642 209
323.8664 239
323.8687 220
323.8709 238
323.8731 210
323.8753 238
323.8775 208
323.8797 224
323.8819 203
323.8842 225
323.8864 202
323.8886 234
323.8908 212
323.8930 234
323.8952 207
323.8975 228
323.8997 205
323.9019 225
323.9041 200
323.9063 205
323.9085 199
323.9107 223
323.9130 207
323.9152 210
323.9174 213
323.9196 228
323.9218 203
323.9240 224
323.9263 203
323.9285 231
323.9307 208
323.9329 204
323.9351 201
323.9373 225
323.9396 199
323.9418 216
323.9440 195
323.9462 226
323.9484 210
323.9506 230
323.9528 211
323.9551 236
323.9573 205
323.9595 231
323.9617 204
323.9639 223
323.9661 199
323.9684 226
323.9706 205
323.9728 224
323.9750 208
323.9772 215
323.9794 213
323.9816 237
323.9839 210
323.9861 211
323.9883 209
323.9905 231
323.9927 203
323.9949 228
323.9972 204
323.9994 232
324.0016 208
324.0038 208
324.0060 204
324.0082 229
324.0105 207
324.0127 230
324.0149 208
324.0171 235
324.0193 206
324.0215 229
324.0237 214
324.0260 232
324.0282 209
324.0304 230
324.0326 212
324.0348 236
324.0370 207
324.0393 231
324.0415 214
324.0437 228
324.0459 198
324.0481 206
324.0503 200
324.0526 225
324.0548 205
324.0570 210
324.0592 212
324.0614 241
324.0636 214
324.0659 241
324.0681 217
324.0703 250
324.0725 230
324.0747 235
324.0769 240
324.0791 269
324.0814 249
324.0836 274
324.0858 241
324.0880 264
324.0902 236
324.0924 253
324.0947 233
324.0969 260
324.0991 238
324.1013 268
324.1035 243
324.1057 269
324.1080 236
324.1102 265
324.1124 243
324.1146 262
324.1168 234
324.1190 244
324.1213 238
324.1235 257
324.1257 234
324.1279 239
324.1301 243
324.1323 276
324.1346 265
324.1368 324
324.1390 333
324.1412 411
324.1434 417
324.1456 430
324.1478 403
324.1501 399
324.1523 340
324.1545 336
324.1567 286
324.1589 308
324.1611 279
324.1634 303
324.1656 279
324.1678 295
324.1700 265
324.1722 295
324.1744 283
324.1767 329
324.1789 332
324.1811 397
324.1833 402
324.1855 438
324.1877 397
324.1900 370
324.1922 330
324.1944 324
324.1966 280
324.1988 265
324.2010 248
324.2033 261
324.2055 233
324.2077 267
324.2099 249
324.2121 285
324.2143 257
324.2166 257
324.2188 259
324.2210 282
324.2232 253
324.2254 276
324.2276 249
324.2299 275
324.2321 243
324.2343 260
324.2365 232
324.2387 249
324.2409 220
324.2432 244
324.2454 221
324.2476 252
324.2498 232
324.2520 259
324.2542 241
324.2565 258
324.2587 231
324.2609 231
324.2631 225
324.2653 245
324.2675 220
324.2698 216
324.2720 222
324.2742 246
324.2764 221
324.2786 245
324.2808 221
324.2831 249
324.2853 226
324.2875 227
324.2897 226
324.2919 251
324.2941 226
324.2964 241
324.2986 211
324.3008 234
324.3030 202
324.3052 222
324.3074 199
324.3097 220
324.3119 199
324.3141 237
324.3163 220
324.3185 246
324.3207 230
324.3230 267
324.3252 252
324.3274 263
324.3296 228
324.3318 231
324.3340 222
324.3363 241
324.3385 211
324.3407 205
324.3429 207
324.3451 229
324.3473 206
324.3496 235
324.3518 212
324.3540 237
324.3562 219
324.3584 222
324.3606 220
324.3629 241
324.3651 214
324.3673 233
324.3695 207
324.3717 233
324.3740 205
324.3762 223
324.3784 206
324.3806 228
324.3828 202
324.3850 229
324.3873 205
324.3895 228
324.3917 209
324.3939 234
324.3961 209
324.3983 221
324.4006 199
324.4028 206
324.4050 213
324.4072 241
324.4094 224
324.4116 224
324.4139 217
324.4161 238
324.4183 214
324.4205 236
324.4227 207
324.4249 230
324.4272 206
324.4294 206
324.4316 209
324.4338 234
324.4360 208
324.4383 230
324.4405 209
324.4427 232
324.4449 208
324.4471 229
324.4493 212
324.4516 240
324.4538 213
324.4560 235
324.4582 208
324.4604 225
324.4626 202
324.4649 230
324.4671 214
324.4693 236
324.4715 208
324.4737 210
324.4759 205
324.4782 231
324.4804 211
324.4826 213
324.4848 213
324.4870 237
324.4893 211
324.4915 238
324.4937 215
324.4959 240
324.4981 215
324.5003 216
324.5026 214
324.5048 240
324.5070 213
324.5092 235
324.5114 211
324.5136 235
324.5159 210
324.5181 235
324.5203 216
324.5225 240
324.5247 210
324.5269 238
324.5292 216
324.5314 239
324.5336 214
324.5358 233
324.5380 214
324.5403 234
324.5425 202
324.5447 208
324.5469 209
324.5491 229
324.5513 215
324.5536 213
324.5558 210
324.5580 232
324.5602 208
324.5624 234
324.5646 208
324.5669 231
324.5691 209
324.5713 209
324.5735 206
324.5757 231
324.5780 214
324.5802 235
324.5824 211
324.5846 237
324.5868 204
324.5890 224
324.5913 206
324.5935 229
324.5957 206
324.5979 234
324.6001 211
324.6024 234
324.6046 207
324.6068 230
324.6090 208
324.6112 228
324.6134 202
324.6157 213
324.6179 210
324.6201 229
324.6223 204
324.6245 203
324.6267 199
324.6290 221
324.6312 196
324.6334 227
324.6356 208
324.6378 234
324.6401 211
324.6423 213
324.6445 214
324.6467 239
324.6489 215
324.6511 239
324.6534 210
324.6556 240
324.6578 212
324.6600 231
324.6622 210
324.6645 232
324.6667 206
324.6689 233
324.6711 210
324.6733 234
324.6755 210
324.6778 230
324.6800 207
324.6822 228
324.6844 202
324.6866 206
324.6889 205
324.6911 233
324.6933 210
324.6955 208
324.6977 202
324.6999 225
324.7022 202
324.7044 229
324.7066 208
324.7088 238
324.7110 214
324.7133 212
324.7155 207
324.7177 230
324.7199 209
324.7221 228
324.7243 206
324.7266 239
324.7288 208
324.7310 231
324.7332 212
324.7354 234
324.7377 206
324.7399 232
324.7421 209
324.7443 233
324.7465 209
324.7487 237
324.7510 217
324.7532 237
324.7554 205
324.7576 211
324.7598 207
324.7621 230
324.7643 207
324.7665 205
324.7687 203
324.7709 226
324.7731 205
324.7754 232
324.7776 207
324.7798 233
324.7820 207
324.7842 207
324.7865 206
324.7887 230
324.7909 208
324.7931 231
324.7953 207
324.7976 237
324.7998 208
324.8020 230
324.8042 214
324.8064 239
324.8086 207
324.8109 231
324.8131 205
324.8153 233
324.8175 212
324.8197 236
324.8220 216
324.8242 234
324.8264 208
324.8286 214
324.8308 202
324.8330 228
324.8353 210
324.8375 208
324.8397 202
324.8419 227
324.8441 207
324.8464 231
324.8486 207
324.8508 234
324.8530 201
324.8552 200
324.8575 199
324.8597 226
324.8619 206
324.8641 222
324.8663 194
324.8685 223
324.8708 199
324.8730 216
324.8752 198
324.8774 219
324.8796 195
324.8819 227
324.8841 204
324.8863 225
324.8885 203
324.8907 224
324.8930 205
324.8952 223
324.8974 203
324.8996 211
324.9018 208
324.9040 227
324.9063 205
324.9085 211
324.9107 215
324.9129 236
324.9151 211
324.9174 233
324.9196 207
324.9218 229
324.9240 201
324.9262 202
324.9285 203
324.9307 229
324.9329 206
324.9351 231
324.9373 201
324.9396 229
324.9418 198
324.9440 221
324.9462 202
324.9484 221
324.9506 200
324.9529 229
324.9551 208
324.9573 234
324.9595 212
324.9617 238
324.9640 214
324.9662 235
324.9684 207
324.9706 206
324.9728 203
324.9751 228
324.9773 205
324.9795 208
324.9817 208
324.9839 235
324.9862 207
324.9884 234
324.9906 211
324.9928 231
324.9950 210
324.9972 212
324.9995 213
325.0017 240
325.0039 219
325.0061 241
325.0083 221
325.0106 252
325.0128 222
325.0150 243
325.0172 228
325.0194 248
325.0217 219
325.0239 245
325.0261 219
325.0283 243
325.0305 225
325.0328 254
325.0350 229
325.0372 256
325.0394 229
325.0416 234
325.0439 224
325.0461 240
325.0483 215
325.0505 222
325.0527 238
325.0550 286
325.0572 283
325.0594 332
325.0616 316
325.0638 342
325.0660 301
325.0683 298
325.0705 294
325.0727 343
325.0749 340
325.0771 396
325.0794 378
325.0816 405
325.0838 349
325.0860 346
325.0882 302
325.0905 317
325.0927 282
325.0949 308
325.0971 295
325.0993 327
325.1016 299
325.1038 340
325.1060 339
325.1082 400
325.1104 406
325.1127 440
325.1149 463
325.1171 574
325.1193 658
325.1215 787
325.1238 837
325.1260 856
325.1282 775
325.1304 852
325.1326 989
325.1349 1387
325.1371 1672
325.1393 1893
325.1415 1848
325.1437 1689
325.1460 1321
325.1482 1137
325.1504 1016
325.1526 1389
325.1548 1934
325.1571 2793
325.1593 3280
325.1615 3420
325.1637 2940
325.1659 2487
325.1682 1796
325.1704 1359
325.1726 914
325.1748 724
325.1770 543
325.1793 471
325.1815 374
325.1837 365
325.1859 390
325.1881 542
325.1903 756
325.1926 1124
325.1948 1461
325.1970 1687
325.1992 1586
325.2014 1460
325.2037 1142
325.2059 932
325.2081 658
325.2103 516
325.2125 420
325.2148 384
325.2170 311
325.2192 316
325.2214 285
325.2236 318
325.2259 310
325.2281 381
325.2303 419
325.2325 504
325.2347 491
325.2370 513
325.2392 439
325.2414 417
325.2436 340
325.2458 338
325.2481 284
325.2503 288
325.2525 242
325.2547 241
325.2569 232
325.2592 257
325.2614 243
325.2636 258
325.2658 275
325.2680 317
325.2703 295
325.2725 314
325.2747 276
325.2769 290
325.2792 246
325.2814 238
325.2836 236
325.2858 254
325.2880 232
325.2903 258
325.2925 231
325.2947 258
325.2969 230
325.2991 247
325.3014 228
325.3036 257
325.3058 231
325.3080 260
325.3102 239
325.3125 266
325.3147 235
325.3169 262
325.3191 240
325.3213 266
325.3236 238
325.3258 248
325.3280 239
325.3302 260
325.3324 231
325.3347 229
325.3369 227
325.3391 247
325.3413 219
325.3435 243
325.3458 221
325.3480 250
325.3502 227
325.3524 230
325.3546 229
325.3569 256
325.3591 234
325.3613 251
325.3635 220
325.3657 245
325.3680 218
325.3702 237
325.3724 215
325.3746 241
325.3768 222
325.3791 250
325.3813 222
325.3835 244
325.3857 210
325.3879 233
325.3902 215
325.3924 239
325.3946 213
325.3968 225
325.3991 222
325.4013 252
325.4035 227
325.4057 222
325.4079 219
325.4102 240
325.4124 218
325.4146 244
325.4168 222
325.4190 254
325.4213 231
325.4235 223
325.4257 219
325.4279 241
325.4301 219
325.4324 238
325.4346 214
325.4368 243
325.4390 216
325.4412 239
325.4435 218
325.4457 236
325.4479 217
325.4501 240
325.4523 213
325.4546 236
325.4568 216
325.4590 249
325.4612 230
325.4635 247
325.4657 217
325.4679 219
325.4701 214
325.4723 234
325.4746 218
325.4768 219
325.4790 220
325.4812 245
325.4834 221
325.4857 242
325.4879 214
325.4901 240
325.4923 212
325.4945 213
325.4968 212
325.4990 241
325.5012 222
325.5034 241
325.5056 220
325.5079 246
325.5101 213
325.5123 233
325.5145 214
325.5168 236
325.5190 214
325.5212 239
325.5234 215
325.5256 235
325.5279 208
325.5301 231
325.5323 209
325.5345 225
325.5367 205
325.5390 215
325.5412 217
325.5434 245
325.5456 221
325.5478 223
325.5501 218
325.5523 239
325.5545 212
325.5567 237
325.5590 209
325.5612 241
325.5634 218
325.5656 218
325.5678 218
325.5701 242
325.5723 217
325.5745 235
325.5767 211
325.5789 241
325.5812 218
325.5834 239
325.5856 220
325.5878 241
325.5900 207
325.5923 238
325.5945 214
325.5967 238
325.5989 215
325.6012 240
325.6034 214
325.6056 239
325.6078 212
325.6100 219
325.6123 211
325.6145 235
325.6167 210
325.6189 206
325.6211 213
325.6234 240
325.6256 214
325.6278 243
325.6300 220
325.6323 239
325.6345 211
325.6367 211
325.6389 210
325.6411 235
325.6434 220
325.6456 239
325.6478 216
325.6500 241
325.6522 211
325.6545 232
325.6567 215
325.6589 236
325.6611 209
325.6634 238
325.6656 213
325.6678 234
325.6700 212
325.6722 239
325.6745 222
325.6767 245
325.6789 213
325.6811 221
325.6833 216
325.6856 239
325.6878 216
325.6900 212
325.6922 219
325.6945 246
325.6967 219
325.6989 239
325.7011 210
325.7033 233
325.7056 212
325.7078 212
325.7100 209
325.7122 228
325.7144 209
325.7167 230
325.7189 204
325.7211 236
325.7233 211
325.7256 233
325.7278 218
325.7300 238
325.7322 212
325.7344 240
325.7367 220
325.7389 245
325.7411 219
325.7433 242
325.7456 218
325.7478 237
325.7500 213
325.7522 217
325.7544 214
325.7567 240
325.7589 218
325.7611 217
325.7633 211
325.7655 237
325.7678 210
325.7700 231
325.7722 206
325.7744 232
325.7767 214
325.7789 215
325.7811 214
325.7833 235
325.7855 210
325.7878 233
325.7900 210
325.7922 239
325.7944 211
325.7967 228
325.7989 203
325.8011 225
325.8033 202
325.8055 234
325.8078 215
325.8100 240
325.8122 222
325.8144 246
325.8167 222
325.8189 235
325.8211 200
325.8233 208
325.8255 208
325.8278 237
325.8300 213
325.8322 213
325.8344 214
325.8367 235
325.8389 206
325.8411 227
325.8433 201
325.8455 228
325.8478 202
325.8500 202
325.8522 205
325.8544 236
325.8567 212
325.8589 231
325.8611 206
325.8633 228
325.8655 196
325.8678 219
325.8700 205
325.8722 232
325.8744 210
325.8766 236
325.8789 210
325.8811 229
325.8833 210
325.8855 236
325.8878 211
325.8900 233
325.8922 209
325.8944 212
325.8966 216
325.8989 239
325.9011 215
325.9033 216
325.9055 217
325.9078 236
325.9100 210
325.9122 233
325.9144 210
325.9167 238
325.9189 209
325.9211 206
325.9233 207
325.9255 237
325.9278 215
325.9300 232
325.9322 206
325.9344 232
325.9367 207
325.9389 233
325.9411 211
325.9433 233
325.9455 206
325.9478 233
325.9500 216
325.9522 241
325.9544 213
325.9567 234
325.9589 214
325.9611 227
325.9633 192
325.9655 207
325.9678 202
325.9700 229
325.9722 209
325.9744 214
325.9767 211
325.9789 235
325.9811 215
325.9833 241
325.9855 221
325.9878 242
325.9900 213
325.9922 209
325.9944 206
325.9967 229
325.9989 207
326.0011 229
326.0033 205
326.0056 233
326.0078 210
326.0100 231
326.0122 209
326.0144 232
326.0167 207
326.0189 230
326.0211 207
326.0233 225
326.0256 198
326.0278 226
326.0300 207
326.0322 227
326.0344 203
326.0367 212
326.0389 211
326.0411 234
326.0433 207
326.0456 203
326.0478 199
326.0500 228
326.0522 208
326.0545 238
326.0567 220
326.0589 255
326.0611 230
326.0633 236
326.0656 237
326.0678 263
326.0700 235
326.0722 259
326.0745 234
326.0767 262
326.0789 243
326.0811 275
326.0833 254
326.0856 270
326.0878 236
326.0900 258
326.0922 236
326.0945 261
326.0967 241
326.0989 267
326.1011 244
326.1034 260
326.1056 231
326.1078 249
326.1100 260
326.1122 299
326.1145 296
326.1167 318
326.1189 329
326.1211 370
326.1234 350
326.1256 387
326.1278 356
326.1300 374
326.1323 337
326.1345 351
326.1367 400
326.1389 505
326.1411 527
326.1434 571
326.1456 514
326.1478 500
326.1500 410
326.1523 412
326.1545 408
326.1567 522
326.1589 606
326.1612 772
326.1634 797
326.1656 814
326.1678 685
326.1700 614
326.1723 481
326.1745 429
326.1767 333
326.1789 302
326.1812 269
326.1834 286
326.1856 259
326.1878 267
326.1901 280
326.1923 343
326.1945 369
326.1967 467
326.1989 491
326.2012 540
326.2034 479
326.2056 446
326.2078 401
326.2101 386
326.2123 322
326.2145 314
326.2167 267
326.2190 278
326.2212 234
326.2234 259
326.2256 246
326.2279 284
326.2301 267
326.2323 308
326.2345 289
326.2367 318
326.2390 292
326.2412 309
326.2434 277
326.2456 284
326.2479 238
326.2501 226
326.2523 216
326.2545 235
326.2568 218
326.2590 224
326.2612 231
326.2634 257
326.2657 243
326.2679 275
326.2701 251
326.2723 279
326.2745 247
326.2768 241
326.2790 241
326.2812 263
326.2834 239
326.2857 253
326.2879 220
326.2901 245
326.2923 215
326.2946 234
326.2968 221
326.2990 260
326.3012 245
326.3035 278
326.3057 251
326.3079 272
326.3101 244
326.3123 270
326.3146 230
326.3168 244
326.3190 218
326.3212 229
326.3235 219
326.3257 238
326.3279 218
326.3301 219
326.3324 220
326.3346 254
326.3368 243
326.3390 275
326.3413 249
326.3435 272
326.3457 238
326.3479 229
326.3502 221
326.3524 240
326.3546 219
326.3568 241
326.3590 222
326.3613 254
326.3635 249
326.3657 356
326.3679 528
326.3702 947
326.3724 1395
326.3746 1864
326.3768 1971
326.3791 1907
326.3813 1531
326.3835 1241
326.3857 860
326.3880 657
326.3902 455
326.3924 370
326.3946 303
326.3969 292
326.3991 247
326.4013 235
326.4035 225
326.4057 245
326.4080 221
326.4102 247
326.4124 220
326.4146 247
326.4169 218
326.4191 219
326.4213 219
326.4235 245
326.4258 219
326.4280 240
326.4302 213
326.4324 238
326.4347 208
326.4369 233
326.4391 216
326.4413 242
326.4436 208
326.4458 235
326.4480 216
326.4502 240
326.4525 212
326.4547 236
326.4569 208
326.4591 233
326.4614 206
326.4636 211
326.4658 202
326.4680 225
326.4702 204
326.4725 204
326.4747 202
326.4769 225
326.4791 203
326.4814 230
326.4836 207
326.4858 237
326.4880 211
326.4903 212
326.4925 211
326.4947 233
326.4969 212
326.4992 233
326.5014 210
326.5036 233
326.5058 208
326.5081 225
326.5103 209
326.5125 231
326.5147 207
326.5170 235
326.5192 210
326.5214 237
326.5236 212
326.5259 235
326.5281 218
326.5303 238
326.5325 207
326.5348 214
326.5370 210
326.5392 236
326.5414 213
326.5437 211
326.5459 209
326.5481 235
326.5503 213
326.5526 235
326.5548 210
326.5570 233
326.5592 210
326.5614 208
326.5637 215
326.5659 243
326.5681 220
326.5703 241
326.5726 215
326.5748 242
326.5770 209
326.5792 235
326.5815 218
326.5837 238
326.5859 211
326.5881 236
326.5904 217
326.5926 238
326.5948 212
326.5970 237
326.5993 218
326.6015 237
326.6037 209
326.6059 216
326.6082 212
326.6104 235
326.6126 213
326.6148 217
326.6171 217
326.6193 242
326.6215 214
326.6237 237
326.6260 212
326.6282 242
326.6304 215
326.6326 214
326.6349 213
326.6371 233
326.6393 212
326.6415 237
326.6438 213
326.6460 240
326.6482 216
326.6504 238
326.6527 217
326.6549 238
326.6571 209
326.6593 235
326.6616 208
326.6638 229
326.6660 201
326.6682 225
326.6705 211
326.6727 237
326.6749 215
326.6771 223
326.6794 219
326.6816 242
326.6838 216
326.6860 216
326.6883 213
326.6905 234
326.6927 208
326.6949 234
326.6972 212
326.6994 237
326.7016 209
326.7038 207
326.7061 210
326.7083 238
326.7105 212
326.7127 231
326.7150 213
326.7172 245
326.7194 218
326.7216 243
326.7239 223
326.7261 241
326.7283 213
326.7305 235
326.7328 208
326.7350 233
326.7372 209
326.7394 232
326.7417 213
326.7439 237
326.7461 207
326.7483 210
326.7506 210
326.7528 230
326.7550 206
326.7572 208
326.7595 205
326.7617 222
326.7639 200
326.7661 222
326.7684 206
326.7706 234
326.7728 210
326.7750 213
326.7773 210
326.7795 233
326.7817 211
326.7839 228
326.7862 202
326.7884 230
326.7906 203
326.7928 229
326.7951 209
326.7973 234
326.7995 209
326.8017 236
326.8040 209
326.8062 227
326.8084 206
326.8106 231
326.8129 208
326.8151 228
326.8173 201
326.8195 209
326.8218 206
326.8240 226
326.8262 206
326.8284 210
326.8307 204
326.8329 234
326.8351 209
326.8374 230
326.8396 208
326.8418 232
326.8440 205
326.8463 203
326.8485 208
326.8507 235
326.8529 210
326.8552 234
326.8574 210
326.8596 233
326.8618 201
326.8641 217
326.8663 194
326.8685 216
326.8707 196
326.8730 226
326.8752 206
326.8774 231
326.8796 204
326.8819 230
326.8841 210
326.8863 222
326.8885 198
326.8908 203
326.8930 199
326.8952 228
326.8974 203
326.8997 206
326.9019 210
326.9041 235
326.9063 211
326.9086 238
326.9108 207
326.9130 227
326.9152 202
326.9175 202
326.9197 203
326.9219 228
326.9241 208
326.9264 229
326.9286 205
326.9308 233
326.9331 204
326.9353 229
326.9375 211
326.9397 235
326.9420 209
326.9442 235
326.9464 212
326.9486 240
326.9509 220
326.9531 241
326.9553 222
326.9575 242
326.9598 214
326.9620 221
326.9642 216
326.9664 237
326.9687 209
326.9709 212
326.9731 214
326.9753 240
326.9776 216
326.9798 233
326.9820 205
326.9842 229
326.9865 207
326.9887 213
326.9909 215
326.9932 246
326.9954 235
326.9976 282
326.9998 301
327.0021 377
327.0043 376
327.0065 403
327.0087 359
327.0110 354
327.0132 286
327.0154 289
327.0176 242
327.0199 252
327.0221 218
327.0243 236
327.0265 214
327.0288 229
327.0310 207
327.0332 220
327.0354 222
327.0377 258
327.0399 249
327.0421 263
327.0444 281
327.0466 327
327.0488 308
327.0510 342
327.0533 316
327.0555 342
327.0577 298
327.0599 289
327.0622 274
327.0644 292
327.0666 271
327.0688 314
327.0711 323
327.0733 395
327.0755 376
327.0777 394
327.0800 346
327.0822 345
327.0844 291
327.0867 306
327.0889 272
327.0911 303
327.0933 280
327.0956 312
327.0978 293
327.1000 326
327.1022 303
327.1045 315
327.1067 308
327.1089 328
327.1111 303
327.1134 315
327.1156 329
327.1178 374
327.1200 342
327.1223 364
327.1245 321
327.1267 335
327.1290 305
327.1312 337
327.1334 398
327.1356 501
327.1379 540
327.1401 605
327.1423 569
327.1445 585
327.1468 525
327.1490 583
327.1512 629
327.1534 737
327.1557 722
327.1579 742
327.1601 648
327.1624 649
327.1646 633
327.1668 869
327.1690 1280
327.1713 2045
327.1735 2647
327.1757 3068
327.1779 2963
327.1802 2631
327.1824 1979
327.1846 1457
327.1868 1032
327.1891 798
327.1913 579
327.1935 524
327.1958 433
327.1980 440
327.2002 389
327.2024 379
327.2047 384
327.2069 467
327.2091 518
327.2113 654
327.2136 692
327.2158 751
327.2180 699
327.2202 761
327.2225 801
327.2247 945
327.2269 953
327.2292 976
327.2314 832
327.2336 729
327.2358 551
327.2381 493
327.2403 400
327.2425 395
327.2447 362
327.2470 391
327.2492 390
327.2514 413
327.2536 366
327.2559 341
327.2581 307
327.2603 311
327.2626 266
327.2648 284
327.2670 249
327.2692 270
327.2715 235
327.2737 240
327.2759 230
327.2781 255
327.2804 230
327.2826 248
327.2848 227
327.2871 259
327.2893 230
327.2915 255
327.2937 234
327.2960 255
327.2982 226
327.3004 253
327.3026 232
327.3049 253
327.3071 222
327.3093 249
327.3115 226
327.3138 248
327.3160 222
327.3182 221
327.3205 220
327.3227 245
327.3249 216
327.3271 218
327.3294 217
327.3316 248
327.3338 222
327.3360 248
327.3383 223
327.3405 251
327.3427 224
327.3450 223
327.3472 216
327.3494 242
327.3516 217
327.3539 240
327.3561 213
327.3583 235
327.3605 206
327.3628 232
327.3650 217
327.3672 253
327.3695 251
327.3717 332
327.3739 405
327.3761 562
327.3784 622
327.3806 685
327.3828 614
327.3850 574
327.3873 441
327.3895 372
327.3917 311
327.3940 300
327.3962 252
327.3984 242
327.4006 231
327.4029 246
327.4051 222
327.4073 242
327.4095 214
327.4118 242
327.4140 214
327.4162 215
327.4185 212
327.4207 234
327.4229 211
327.4251 231
327.4274 207
327.4296 236
327.4318 210
327.4341 242
327.4363 227
327.4385 250
327.4407 218
327.4430 237
327.4452 212
327.4474 235
327.4496 215
327.4519 236
327.4541 219
327.4563 235
327.4586 209
327.4608 223
327.4630 223
327.4652 247
327.4675 223
327.4697 226
327.4719 227
327.4741 245
327.4764 221
327.4786 239
327.4808 209
327.4831 233
327.4853 211
327.4875 212
327.4897 208
327.4920 231
327.4942 214
327.4964 239
327.4987 213
327.5009 247
327.5031 214
327.5053 233
327.5076 216
327.5098 239
327.5120 211
327.5142 236
327.5165 210
327.5187 239
327.5209 216
327.5232 240
327.5254 221
327.5276 240
327.5298 212
327.5321 217
327.5343 215
327.5365 234
327.5388 211
327.5410 210
327.5432 213
327.5454 236
327.5477 204
327.5499 231
327.5521 211
327.5543 239
327.5566 215
327.5588 214
327.5610 220
327.5633 241
327.5655 213
327.5677 231
327.5699 200
327.5722 228
327.5744 202
327.5766 225
327.5789 204
327.5811 232
327.5833 206
327.5855 231
327.5878 213
327.5900 245
327.5922 221
327.5945 241
327.5967 220
327.5989 241
327.6011 208
327.6034 211
327.6056 205
327.6078 233
327.6100 213
327.6123 219
327.6145 217
327.6167 231
327.6190 204
327.6212 231
327.6234 209
327.6256 231
327.6279 205
327.6301 209
327.6323 210
327.6346 244
327.6368 222
327.6390 247
327.6412 223
327.6435 250
327.6457 222
327.6479 241
327.6502 219
327.6524 246
327.6546 216
327.6568 241
327.6591 218
327.6613 243
327.6635 213
327.6658 239
327.6680 216
327.6702 240
327.6724 217
327.6747 223
327.6769 220
327.6791 244
327.6814 218
327.6836 216
327.6858 210
327.6880 229
327.6903 198
327.6925 219
327.6947 197
327.6969 224
327.6992 205
327.7014 214
327.7036 215
327.7059 239
327.7081 220
327.7103 242
327.7125 216
327.7148 236
327.7170 203
327.7192 225
327.7215 211
327.7237 238
327.7259 213
327.7281 237
327.7304 212
327.7326 235
327.7348 209
327.7371 238
327.7393 218
327.7415 245
327.7437 223
327.7460 227
327.7482 220
327.7504 241
327.7527 219
327.7549 213
327.7571 212
327.7593 234
327.7616 207
327.7638 232
327.7660 209
327.7683 231
327.7705 206
327.7727 207
327.7749 207
327.7772 226
327.7794 204
327.7816 225
327.7839 201
327.7861 230
327.7883 205
327.7905 226
327.7928 212
327.7950 235
327.7972 208
327.7995 239
327.8017 212
327.8039 234
327.8062 210
327.8084 230
327.8106 208
327.8128 227
327.8151 196
327.8173 203
327.8195 204
327.8218 227
327.8240 211
327.8262 209
327.8284 208
327.8307 231
327.8329 212
327.8351 239
327.8374 216
327.8396 242
327.8418 215
327.8440 217
327.8463 212
327.8485 237
327.8507 210
327.8530 234
327.8552 211
327.8574 240
327.8596 212
327.8619 232
327.8641 211
327.8663 228
327.8686 204
327.8708 231
327.8730 210
327.8752 234
327.8775 215
327.8797 238
327.8819 211
327.8842 225
327.8864 198
327.8886 211
327.8908 211
327.8931 239
327.8953 213
327.8975 212
327.8998 215
327.9020 235
327.9042 208
327.9065 235
327.9087 211
327.9109 233
327.9131 207
327.9154 202
327.9176 195
327.9198 218
327.9221 198
327.9243 217
327.9265 197
327.9287 226
327.9310 201
327.9332 227
327.9354 207
327.9377 224
327.9399 200
327.9421 226
327.9443 203
327.9466 217
327.9488 193
327.9510 220
327.9533 203
327.9555 224
327.9577 202
327.9600 209
327.9622 205
327.9644 221
327.9666 201
327.9689 203
327.9711 202
327.9733 229
327.9756 212
327.9778 236
327.9800 215
327.9822 240
327.9845 212
327.9867 210
327.9889 212
327.9912 236
327.9934 217
327.9956 235
327.9979 210
328.0001 245
328.0023 230
328.0045 273
328.0068 287
328.0090 337
328.0112 321
328.0135 350
328.0157 309
328.0179 310
328.0201 258
328.0224 265
328.0246 232
328.0268 242
328.0291 208
328.0313 207
328.0335 208
328.0358 234
328.0380 219
328.0402 221
328.0424 216
328.0447 241
328.0469 219
328.0491 256
328.0514 232
328.0536 255
328.0558 224
328.0581 231
328.0603 229
328.0625 252
328.0647 226
328.0670 244
328.0692 227
328.0714 261
328.0737 228
328.0759 254
328.0781 239
328.0803 264
328.0826 238
328.0848 262
328.0870 234
328.0893 256
328.0915 229
328.0937 257
328.0960 239
328.0982 262
328.1004 238
328.1026 255
328.1049 244
328.1071 264
328.1093 241
328.1116 243
328.1138 241
328.1160 266
328.1183 247
328.1205 279
328.1227 252
328.1249 274
328.1272 242
328.1294 245
328.1316 252
328.1339 293
328.1361 287
328.1383 325
328.1406 308
328.1428 338
328.1450 301
328.1472 318
328.1495 301
328.1517 336
328.1539 324
328.1562 360
328.1584 338
328.1606 359
328.1629 318
328.1651 340
328.1673 320
328.1695 377
328.1718 424
328.1740 552
328.1762 670
328.1785 785
328.1807 748
328.1829 691
328.1852 596
328.1874 532
328.1896 410
328.1918 378
328.1941 305
328.1963 307
328.1985 266
328.2008 260
328.2030 260
328.2052 299
328.2075 286
328.2097 325
328.2119 317
328.2141 367
328.2164 346
328.2186 374
328.2208 348
328.2231 384
328.2253 362
328.2275 416
328.2298 398
328.2320 415
328.2342 358
328.2364 359
328.2387 305
328.2409 309
328.2431 267
328.2454 272
328.2476 266
328.2498 292
328.2521 265
328.2543 262
328.2565 254
328.2587 271
328.2610 240
328.2632 260
328.2654 228
328.2677 258
328.2699 238
328.2721 250
328.2744 271
328.2766 344
328.2788 389
328.2811 474
328.2833 465
328.2855 476
328.2877 395
328.2900 379
328.2922 313
328.2944 312
328.2967 266
328.2989 277
328.3011 239
328.3034 252
328.3056 222
328.3078 247
328.3100 231
328.3123 264
328.3145 257
328.3167 299
328.3190 315
328.3212 339
328.3234 298
328.3257 277
328.3279 256
328.3301 265
328.3324 228
328.3346 243
328.3368 209
328.3390 234
328.3413 207
328.3435 210
328.3457 212
328.3480 237
328.3502 215
328.3524 239
328.3547 219
328.3569 249
328.3591 220
328.3614 242
328.3636 221
328.3658 247
328.3680 219
328.3703 243
328.3725 217
328.3747 245
328.3770 227
328.3792 269
328.3814 259
328.3837 287
328.3859 254
328.3881 255
328.3903 242
328.3926 259
328.3948 228
328.3970 221
328.3993 215
328.4015 236
328.4037 205
328.4060 226
328.4082 204
328.4104 236
328.4127 203
328.4149 200
328.4171 204
328.4194 227
328.4216 204
328.4238 228
328.4260 206
328.4283 240
328.4305 213
328.4327 225
328.4350 207
328.4372 227
328.4394 203
328.4417 237
328.4439 215
328.4461 237
328.4484 211
328.4506 233
328.4528 211
328.4550 232
328.4573 203
328.4595 211
328.4617 209
328.4640 234
328.4662 214
328.4684 216
328.4707 213
328.4729 228
328.4751 205
328.4774 229
328.4796 210
328.4818 236
328.4840 208
328.4863 205
328.4885 205
328.4907 232
328.4930 207
328.4952 226
328.4974 204
328.4997 227
328.5019 205
328.5041 220
328.5064 202
328.5086 230
328.5108 213
328.5131 237
328.5153 212
328.5175 234
328.5197 207
328.5220 231
328.5242 220
328.5264 243
328.5287 210
328.5309 215
328.5331 211
328.5354 234
328.5376 211
328.5398 211
328.5421 201
328.5443 230
328.5465 207
328.5488 238
328.5510 220
328.5532 247
328.5554 212
328.5577 207
328.5599 208
328.5621 237
328.5644 215
328.5666 235
328.5688 206
328.5711 237
328.5733 208
328.5755 225
328.5778 204
328.5800 230
328.5822 207
328.5845 233
328.5867 211
328.5889 231
328.5911 208
328.5934 225
328.5956 205
328.5978 221
328.6001 192
328.6023 202
328.6045 204
328.6068 231
328.6090 210
328.6112 211
328.6135 212
328.6157 239
328.6179 219
328.6202 242
328.6224 215
328.6246 239
328.6269 213
328.6291 215
328.6313 210
328.6335 234
328.6358 209
328.6380 232
328.6402 205
328.6425 238
328.6447 211
328.6469 232
328.6492 211
328.6514 238
328.6536 220
328.6559 247
328.6581 224
328.6603 245
328.6626 213
328.6648 233
328.6670 211
328.6693 227
328.6715 203
328.6737 211
328.6759 208
328.6782 233
328.6804 213
328.6826 212
328.6849 208
328.6871 230
328.6893 206
328.6916 229
328.6938 208
328.6960 237
328.6983 209
328.7005 215
328.7027 211
328.7050 235
328.7072 212
328.7094 233
328.7117 204
328.7139 230
328.7161 206
328.7184 228
328.7206 208
328.7228 227
328.7250 200
328.7273 227
328.7295 206
328.7317 231
328.7340 209
328.7362 230
328.7384 208
328.7407 225
328.7429 198
328.7451 201
328.7474 199
328.7496 219
328.7518 202
328.7541 206
328.7563 209
328.7585 231
328.7608 203
328.7630 222
328.7652 200
328.7675 219
328.7697 198
328.7719 204
328.7742 201
328.7764 229
328.7786 208
328.7808 220
328.7831 198
328.7853 225
328.7875 197
328.7898 218
328.7920 205
328.7942 224
328.7965 207
328.7987 237
328.8009 215
328.8032 234
328.8054 208
328.8076 230
328.8099 209
328.8121 226
328.8143 196
328.8166 197
328.8188 196
328.8210 225
328.8233 200
328.8255 201
328.8277 196
328.8300 223
328.8322 199
328.8344 228
328.8367 210
328.8389 238
328.8411 209
328.8434 208
328.8456 205
328.8478 232
328.8500 209
328.8523 237
328.8545 212
328.8567 243
328.8590 215
328.8612 231
328.8634 213
328.8657 238
328.8679 214
328.8701 236
328.8724 209
328.8746 232
328.8768 206
328.8791 227
328.8813 208
328.8835 227
328.8858 202
328.8880 212
328.8902 208
328.8925 232
328.8947 206
328.8969 208
328.8992 208
328.9014 230
328.9036 198
328.9059 225
328.9081 200
328.9103 220
328.9126 199
328.9148 200
328.9170 195
328.9193 220
328.9215 204
328.9237 227
328.9260 203
328.9282 230
328.9304 204
328.9326 226
328.9349 208
328.9371 227
328.9393 202
328.9416 227
328.9438 200
328.9460 223
328.9483 201
328.9505 225
328.9527 209
328.9550 229
328.9572 200
328.9594 205
328.9617 202
328.9639 226
328.9661 203
328.9684 207
328.9706 212
328.9728 234
328.9751 208
328.9773 232
328.9795 209
328.9818 235
328.9840 214
328.9862 215
328.9885 215
328.9907 245
328.9929 223
328.9952 261
328.9974 258
328.9996 310
329.0019 302
329.0041 333
329.0063 304
329.0086 325
329.0108 282
329.0130 295
329.0153 253
329.0175 263
329.0197 235
329.0220 256
329.0242 230
329.0264 250
329.0287 220
329.0309 230
329.0331 233
329.0354 258
329.0376 239
329.0398 238
329.0421 239
329.0443 260
329.0465 233
329.0488 261
329.0510 245
329.0532 281
329.0555 258
329.0577 259
329.0599 257
329.0622 278
329.0644 249
329.0666 279
329.0689 262
329.0711 309
329.0733 282
329.0756 297
329.0778 271
329.0800 298
329.0822 287
329.0845 358
329.0867 403
329.0889 507
329.0912 519
329.0934 555
329.0956 500
329.0979 470
329.1001 377
329.1023 346
329.1046 317
329.1068 323
329.1090 283
329.1113 273
329.1135 275
329.1157 301
329.1180 274
329.1202 299
329.1224 274
329.1247 308
329.1269 282
329.1291 290
329.1314 294
329.1336 317
329.1358 295
329.1381 309
329.1403 282
329.1425 329
329.1448 328
329.1470 448
329.1492 586
329.1515 809
329.1537 913
329.1559 1002
329.1582 907
329.1604 829
329.1626 662
329.1649 602
329.1671 506
329.1693 498
329.1716 437
329.1738 436
329.1760 414
329.1783 445
329.1805 438
329.1827 540
329.1850 741
329.1872 1101
329.1894 1371
329.1917 1601
329.1939 1536
329.1961 1418
329.1984 1104
329.2006 872
329.2028 690
329.2051 614
329.2073 500
329.2095 467
329.2118 393
329.2140 386
329.2163 326
329.2185 339
329.2207 327
329.2230 400
329.2252 431
329.2274 538
329.2297 546
329.2319 573
329.2341 505
329.2364 489
329.2386 416
329.2408 396
329.2431 336
329.2453 320
329.2475 295
329.2498 304
329.2520 258
329.2542 251
329.2565 244
329.2587 267
329.2609 245
329.2632 274
329.2654 253
329.2676 270
329.2699 239
329.2721 244
329.2743 241
329.2766 272
329.2788 259
329.2810 291
329.2833 271
329.2855 305
329.2877 272
329.2900 287
329.2922 253
329.2944 267
329.2967 229
329.2989 249
329.3011 220
329.3034 242
329.3056 224
329.3078 257
329.3101 247
329.3123 284
329.3145 259
329.3168 268
329.3190 263
329.3212 284
329.3235 254
329.3257 247
329.3279 236
329.3302 255
329.3324 226
329.3346 246
329.3369 217
329.3391 240
329.3413 209
329.3436 209
329.3458 206
329.3480 232
329.3503 211
329.3525 238
329.3547 217
329.3570 244
329.3592 217
329.3614 240
329.3637 215
329.3659 240
329.3682 210
329.3704 238
329.3726 208
329.3749 226
329.3771 205
329.3793 237
329.3816 219
329.3838 245
329.3860 218
329.3883 226
329.3905 223
329.3927 242
329.3950 218
329.3972 217
329.3994 214
329.4017 234
329.4039 212
329.4061 233
329.4084 214
329.4106 235
329.4128 208
329.4151 207
329.4173 209
329.4195 238
329.4218 214
329.4240 236
329.4262 213
329.4285 242
329.4307 216
329.4329 239
329.4352 213
329.4374 228
329.4396 205
329.4419 231
329.4441 209
329.4463 235
329.4486 214
329.4508 238
329.4531 214
329.4553 229
329.4575 199
329.4598 205
329.4620 205
329.4642 229
329.4665 208
329.4687 209
329.4709 209
329.4732 231
329.4754 209
329.4776 224
329.4799 200
329.4821 230
329.4843 210
329.4866 218
329.4888 220
329.4910 247
329.4933 222
329.4955 241
329.4977 215
329.5000 242
329.5022 212
329.5044 228
329.5067 201
329.5089 226
329.5111 204
329.5134 235
329.5156 212
329.5179 230
329.5201 206
329.5223 232
329.5246 213
329.5268 234
329.5290 207
329.5313 217
329.5335 213
329.5357 239
329.5380 214
329.5402 215
329.5424 214
329.5447 237
329.5469 213
329.5491 238
329.5514 213
329.5536 236
329.5558 206
329.5581 206
329.5603 211
329.5625 235
329.5648 210
329.5670 237
329.5692 213
329.5715 240
329.5737 215
329.5760 233
329.5782 214
329.5804 231
329.5827 198
329.5849 224
329.5871 205
329.5894 234
329.5916 212
329.5938 238
329.5961 215
329.5983 232
329.6005 203
329.6028 214
329.6050 214
329.6072 237
329.6095 217
329.6117 216
329.6139 208
329.6162 231
329.6184 211
329.6206 232
329.6229 210
329.6251 238
329.6274 219
329.6296 217
329.6318 214
329.6341 234
329.6363 207
329.6385 232
329.6408 207
329.6430 241
329.6452 217
329.6475 239
329.6497 217
329.6519 247
329.6542 221
329.6564 245
329.6586 220
329.6609 246
329.6631 216
329.6653 240
329.6676 219
329.6698 237
329.6721 211
329.6743 211
329.6765 207
329.6788 231
329.6810 209
329.6832 214
329.6855 209
329.6877 233
329.6899 211
329.6922 232
329.6944 206
329.6966 226
329.6989 199
329.7011 205
329.7033 209
329.7056 234
329.7078 214
329.7101 237
329.7123 210
329.7145 237
329.7168 210
329.7190 234
329.7212 211
329.7235 233
329.7257 206
329.7279 231
329.7302 206
329.7324 230
329.7346 209
329.7369 227
329.7391 204
329.7413 222
329.7436 199
329.7458 208
329.7481 207
329.7503 225
329.7525 200
329.7548 197
329.7570 196
329.7592 216
329.7615 200
329.7637 227
329.7659 205
329.7682 232
329.7704 210
329.7726 207
329.7749 205
329.7771 232
329.7793 211
329.7816 230
329.7838 205
329.7861 229
329.7883 200
329.7905 227
329.7928 210
329.7950 232
329.7972 206
329.7995 231
329.8017 207
329.8039 236
329.8062 207
329.8084 226
329.8106 202
329.8129 225
329.8151 201
329.8174 211
329.8196 212
329.8218 233
329.8241 206
329.8263 202
329.8285 202
329.8308 226
329.8330 206
329.8352 227
329.8375 201
329.8397 223
329.8419 197
329.8442 199
329.8464 203
329.8487 234
329.8509 210
329.8531 229
329.8554 203
329.8576 227
329.8598 203
329.8621 220
329.8643 207
329.8665 229
329.8688 202
329.8710 229
329.8732 206
329.8755 229
329.8777 205
329.8800 231
329.8822 210
329.8844 232
329.8867 201
329.8889 209
329.8911 209
329.8934 234
329.8956 211
329.8978 208
329.9001 203
329.9023 225
329.9045 204
329.9068 228
329.9090 205
329.9113 231
329.9135 204
329.9157 199
329.9180 202
329.9202 229
329.9224 209
329.9247 230
329.9269 204
329.9291 232
329.9314 203
329.9336 229
329.9359 209
329.9381 227
329.9403 203
329.9426 224
329.9448 201
329.9470 232
329.9493 206
329.9515 230
329.9537 212
329.9560 229
329.9582 203
329.9604 207
329.9627 205
329.9649 224
329.9672 207
329.9694 207
329.9716 205
329.9739 226
329.9761 208
329.9783 235
329.9806 208
329.9828 232
329.9850 208
329.9873 203
329.9895 197
329.9918 224
329.9940 207
329.9962 230
329.9985 220
330.0007 258
330.0029 240
330.0052 274
330.0074 262
330.0096 284
330.0119 242
330.0141 260
330.0164 230
330.0186 254
330.0208 225
330.0231 245
330.0253 216
330.0275 236
330.0298 206
330.0320 209
330.0342 207
330.0365 231
330.0387 213
330.0410 212
330.0432 210
330.0454 242
330.0477 221
330.0499 245
330.0521 225
330.0544 249
330.0566 214
330.0588 212
330.0611 217
330.0633 243
330.0656 218
330.0678 236
330.0700 213
330.0723 242
330.0745 215
330.0767 242
330.0790 224
330.0812 247
330.0834 220
330.0857 250
330.0879 236
330.0902 271
330.0924 253
330.0946 278
330.0969 258
330.0991 268
330.1013 237
330.1036 240
330.1058 235
330.1080 254
330.1103 236
330.1125 244
330.1148 245
330.1170 268
330.1192 241
330.1215 260
330.1237 235
330.1259 265
330.1282 244
330.1304 244
330.1326 250
330.1349 272
330.1371 244
330.1394 261
330.1416 238
330.1438 272
330.1461 260
330.1483 306
330.1505 324
330.1528 379
330.1550 383
330.1573 429
330.1595 395
330.1617 397
330.1640 339
330.1662 341
330.1684 302
330.1707 316
330.1729 277
330.1751 279
330.1774 271
330.1796 288
330.1819 264
330.1841 279
330.1863 299
330.1886 367
330.1908 392
330.1930 472
330.1953 472
330.1975 503
330.1998 452
330.2020 423
330.2042 392
330.2065 395
330.2087 340
330.2109 344
330.2132 288
330.2154 299
330.2176 256
330.2199 271
330.2221 253
330.2244 291
330.2266 301
330.2288 392
330.2311 455
330.2333 574
330.2355 589
330.2378 624
330.2400 555
330.2423 514
330.2445 407
330.2467 359
330.2490 319
330.2512 326
330.2534 315
330.2557 381
330.2579 466
330.2602 565
330.2624 553
330.2646 571
330.2669 484
330.2691 451
330.2713 362
330.2736 325
330.2758 295
330.2780 307
330.2803 270
330.2825 283
330.2848 249
330.2870 275
330.2892 259
330.2915 315
330.2937 340
330.2959 422
330.2982 418
330.3004 446
330.3027 380
330.3049 363
330.3071 300
330.3094 296
330.3116 256
330.3138 264
330.3161 229
330.3183 230
330.3206 223
330.3228 244
330.3250 222
330.3273 225
330.3295 228
330.3317 256
330.3340 238
330.3362 260
330.3385 234
330.3407 255
330.3429 222
330.3452 215
330.3474 208
330.3496 227
330.3519 202
330.3541 225
330.3564 200
330.3586 229
330.3608 204
330.3631 226
330.3653 206
330.3675 234
330.3698 206
330.3720 232
330.3743 205
330.3765 231
330.3787 206
330.3810 224
330.3832 202
330.3854 218
330.3877 195
330.3899 201
330.3922 200
330.3944 222
330.3966 196
330.3989 197
330.4011 199
330.4033 225
330.4056 206
330.4078 228
330.4101 210
330.4123 241
330.4145 218
330.4168 220
330.4190 215
330.4212 236
330.4235 215
330.4257 234
330.4280 203
330.4302 227
330.4324 200
330.4347 222
330.4369 208
330.4391 231
330.4414 206
330.4436 229
330.4459 203
330.4481 230
330.4503 204
330.4526 227
330.4548 216
330.4570 236
330.4593 206
330.4615 217
330.4638 217
330.4660 241
330.4682 212
330.4705 207
330.4727 206
330.4749 226
330.4772 205
330.4794 239
330.4817 215
330.4839 244
330.4861 212
330.4884 212
330.4906 208
330.4929 228
330.4951 204
330.4973 226
330.4996 204
330.5018 232
330.5040 210
330.5063 229
330.5085 209
330.5108 229
330.5130 205
330.5152 229
330.5175 206
330.5197 233
330.5219 206
330.5242 232
330.5264 211
330.5287 233
330.5309 209
330.5331 214
330.5354 210
330.5376 231
330.5398 209
330.5421 212
330.5443 209
330.5466 229
330.5488 201
330.5510 229
330.5533 206
330.5555 230
330.5578 203
330.5600 206
330.5622 205
330.5645 230
330.5667 204
330.5689 226
330.5712 201
330.5734 230
330.5757 209
330.5779 228
330.5801 204
330.5824 222
330.5846 198
330.5868 225
330.5891 205
330.5913 235
330.5936 212
330.5958 237
330.5980 216
330.6003 238
330.6025 212
330.6048 219
330.6070 215
330.6092 234
330.6115 208
330.6137 204
330.6159 204
330.6182 223
330.6204 203
330.6227 229
330.6249 207
330.6271 232
330.6294 209
330.6316 208
330.6339 207
330.6361 238
330.6383 221
330.6406 241
330.6428 218
330.6450 245
330.6473 209
330.6495 233
330.6518 215
330.6540 237
330.6562 212
330.6585 235
330.6607 209
330.6630 229
330.6652 207
330.6674 233
330.6697 209
330.6719 228
330.6741 196
330.6764 204
330.6786 200
330.6809 223
330.6831 205
330.6853 208
330.6876 205
330.6898 234
330.6921 212
330.6943 237
330.6965 214
330.6988 235
330.7010 208
330.7032 209
330.7055 205
330.7077 233
330.7100 212
330.7122 226
330.7144 200
330.7167 226
330.7189 199
330.7212 224
330.7234 210
330.7256 234
330.7279 208
330.7301 233
330.7323 209
330.7346 227
330.7368 200
330.7391 221
330.7413 202
330.7435 227
330.7458 196
330.7480 207
330.7503 200
330.7525 225
330.7547 208
330.7570 209
330.7592 202
330.7615 225
330.7637 206
330.7659 231
330.7682 210
330.7704 236
330.7726 210
330.7749 206
330.7771 204
330.7794 228
330.7816 206
330.7838 224
330.7861 202
330.7883 225
330.7906 197
330.7928 213
330.7950 197
330.7973 223
330.7995 197
330.8018 229
330.8040 209
330.8062 233
330.8085 204
330.8107 227
330.8129 203
330.8152 220
330.8174 196
330.8197 205
330.8219 211
330.8241 232
330.8264 205
330.8286 206
330.8309 205
330.8331 230
330.8353 209
330.8376 233
330.8398 211
330.8421 236
330.8443 206
330.8465 203
330.8488 204
330.8510 235
330.8532 208
330.8555 224
330.8577 199
330.8600 224
330.8622 199
330.8644 216
330.8667 200
330.8689 227
330.8712 204
330.8734 230
330.8756 207
330.8779 228
330.8801 207
330.8824 229
330.8846 207
330.8868 228
330.8891 203
330.8913 204
330.8936 198
330.8958 224
330.8980 203
330.9003 203
330.9025 206
330.9048 238
330.9070 216
330.9092 240
330.9115 211
330.9137 233
330.9159 202
330.9182 201
330.9204 202
330.9227 233
330.9249 216
330.9271 237
330.9294 207
330.9316 224
330.9339 201
330.9361 233
330.9383 216
330.9406 240
330.9428 214
330.9451 234
330.9473 210
330.9495 227
330.9518 198
330.9540 222
330.9563 200
330.9585 223
330.9607 206
330.9630 217
330.9652 219
330.9675 241
330.9697 214
330.9719 208
330.9742 202
330.9764 223
330.9787 197
330.9809 220
330.9831 196
330.9854 220
330.9876 196
330.9898 197
330.9921 199
330.9943 233
330.9966 220
330.9988 249
331.0010 231
331.0033 263
331.0055 235
331.0078 251
331.0100 226
331.0122 249
331.0145 219
331.0167 247
331.0190 223
331.0212 250
331.0234 221
331.0257 242
331.0279 213
331.0302 225
331.0324 197
331.0346 205
331.0369 204
331.0391 234
331.0414 219
331.0436 222
331.0458 219
331.0481 241
331.0503 215
331.0526 241
331.0548 216
331.0570 250
331.0593 229
331.0615 241
331.0638 251
331.0660 286
331.0682 273
331.0705 303
331.0727 270
331.0750 294
331.0772 259
331.0794 284
331.0817 287
331.0839 359
331.0862 372
331.0884 421
331.0906 395
331.0929 409
331.0951 365
331.0974 378
331.0996 340
331.1018 343
331.1041 307
331.1063 310
331.1086 303
331.1108 326
331.1130 293
331.1153 280
331.1175 271
331.1198 285
331.1220 251
331.1242 279
331.1265 257
331.1287 290
331.1310 267
331.1332 276
331.1354 277
331.1377 300
331.1399 280
331.1422 327
331.1444 338
331.1466 409
331.1489 404
331.1511 437
331.1534 402
331.1556 403
331.1578 347
331.1601 359
331.1623 333
331.1646 400
331.1668 451
331.1690 582
331.1713 631
331.1735 671
331.1758 599
331.1780 570
331.1802 536
331.1825 564
331.1847 536
331.1870 533
331.1892 501
331.1914 491
331.1937 419
331.1959 429
331.1982 399
331.2004 488
331.2026 562
331.2049 679
331.2071 747
331.2094 779
331.2116 671
331.2138 616
331.2161 496
331.2183 473
331.2206 396
331.2228 400
331.2250 354
331.2273 351
331.2295 300
331.2318 317
331.2340 287
331.2362 316
331.2385 298
331.2407 327
331.2430 302
331.2452 314
331.2474 273
331.2497 268
331.2519 259
331.2542 285
331.2564 264
331.2587 279
331.2609 291
331.2631 332
331.2654 311
331.2676 345
331.2699 324
331.2721 362
331.2743 356
331.2766 421
331.2788 507
331.2811 598
331.2833 584
331.2855 573
331.2878 472
331.2900 437
331.2923 344
331.2945 330
331.2967 289
331.2990 305
331.3012 269
331.3035 292
331.3057 260
331.3079 269
331.3102 231
331.3124 248
331.3147 218
331.3169 239
331.3191 213
331.3214 217
331.3236 213
331.3259 239
331.3281 210
331.3304 209
331.3326 213
331.3348 234
331.3371 209
331.3393 232
331.3416 204
331.3438 233
331.3460 206
331.3483 204
331.3505 203
331.3528 226
331.3550 204
331.3572 228
331.3595 199
331.3617 230
331.3640 204
331.3662 225
331.3684 212
331.3707 239
331.3729 211
331.3752 234
331.3774 208
331.3796 228
331.3819 204
331.3841 231
331.3864 209
331.3886 228
331.3909 206
331.3931 217
331.3953 212
331.3976 231
331.3998 212
331.4021 215
331.4043 214
331.4065 235
331.4088 206
331.4110 230
331.4133 203
331.4155 228
331.4177 205
331.4200 202
331.4222 202
331.4245 230
331.4267 210
331.4290 235
331.4312 211
331.4334 239
331.4357 207
331.4379 221
331.4402 203
331.4424 223
331.4446 196
331.4469 225
331.4491 207
331.4514 231
331.4536 209
331.4558 231
331.4581 212
331.4603 229
331.4626 197
331.4648 205
331.4670 206
331.4693 227
331.4715 204
331.4738 209
331.4760 207
331.4783 227
331.4805 207
331.4827 232
331.4850 208
331.4872 227
331.4895 202
331.4917 199
331.4939 199
331.4962 227
331.4984 206
331.5007 231
331.5029 208
331.5052 236
331.5074 210
331.5096 229
331.5119 211
331.5141 231
331.5164 200
331.5186 221
331.5208 201
331.5231 224
331.5253 197
331.5276 222
331.5298 207
331.5320 236
331.5343 210
331.5365 217
331.5388 208
331.5410 235
331.5433 210
331.5455 209
331.5477 207
331.5500 227
331.5522 205
331.5545 231
331.5567 208
331.5589 234
331.5612 210
331.5634 205
331.5657 205
331.5679 229
331.5702 206
331.5724 228
331.5746 198
331.5769 229
331.5791 204
331.5814 228
331.5836 214
331.5858 238
331.5881 208
331.5903 227
331.5926 200
331.5948 225
331.5971 206
331.5993 236
331.6015 212
331.6038 231
331.6060 210
331.6083 219
331.6105 218
331.6127 241
331.6150 219
331.6172 218
331.6195 214
331.6217 240
331.6240 216
331.6262 240
331.6284 215
331.6307 240
331.6329 209
331.6352 207
331.6374 210
331.6396 236
331.6419 209
331.6441 229
331.6464 209
331.6486 239
331.6509 212
331.6531 230
331.6553 213
331.6576 235
331.6598 207
331.6621 235
331.6643 213
331.6665 233
331.6688 209
331.6710 237
331.6733 219
331.6755 236
331.6778 207
331.6800 211
331.6822 211
331.6845 230
331.6867 204
331.6890 200
331.6912 204
331.6934 226
331.6957 205
331.6979 227
331.7002 205
331.7024 228
331.7047 203
331.7069 199
331.7091 193
331.7114 216
331.7136 196
331.7159 221
331.7181 200
331.7204 228
331.7226 201
331.7248 227
331.7271 218
331.7293 240
331.7316 209
331.7338 239
331.7360 214
331.7383 237
331.7405 211
331.7428 235
331.7450 214
331.7473 237
331.7495 210
331.7517 214
331.7540 210
331.7562 230
331.7585 204
331.7607 206
331.7630 205
331.7652 226
331.7674 201
331.7697 231
331.7719 209
331.7742 232
331.7764 210
331.7786 212
331.7809 214
331.7831 240
331.7854 218
331.7876 238
331.7899 209
331.7921 237
331.7943 214
331.7966 237
331.7988 215
331.8011 235
331.8033 203
331.8056 233
331.8078 210
331.8100 234
331.8123 205
331.8145 227
331.8168 204
331.8190 223
331.8213 200
331.8235 202
331.8257 197
331.8280 217
331.8302 198
331.8325 205
331.8347 211
331.8369 230
331.8392 207
331.8414 232
331.8437 206
331.8459 232
331.8482 204
331.8504 205
331.8526 199
331.8549 224
331.8571 207
331.8594 225
331.8616 198
331.8639 227
331.8661 207
331.8683 229
331.8706 210
331.8728 227
331.8751 199
331.8773 220
331.8796 200
331.8818 222
331.8840 208
331.8863 234
331.8885 215
331.8908 234
331.8930 211
331.8953 216
331.8975 210
331.8997 234
331.9020 208
331.9042 206
331.9065 207
331.9087 232
331.9110 202
331.9132 230
331.9154 204
331.9177 230
331.9199 204
331.9222 204
331.9244 209
331.9267 233
331.9289 209
331.9311 233
331.9334 204
331.9356 232
331.9379 207
331.9401 230
331.9424 213
331.9446 233
331.9468 214
331.9491 239
331.9513 218
331.9536 243
331.9558 215
331.9581 234
331.9603 206
331.9625 223
331.9648 197
331.9670 205
331.9693 207
331.9715 227
331.9738 204
331.9760 205
331.9782 201
331.9805 228
331.9827 208
331.9850 233
331.9872 206
331.9895 227
331.9917 198
331.9939 198
331.9962 200
331.9984 224
332.0007 207
332.0029 232
332.0052 200
332.0074 235
332.0096 215
332.0119 234
332.0141 213
332.0164 234
332.0186 204
332.0209 231
332.0231 210
332.0253 236
332.0276 208
332.0298 226
332.0321 204
332.0343 222
332.0366 196
332.0388 206
332.0410 204
332.0433 235
332.0455 215
332.0478 218
332.0500 215
332.0523 235
332.0545 209
332.0567 236
332.0590 215
332.0612 249
332.0635 229
332.0657 235
332.0680 238
332.0702 265
332.0724 239
332.0747 254
332.0769 222
332.0792 251
332.0814 228
332.0837 256
332.0859 242
332.0881 270
332.0904 251
332.0926 280
332.0949 248
332.0971 269
332.0994 239
332.1016 257
332.1039 240
332.1061 265
332.1083 240
332.1106 250
332.1128 246
332.1151 269
332.1173 235
332.1196 230
332.1218 231
332.1240 259
332.1263 242
332.1285 273
332.1308 256
332.1330 287
332.1353 254
332.1375 243
332.1397 238
332.1420 261
332.1442 242
332.1465 272
332.1487 265
332.1510 312
332.1532 293
332.1555 314
332.1577 290
332.1599 305
332.1622 271
332.1644 296
332.1667 273
332.1689 308
332.1712 296
332.1734 327
332.1756 307
332.1779 331
332.1801 308
332.1824 320
332.1846 322
332.1869 347
332.1891 315
332.1913 308
332.1936 295
332.1958 303
332.1981 266
332.2003 294
332.2026 274
332.2048 323
332.2071 319
332.2093 347
332.2115 359
332.2138 379
332.2160 340
332.2183 353
332.2205 304
332.2228 318
332.2250 277
332.2272 288
332.2295 262
332.2317 274
332.2340 237
332.2362 271
332.2385 253
332.2407 276
332.2430 245
332.2452 267
332.2474 241
332.2497 260
332.2519 228
332.2542 237
332.2564 237
332.2587 260
332.2609 235
332.2631 236
332.2654 235
332.2676 266
332.2699 251
332.2721 292
332.2744 289
332.2766 343
332.2789 331
332.2811 340
332.2833 342
332.2856 369
332.2878 328
332.2901 331
332.2923 286
332.2946 296
332.2968 249
332.2991 263
332.3013 251
332.3035 313
332.3058 382
332.3080 600
332.3103 801
332.3125 1034
332.3148 1070
332.3170 1118
332.3192 1143
332.3215 1499
332.3237 2030
332.3260 2871
332.3282 3432
332.3305 3603
332.3327 3129
332.3350 2520
332.3372 1832
332.3394 1334
332.3417 841
332.3439 642
332.3462 441
332.3484 376
332.3507 280
332.3529 243
332.3552 229
332.3574 247
332.3596 221
332.3619 234
332.3641 201
332.3664 230
332.3686 206
332.3709 231
332.3731 215
332.3754 241
332.3776 213
332.3798 237
332.3821 210
332.3843 233
332.3866 209
332.3888 237
332.3911 214
332.3933 236
332.3956 215
332.3978 222
332.4000 213
332.4023 228
332.4045 205
332.4068 203
332.4090 202
332.4113 225
332.4135 204
332.4157 231
332.4180 207
332.4202 232
332.4225 203
332.4247 203
332.4270 207
332.4292 236
332.4315 208
332.4337 227
332.4359 201
332.4382 232
332.4404 203
332.4427 230
332.4449 212
332.4472 237
332.4494 212
332.4517 234
332.4539 207
332.4561 233
332.4584 210
332.4606 231
332.4629 210
332.4651 229
332.4674 211
332.4696 219
332.4719 214
332.4741 236
332.4764 209
332.4786 210
332.4808 215
332.4831 239
332.4853 213
332.4876 238
332.4898 218
332.4921 237
332.4943 209
332.4966 212
332.4988 205
332.5010 230
332.5033 212
332.5055 235
332.5078 207
332.5100 228
332.5123 200
332.5145 222
332.5168 203
332.5190 228
332.5212 211
332.5235 240
332.5257 213
332.5280 236
332.5302 211
332.5325 235
332.5347 215
332.5370 235
332.5392 210
332.5414 220
332.5437 215
332.5459 232
332.5482 211
332.5504 213
332.5527 209
332.5549 237
332.5572 217
332.5594 243
332.5617 224
332.5639 250
332.5661 222
332.5684 228
332.5706 219
332.5729 242
332.5751 217
332.5774 235
332.5796 211
332.5819 241
332.5841 213
332.5863 237
332.5886 215
332.5908 239
332.5931 211
332.5953 236
332.5976 218
332.5998 238
332.6021 213
332.6043 239
332.6066 218
332.6088 242
332.6110 220
332.6133 232
332.6155 223
332.6178 244
332.6200 221
332.6223 218
332.6245 216
332.6268 240
332.6290 212
332.6312 236
332.6335 210
332.6357 238
332.6380 210
332.6402 205
332.6425 206
332.6447 226
332.6470 201
332.6492 229
332.6515 212
332.6537 240
332.6559 223
332.6582 243
332.6604 221
332.6627 239
332.6649 208
332.6672 234
332.6694 211
332.6717 233
332.6739 209
332.6762 227
332.6784 210
332.6806 232
332.6829 206
332.6851 215
332.6874 217
332.6896 242
332.6919 216
332.6941 212
332.6964 216
332.6986 240
332.7008 213
332.7031 242
332.7053 213
332.7076 232
332.7098 201
332.7121 206
332.7143 207
332.7166 237
332.7188 217
332.7211 237
332.7233 208
332.7255 239
332.7278 205
332.7300 228
332.7323 209
332.7345 234
332.7368 210
332.7390 243
332.7413 219
332.7435 239
332.7458 212
332.7480 241
332.7502 213
332.7525 229
332.7547 202
332.7570 207
332.7592 207
332.7615 230
332.7637 212
332.7660 210
332.7682 204
332.7705 230
332.7727 209
332.7749 234
332.7772 213
332.7794 240
332.7817 215
332.7839 215
332.7862 212
332.7884 236
332.7907 213
332.7929 235
332.7952 206
332.7974 231
332.7997 205
332.8019 233
332.8041 217
332.8064 238
332.8086 211
332.8109 234
332.8131 209
332.8154 229
332.8176 200
332.8199 223
332.8221 210
332.8244 232
332.8266 203
332.8288 207
332.8311 204
332.8333 228
332.8356 204
332.8378 207
332.8401 209
332.8423 233
332.8446 205
332.8468 233
332.8491 207
332.8513 230
332.8536 204
332.8558 204
332.8580 202
332.8603 225
332.8625 208
332.8648 230
332.8670 205
332.8693 233
332.8715 206
332.8738 231
332.8760 209
332.8783 232
332.8805 200
332.8827 224
332.8850 205
332.8872 232
332.8895 204
332.8917 229
332.8940 207
332.8962 225
332.8985 197
332.9007 207
332.9030 205
332.9052 226
332.9075 208
332.9097 214
332.9119 211
332.9142 229
332.9164 203
332.9187 228
332.9209 200
332.9232 220
332.9254 195
332.9277 197
332.9299 202
332.9322 228
332.9344 207
332.9367 232
332.9389 210
332.9411 237
332.9434 202
332.9456 223
332.9479 205
332.9501 229
332.9524 207
332.9546 225
332.9569 199
332.9591 222
332.9614 198
332.9636 219
332.9659 203
332.9681 224
332.9703 201
332.9726 208
332.9748 207
332.9771 229
332.9793 210
332.9816 208
332.9838 202
332.9861 227
332.9883 205
332.9906 230
332.9928 206
332.9951 231
332.9973 207
332.9995 212
333.0018 213
333.0040 245
333.0063 222
333.0085 240
333.0108 215
333.0130 239
333.0153 215
333.0175 232
333.0198 210
333.0220 234
333.0243 221
333.0265 281
333.0288 326
333.0310 456
333.0332 536
333.0355 636
333.0377 604
333.0400 572
333.0422 451
333.0445 386
333.0467 322
333.0490 306
333.0512 263
333.0535 255
333.0557 253
333.0580 285
333.0602 271
333.0624 301
333.0647 274
333.0669 297
333.0692 264
333.0714 256
333.0737 250
333.0759 272
333.0782 250
333.0804 291
333.0827 299
333.0849 362
333.0872 355
333.0894 382
333.0917 348
333.0939 359
333.0961 323
333.0984 370
333.1006 379
333.1029 451
333.1051 448
333.1074 480
333.1096 428
333.1119 412
333.1141 336
333.1164 310
333.1186 283
333.1209 304
333.1231 284
333.1254 296
333.1276 304
333.1298 331
333.1321 295
333.1343 309
333.1366 275
333.1388 302
333.1411 284
333.1433 311
333.1456 347
333.1478 410
333.1501 408
333.1523 434
333.1546 388
333.1568 418
333.1591 403
333.1613 477
333.1636 514
333.1658 577
333.1680 534
333.1703 539
333.1725 463
333.1748 448
333.1770 392
333.1793 465
333.1815 553
333.1838 751
333.1860 883
333.1883 1002
333.1905 988
333.1928 953
333.1950 837
333.1973 802
333.1995 786
333.2018 813
333.2040 722
333.2062 696
333.2085 573
333.2107 521
333.2130 413
333.2152 374
333.2175 362
333.2197 405
333.2220 403
333.2242 441
333.2265 406
333.2287 410
333.2310 346
333.2332 345
333.2355 306
333.2377 321
333.2400 278
333.2422 296
333.2444 258
333.2467 270
333.2489 232
333.2512 255
333.2534 234
333.2557 253
333.2579 222
333.2602 232
333.2624 234
333.2647 260
333.2669 246
333.2692 258
333.2714 270
333.2737 304
333.2759 279
333.2782 306
333.2804 278
333.2826 310
333.2849 284
333.2871 285
333.2894 280
333.2916 304
333.2939 269
333.2961 282
333.2984 247
333.3006 269
333.3029 232
333.3051 255
333.3074 243
333.3096 292
333.3119 307
333.3141 387
333.3164 396
333.3186 440
333.3209 412
333.3231 474
333.3253 549
333.3276 766
333.3298 918
333.3321 1060
333.3343 1054
333.3366 982
333.3388 781
333.3411 614
333.3433 471
333.3456 406
333.3478 303
333.3501 299
333.3523 243
333.3546 252
333.3568 215
333.3591 217
333.3613 215
333.3636 243
333.3658 219
333.3681 238
333.3703 212
333.3725 234
333.3748 208
333.3770 226
333.3793 206
333.3815 227
333.3838 197
333.3860 225
333.3883 202
333.3905 230
333.3928 207
333.3950 227
333.3973 201
333.3995 224
333.4018 198
333.4040 206
333.4063 204
333.4085 226
333.4108 209
333.4130 210
333.4153 205
333.4175 224
333.4197 201
333.4220 232
333.4242 207
333.4265 234
333.4287 213
333.4310 215
333.4332 209
333.4355 234
333.4377 209
333.4400 232
333.4422 211
333.4445 235
333.4467 208
333.4490 225
333.4512 207
333.4535 228
333.4557 201
333.4580 235
333.4602 212
333.4625 241
333.4647 208
333.4670 232
333.4692 213
333.4715 230
333.4737 204
333.4759 211
333.4782 212
333.4804 236
333.4827 215
333.4849 214
333.4872 209
333.4894 234
333.4917 206
333.4939 235
333.4962 210
333.4984 236
333.5007 209
333.5029 212
333.5052 214
333.5074 234
333.5097 206
333.5119 223
333.5142 206
333.5164 232
333.5187 206
333.5209 229
333.5232 211
333.5254 235
333.5277 211
333.5299 235
333.5321 213
333.5344 240
333.5366 219
333.5389 243
333.5411 217
333.5434 228
333.5456 199
333.5479 208
333.5501 203
333.5524 223
333.5546 203
333.5569 209
333.5591 213
333.5614 239
333.5636 215
333.5659 238
333.5681 214
333.5704 231
333.5726 205
333.5749 207
333.5771 204
333.5794 233
333.5816 216
333.5839 233
333.5861 205
333.5884 234
333.5906 212
333.5929 236
333.5951 213
333.5973 238
333.5996 209
333.6018 233
333.6041 207
333.6063 229
333.6086 202
333.6108 230
333.6131 212
333.6153 237
333.6176 218
333.6198 221
333.6221 216
333.6243 232
333.6266 208
333.6288 205
333.6311 201
333.6333 221
333.6356 198
333.6378 229
333.6401 209
333.6423 235
333.6446 213
333.6468 217
333.6491 217
333.6513 239
333.6536 212
333.6558 235
333.6581 208
333.6603 233
333.6626 206
333.6648 232
333.6671 217
333.6693 237
333.6715 208
333.6738 230
333.6760 204
333.6783 233
333.6805 211
333.6828 231
333.6850 207
333.6873 226
333.6895 197
333.6918 202
333.6940 204
333.6963 228
333.6985 208
333.7008 213
333.7030 211
333.7053 230
333.7075 206
333.7098 234
333.7120 212
333.7143 234
333.7165 204
333.7188 199
333.7210 199
333.7233 224
333.7255 200
333.7278 222
333.7300 199
333.7323 227
333.7345 204
333.7368 223
333.7390 206
333.7413 225
333.7435 201
333.7458 224
333.7480 202
333.7503 223
333.7525 201
333.7548 221
333.7570 201
333.7593 218
333.7615 192
333.7637 199
333.7660 197
333.7682 221
333.7705 198
333.7727 199
333.7750 201
333.7772 229
333.7795 204
333.7817 232
333.7840 209
333.7862 231
333.7885 203
333.7907 203
333.7930 203
333.7952 222
333.7975 197
333.7997 220
333.8020 195
333.8042 224
333.8065 196
333.8087 218
333.8110 201
333.8132 222
333.8155 196
333.8177 221
333.8200 200
333.8222 222
333.8245 196
333.8267 221
333.8290 200
333.8312 218
333.8335 194
333.8357 202
333.8380 198
333.8402 223
333.8425 202
333.8447 204
333.8470 206
333.8492 233
333.8515 201
333.8537 223
333.8560 200
333.8582 228
333.8605 203
333.8627 204
333.8650 200
333.8672 229
333.8695 204
333.8717 223
333.8740 201
333.8762 233
333.8785 200
333.8807 227
333.8830 208
333.8852 229
333.8875 198
333.8897 224
333.8920 199
333.8942 218
333.8964 194
333.8987 219
333.9009 198
333.9032 222
333.9054 198
333.9077 208
333.9099 210
333.9122 229
333.9144 203
333.9167 202
333.9189 204
333.9212 226
333.9234 201
333.9257 227
333.9279 202
333.9302 224
333.9324 204
333.9347 204
333.9369 205
333.9392 229
333.9414 211
333.9437 230
333.9459 208
333.9482 236
333.9504 210
333.9527 231
333.9549 215
333.9572 238
333.9594 208
333.9617 230
333.9639 207
333.9662 227
333.9684 199
333.9707 224
333.9729 200
333.9752 219
333.9774 198
333.9797 211
333.9819 209
333.9842 238
333.9864 211
333.9887 211
333.9909 212
333.9932 233
333.9954 205
333.9977 224
333.9999 196
334.0022 228
334.0044 203
334.0067 203
334.0089 203
334.0112 235
334.0134 209
334.0157 227
334.0179 207
334.0202 233
334.0224 205
334.0247 223
334.0269 209
334.0292 239
334.0314 227
334.0337 281
334.0359 284
334.0382 320
334.0404 296
334.0427 318
334.0449 277
334.0472 283
334.0494 238
334.0517 235
334.0539 226
334.0562 242
334.0584 219
334.0607 218
334.0629 222
334.0652 246
334.0674 226
334.0697 251
334.0719 217
334.0742 240
334.0764 213
334.0787 213
334.0809 210
334.0832 240
334.0854 231
334.0877 257
334.0899 237
334.0922 263
334.0944 230
334.0967 249
334.0989 228
334.1012 251
334.1034 227
334.1057 257
334.1079 231
334.1102 249
334.1124 228
334.1147 253
334.1169 234
334.1192 256
334.1214 234
334.1237 244
334.1259 240
334.1282 267
334.1304 246
334.1327 248
334.1349 248
334.1372 269
334.1394 245
334.1417 280
334.1439 265
334.1462 307
334.1484 300
334.1507 310
334.1529 310
334.1552 333
334.1574 305
334.1597 327
334.1619 296
334.1642 336
334.1664 311
334.1687 332
334.1709 310
334.1732 323
334.1754 276
334.1777 299
334.1799 273
334.1822 297
334.1844 289
334.1867 340
334.1889 353
334.1912 409
334.1934 382
334.1957 388
334.1979 367
334.2002 384
334.2024 363
334.2047 366
334.2069 373
334.2092 399
334.2114 362
334.2137 368
334.2159 320
334.2182 328
334.2204 292
334.2227 295
334.2249 303
334.2272 358
334.2294 358
334.2317 399
334.2339 363
334.2362 368
334.2384 307
334.2407 308
334.2429 272
334.2452 284
334.2474 245
334.2497 266
334.2519 237
334.2542 261
334.2564 233
334.2587 258
334.2609 234
334.2632 250
334.2654 219
334.2677 226
334.2700 231
334.2722 257
334.2745 239
334.2767 237
334.2790 228
334.2812 248
334.2835 221
334.2857 241
334.2880 221
334.2902 253
334.2925 233
334.2947 233
334.2970 232
334.2992 255
334.3015 230
334.3037 254
334.3060 235
334.3082 264
334.3105 240
334.3127 260
334.3150 244
334.3172 267
334.3195 244
334.3217 263
334.3240 236
334.3262 259
334.3285 241
334.3307 291
334.3330 295
334.3352 329
334.3375 300
334.3397 296
334.3420 275
334.3442 282
334.3465 235
334.3487 226
334.3510 215
334.3532 234
334.3555 210
334.3577 229
334.3600 199
334.3622 227
334.3645 205
334.3667 209
334.3690 205
334.3712 230
334.3735 211
334.3757 225
334.3780 206
334.3802 237
334.3825 211
334.3847 231
334.3870 209
334.3892 235
334.3915 214
334.3937 236
334.3960 207
334.3983 227
334.4005 201
334.4028 226
334.4050 203
334.4073 225
334.4095 201
334.4118 210
334.4140 211
334.4163 231
334.4185 210
334.4208 208
334.4230 204
334.4253 223
334.4275 200
334.4298 223
334.4320 201
334.4343 228
334.4365 205
334.4388 210
334.4410 213
334.4433 230
334.4455 203
334.4478 223
334.4500 194
334.4523 222
334.4545 199
334.4568 223
334.4590 202
334.4613 225
334.4635 206
334.4658 232
334.4680 208
334.4703 229
334.4725 207
334.4748 233
334.4770 210
334.4793 225
334.4815 199
334.4838 206
334.4860 204
334.4883 232
334.4906 207
334.4928 206
334.4951 205
334.4973 231
334.4996 204
334.5018 229
334.5041 204
334.5063 225
334.5086 201
334.5108 205
334.5131 203
334.5153 227
334.5176 206
334.5198 230
334.5221 205
334.5243 230
334.5266 205
334.5288 225
334.5311 208
334.5333 229
334.5356 206
334.5378 234
334.5401 206
334.5423 230
334.5446 202
334.5468 220
334.5491 197
334.5513 221
334.5536 203
334.5558 211
334.5581 202
334.5603 226
334.5626 209
334.5649 210
334.5671 206
334.5694 227
334.5716 205
334.5739 229
334.5761 207
334.5784 232
334.5806 208
334.5829 209
334.5851 210
334.5874 237
334.5896 210
334.5919 228
334.5941 205
334.5964 231
334.5986 206
334.6009 225
334.6031 214
334.6054 234
334.6076 197
334.6099 219
334.6121 199
334.6144 223
334.6166 202
334.6189 226
334.6211 207
334.6234 226
334.6256 202
334.6279 207
334.6302 205
334.6324 226
334.6347 211
334.6369 213
334.6392 216
334.6414 240
334.6437 213
334.6459 241
334.6482 213
334.6504 239
334.6527 211
334.6549 212
334.6572 210
334.6594 239
334.6617 208
334.6639 225
334.6662 205
334.6684 228
334.6707 204
334.6729 220
334.6752 203
334.6774 222
334.6797 200
334.6819 226
334.6842 207
334.6864 235
334.6887 205
334.6910 229
334.6932 211
334.6955 230
334.6977 201
334.7000 206
334.7022 202
334.7045 220
334.7067 201
334.7090 202
334.7112 199
334.7135 224
334.7157 202
334.7180 231
334.7202 207
334.7225 233
334.7247 201
334.7270 199
334.7292 195
334.7315 218
334.7337 201
334.7360 224
334.7382 201
334.7405 228
334.7428 199
334.7450 224
334.7473 204
334.7495 223
334.7518 203
334.7540 232
334.7563 211
334.7585 235
334.7608 207
334.7630 228
334.7653 205
334.7675 222
334.7698 195
334.7720 199
334.7743 199
334.7765 226
334.7788 202
334.7810 201
334.7833 199
334.7855 228
334.7878 206
334.7901 231
334.7923 205
334.7946 228
334.7968 199
334.7991 202
334.8013 203
334.8036 222
334.8058 198
334.8081 218
334.8103 197
334.8126 226
334.8148 200
334.8171 222
334.8193 207
334.8216 233
334.8238 207
334.8261 228
334.8283 205
334.8306 226
334.8328 207
334.8351 234
334.8374 219
334.8396 235
334.8419 205
334.8441 210
334.8464 209
334.8486 228
334.8509 204
334.8531 211
334.8554 209
334.8576 230
334.8599 208
334.8621 232
334.8644 204
334.8666 231
334.8689 208
334.8711 205
334.8734 206
334.8756 229
334.8779 207
334.8802 223
334.8824 199
334.8847 230
334.8869 204
334.8892 224
334.8914 211
334.8937 231
334.8959 203
334.8982 235
334.9004 207
334.9027 228
334.9049 201
334.9072 224
334.9094 204
334.9117 222
334.9139 198
334.9162 208
334.9185 204
334.9207 227
334.9230 209
334.9252 217
334.9275 213
334.9297 232
334.9320 206
334.9342 232
334.9365 211
334.9387 240
334.9410 207
334.9432 203
334.9455 200
334.9477 219
334.9500 199
334.9522 218
334.9545 189
334.9567 221
334.9590 201
334.9613 222
334.9635 201
334.9658 218
334.9680 194
334.9703 225
334.9725 202
334.9748 224
334.9770 198
334.9793 226
334.9815 199
334.9838 220
334.9860 193
334.9883 201
334.9905 201
334.9928 218
334.9951 202
334.9973 207
334.9996 209
335.0018 234
335.0041 206
335.0063 228
335.0086 201
335.0108 222
335.0131 198
335.0153 203
335.0176 209
335.0198 236
335.0221 222
335.0243 253
335.0266 237
335.0288 269
335.0311 244
335.0334 265
335.0356 243
335.0379 256
335.0401 230
335.0424 253
335.0446 226
335.0469 244
335.0491 219
335.0514 245
335.0536 229
335.0559 260
335.0581 241
335.0604 249
335.0626 245
335.0649 261
335.0672 230
335.0694 229
335.0717 229
335.0739 253
335.0762 231
335.0784 266
335.0807 255
335.0829 304
335.0852 310
335.0874 356
335.0897 376
335.0919 402
335.0942 355
335.0964 356
335.0987 299
335.1010 310
335.1032 276
335.1055 295
335.1077 273
335.1100 298
335.1122 279
335.1145 352
335.1167 402
335.1190 524
335.1212 557
335.1235 612
335.1257 550
335.1280 518
335.1302 419
335.1325 381
335.1348 347
335.1370 366
335.1393 371
335.1415 422
335.1438 454
335.1460 483
335.1483 435
335.1505 426
335.1528 358
335.1550 362
335.1573 317
335.1595 311
335.1618 311
335.1641 338
335.1663 313
335.1686 336
335.1708 321
335.1731 399
335.1753 452
335.1776 590
335.1798 648
335.1821 694
335.1843 619
335.1866 593
335.1888 482
335.1911 457
335.1934 384
335.1956 401
335.1979 377
335.2001 422
335.2024 400
335.2046 402
335.2069 387
335.2091 415
335.2114 406
335.2136 452
335.2159 504
335.2181 573
335.2204 538
335.2227 532
335.2249 440
335.2272 421
335.2294 336
335.2317 308
335.2339 293
335.2362 310
335.2384 272
335.2407 288
335.2429 255
335.2452 285
335.2474 255
335.2497 285
335.2520 274
335.2542 303
335.2565 268
335.2587 289
335.2610 254
335.2632 269
335.2655 237
335.2677 267
335.2700 245
335.2722 260
335.2745 228
335.2767 225
335.2790 227
335.2813 250
335.2835 224
335.2858 231
335.2880 237
335.2903 268
335.2925 246
335.2948 268
335.2970 233
335.2993 249
335.3015 220
335.3038 219
335.3060 222
335.3083 249
335.3106 223
335.3128 238
335.3151 208
335.3173 233
335.3196 210
335.3218 239
335.3241 230
335.3263 256
335.3286 235
335.3308 256
335.3331 228
335.3354 253
335.3376 226
335.3399 250
335.3421 225
335.3444 239
335.3466 211
335.3489 218
335.3511 210
335.3534 232
335.3556 208
335.3579 205
335.3601 206
335.3624 226
335.3647 201
335.3669 226
335.3692 202
335.3714 222
335.3737 198
335.3759 200
335.3782 201
335.3804 226
335.3827 207
335.3849 230
335.3872 203
335.3895 233
335.3917 209
335.3940 228
335.3962 208
335.3985 234
335.4007 208
335.4030 234
335.4052 206
335.4075 231
335.4097 206
335.4120 229
335.4143 210
335.4165 225
335.4188 200
335.4210 204
335.4233 208
335.4255 236
335.4278 214
335.4300 210
335.4323 207
335.4345 227
335.4368 203
335.4391 229
335.4413 202
335.4436 227
335.4458 198
335.4481 201
335.4503 199
335.4526 221
335.4548 201
335.4571 225
335.4593 201
335.4616 227
335.4639 205
335.4661 222
335.4684 206
335.4706 225
335.4729 197
335.4751 221
335.4774 200
335.4796 224
335.4819 200
335.4841 228
335.4864 205
335.4887 226
335.4909 202
335.4932 210
335.4954 206
335.4977 230
335.4999 209
335.5022 205
335.5044 202
335.5067 223
335.5090 202
335.5112 224
335.5135 200
335.5157 223
335.5180 197
335.5202 199
335.5225 200
335.5247 219
335.5270 199
335.5292 222
335.5315 204
335.5338 235
335.5360 201
335.5383 218
335.5405 197
335.5428 221
335.5450 192
335.5473 219
335.5495 198
335.5518 220
335.5540 195
335.5563 218
335.5586 202
335.5608 220
335.5631 198
335.5653 210
335.5676 206
335.5698 230
335.5721 206
335.5743 206
335.5766 208
335.5789 230
335.5811 204
335.5834 224
335.5856 201
335.5879 227
335.5901 201
335.5924 200
335.5946 201
335.5969 224
335.5991 201
335.6014 226
335.6037 203
335.6059 231
335.6082 206
335.6104 225
335.6127 206
335.6149 222
335.6172 201
335.6194 233
335.6217 213
335.6240 237
335.6262 210
335.6285 237
335.6307 216
335.6330 235
335.6352 211
335.6375 217
335.6397 210
335.6420 236
335.6443 210
335.6465 210
335.6488 206
335.6510 229
335.6533 204
335.6555 238
335.6578 215
335.6600 244
335.6623 217
335.6646 218
335.6668 209
335.6691 233
335.6713 209
335.6736 228
335.6758 205
335.6781 235
335.6803 212
335.6826 234
335.6848 216
335.6871 237
335.6894 211
335.6916 232
335.6939 207
335.6961 225
335.6984 206
335.7006 234
335.7029 213
335.7051 236
335.7074 212
335.7097 213
335.7119 212
335.7142 230
335.7164 208
335.7187 210
335.7209 205
335.7232 220
335.7254 196
335.7277 221
335.7300 198
335.7322 228
335.7345 203
335.7367 204
335.7390 203
335.7412 223
335.7435 199
335.7457 223
335.7480 201
335.7503 226
335.7525 200
335.7548 222
335.7570 206
335.7593 226
335.7615 199
335.7638 227
335.7660 200
335.7683 226
335.7706 206
335.7728 234
335.7751 209
335.7773 223
335.7796 202
335.7818 205
335.7841 205
335.7863 224
335.7886 200
335.7909 199
335.7931 195
335.7954 210
335.7976 192
335.7999 215
335.8021 198
335.8044 227
335.8067 204
335.8089 204
335.8112 205
335.8134 234
335.8157 211
335.8179 223
335.8202 198
335.8224 224
335.8247 198
335.8270 222
335.8292 203
335.8315 221
335.8337 195
335.8360 221
335.8382 203
335.8405 229
335.8427 205
335.8450 224
335.8473 199
335.8495 219
335.8518 195
335.8540 204
335.8563 198
335.8585 214
335.8608 199
335.8630 200
335.8653 205
335.8676 226
335.8698 203
335.8721 226
335.8743 206
335.8766 230
335.8788 204
335.8811 207
335.8834 207
335.8856 228
335.8879 203
335.8901 219
335.8924 199
335.8946 221
335.8969 192
335.8991 214
335.9014 198
335.9037 221
335.9059 200
335.9082 227
335.9104 206
335.9127 222
335.9149 196
335.9172 218
335.9195 203
335.9217 219
335.9240 197
335.9262 203
335.9285 203
335.9307 225
335.9330 206
335.9352 203
335.9375 210
335.9398 232
335.9420 208
335.9443 229
335.9465 206
335.9488 231
335.9510 206
335.9533 208
335.9556 207
335.9578 227
335.9601 202
335.9623 224
335.9646 199
335.9668 231
335.9691 203
335.9713 220
335.9736 200
335.9759 222
335.9781 197
335.9804 227
335.9826 208
335.9849 228
335.9871 203
335.9894 226
335.9917 207
335.9939 227
335.9962 204
335.9984 212
336.0007 210
336.0029 233
336.0052 206
336.0074 208
336.0097 208
336.0120 229
336.0142 201
336.0165 223
336.0187 200
336.0210 232
336.0232 208
336.0255 207
336.0278 204
336.0300 229
336.0323 209
336.0345 230
336.0368 210
336.0390 236
336.0413 208
336.0436 225
336.0458 204
336.0481 221
336.0503 202
336.0526 229
336.0548 206
336.0571 230
336.0593 211
336.0616 242
336.0639 225
336.0661 246
336.0684 215
336.0706 219
336.0729 216
336.0751 235
336.0774 216
336.0797 222
336.0819 224
336.0842 246
336.0864 219
336.0887 256
336.0909 248
336.0932 280
336.0955 250
336.0977 250
336.1000 246
336.1022 270
336.1045 247
336.1067 267
336.1090 253
336.1113 306
336.1135 318
336.1158 388
336.1180 407
336.1203 453
336.1225 414
336.1248 430
336.1271 370
336.1293 361
336.1316 304
336.1338 318
336.1361 289
336.1383 310
336.1406 289
336.1429 307
336.1451 308
336.1474 334
336.1496 303
336.1519 292
336.1541 276
336.1564 288
336.1586 254
336.1609 276
336.1632 249
336.1654 271
336.1677 237
336.1699 236
336.1722 249
336.1744 298
336.1767 303
336.1790 363
336.1812 359
336.1835 400
336.1857 354
336.1880 357
336.1902 312
336.1925 313
336.1948 266
336.1970 285
336.1993 254
336.2015 277
336.2038 254
336.2060 283
336.2083 267
336.2106 297
336.2128 280
336.2151 294
336.2173 294
336.2196 317
336.2218 293
336.2241 296
336.2264 283
336.2286 296
336.2309 256
336.2331 271
336.2354 232
336.2376 255
336.2399 229
336.2422 230
336.2444 244
336.2467 276
336.2489 260
336.2512 283
336.2535 249
336.2557 277
336.2580 241
336.2602 253
336.2625 228
336.2647 243
336.2670 216
336.2693 236
336.2715 206
336.2738 228
336.2760 210
336.2783 238
336.2805 223
336.2828 243
336.2851 216
336.2873 221
336.2896 216
336.2918 238
336.2941 212
336.2963 209
336.2986 205
336.3009 232
336.3031 212
336.3054 233
336.3076 208
336.3099 235
336.3121 212
336.3144 212
336.3167 219
336.3189 260
336.3212 253
336.3234 287
336.3257 266
336.3279 289
336.3302 254
336.3325 263
336.3347 232
336.3370 244
336.3392 209
336.3415 236
336.3437 206
336.3460 225
336.3483 204
336.3505 232
336.3528 213
336.3550 231
336.3573 202
336.3596 208
336.3618 202
336.3641 222
336.3663 204
336.3686 201
336.3708 204
336.3731 226
336.3754 198
336.3776 218
336.3799 194
336.3821 222
336.3844 202
336.3866 210
336.3889 208
336.3912 236
336.3934 211
336.3957 229
336.3979 203
336.4002 227
336.4024 204
336.4047 221
336.4070 205
336.4092 225
336.4115 199
336.4137 229
336.4160 210
336.4183 231
336.4205 210
336.4228 236
336.4250 213
336.4273 227
336.4295 194
336.4318 205
336.4341 205
336.4363 231
336.4386 211
336.4408 209
336.4431 202
336.4453 227
336.4476 198
336.4499 219
336.4521 197
336.4544 225
336.4566 201
336.4589 200
336.4612 202
336.4634 229
336.4657 212
336.4679 238
336.4702 211
336.4724 232
336.4747 201
336.4770 223
336.4792 207
336.4815 233
336.4837 214
336.4860 236
336.4883 212
336.4905 236
336.4928 208
336.4950 229
336.4973 203
336.4995 221
336.5018 197
336.5041 203
336.5063 198
336.5086 222
336.5108 202
336.5131 200
336.5153 205
336.5176 231
336.5199 214
336.5221 240
336.5244 218
336.5266 240
336.5289 206
336.5312 203
336.5334 200
336.5357 220
336.5379 200
336.5402 224
336.5424 205
336.5447 233
336.5470 206
336.5492 230
336.5515 211
336.5537 228
336.5560 202
336.5583 233
336.5605 212
336.5628 238
336.5650 212
336.5673 234
336.5695 214
336.5718 234
336.5741 207
336.5763 209
336.5786 201
336.5808 223
336.5831 201
336.5854 206
336.5876 211
336.5899 230
336.5921 202
336.5944 229
336.5966 211
336.5989 237
336.6012 211
336.6034 208
336.6057 203
336.6079 229
336.6102 207
336.6125 230
336.6147 203
336.6170 228
336.6192 200
336.6215 223
336.6238 206
336.6260 234
336.6283 213
336.6305 241
336.6328 217
336.6350 240
336.6373 207
336.6396 230
336.6418 216
336.6441 233
336.6463 206
336.6486 208
336.6509 205
336.6531 233
336.6554 211
336.6576 213
336.6599 212
336.6621 232
336.6644 205
336.6667 230
336.6689 207
336.6712 231
336.6734 203
336.6757 206
336.6780 207
336.6802 235
336.6825 213
336.6847 243
336.6870 222
336.6893 246
336.6915 211
336.6938 229
336.6960 206
336.6983 230
336.7005 201
336.7028 227
336.7051 205
336.7073 223
336.7096 194
336.7118 219
336.7141 201
336.7164 224
336.7186 202
336.7209 213
336.7231 209
336.7254 230
336.7277 205
336.7299 202
336.7322 204
336.7344 228
336.7367 203
336.7389 225
336.7412 201
336.7435 223
336.7457 201
336.7480 205
336.7502 203
336.7525 226
336.7548 204
336.7570 222
336.7593 199
336.7615 226
336.7638 206
336.7661 229
336.7683 211
336.7706 224
336.7728 201
336.7751 240
336.7773 217
336.7796 237
336.7819 215
336.7841 236
336.7864 212
336.7886 228
336.7909 198
336.7932 207
336.7954 208
336.7977 230
336.7999 206
336.8022 201
336.8045 200
336.8067 222
336.8090 200
336.8112 222
336.8135 194
336.8158 218
336.8180 196
336.8203 204
336.8225 202
336.8248 220
336.8271 195
336.8293 213
336.8316 194
336.8338 221
336.8361 196
336.8383 219
336.8406 203
336.8429 225
336.8451 205
336.8474 229
336.8496 205
336.8519 226
336.8542 208
336.8564 235
336.8587 219
336.8609 242
336.8632 213
336.8655 216
336.8677 208
336.8700 229
336.8722 198
336.8745 193
336.8768 193
336.8790 217
336.8813 197
336.8835 224
336.8858 200
336.8881 224
336.8903 193
336.8926 196
336.8948 194
336.8971 218
336.8994 204
336.9016 228
336.9039 206
336.9061 237
336.9084 212
336.9106 232
336.9129 210
336.9152 227
336.9174 193
336.9197 212
336.9219 195
336.9242 221
336.9265 199
336.9287 223
336.9310 201
336.9332 219
336.9355 195
336.9378 204
336.9400 207
336.9423 232
336.9445 208
336.9468 204
336.9491 204
336.9513 225
336.9536 204
336.9558 230
336.9581 207
336.9604 233
336.9626 206
336.9649 207
336.9671 198
336.9694 225
336.9717 204
336.9739 227
336.9762 205
336.9784 226
336.9807 201
336.9830 220
336.9852 207
336.9875 228
336.9897 202
336.9920 230
336.9943 207
336.9965 224
336.9988 201
337.0010 230
337.0033 211
337.0056 225
337.0078 199
337.0101 201
337.0123 200
337.0146 221
337.0169 206
337.0191 210
337.0214 215
337.0236 239
337.0259 211
337.0282 237
337.0304 215
337.0327 242
337.0349 220
337.0372 221
337.0395 211
337.0417 236
337.0440 211
337.0462 238
337.0485 216
337.0508 247
337.0530 228
337.0553 264
337.0575 263
337.0598 297
337.0621 272
337.0643 300
337.0666 284
337.0688 326
337.0711 317
337.0734 357
337.0756 335
337.0779 350
337.0801 304
337.0824 304
337.0847 295
337.0869 313
337.0892 285
337.0914 282
337.0937 290
337.0960 327
337.0982 306
337.1005 342
337.1027 316
337.1050 339
337.1073 295
337.1095 280
337.1118 267
337.1140 297
337.1163 287
337.1186 342
337.1208 346
337.1231 404
337.1253 379
337.1276 395
337.1299 372
337.1321 416
337.1344 401
337.1366 444
337.1389 416
337.1412 428
337.1434 367
337.1457 366
337.1479 320
337.1502 340
337.1525 330
337.1547 393
337.1570 457
337.1592 531
337.1615 506
337.1638 482
337.1660 441
337.1683 437
337.1705 394
337.1728 439
337.1751 424
337.1773 454
337.1796 411
337.1818 401
337.1841 430
337.1864 635
337.1886 1037
337.1909 1931
337.1931 2867
337.1954 3746
337.1977 3834
337.1999 3607
337.2022 2899
337.2044 2268
337.2067 1513
337.2090 1135
337.2112 763
337.2135 610
337.2158 442
337.2180 402
337.2203 328
337.2225 346
337.2248 368
337.2271 520
337.2293 730
337.2316 1009
337.2338 1119
337.2361 1149
337.2384 1038
337.2406 902
337.2429 669
337.2451 561
337.2474 417
337.2497 375
337.2519 301
337.2542 275
337.2564 255
337.2587 266
337.2610 237
337.2632 254
337.2655 231
337.2677 268
337.2700 239
337.2723 269
337.2745 245
337.2768 264
337.2790 233
337.2813 258
337.2836 233
337.2858 254
337.2881 224
337.2904 239
337.2926 215
337.2949 235
337.2971 213
337.2994 229
337.3017 230
337.3039 258
337.3062 239
337.3084 241
337.3107 238
337.3130 259
337.3152 232
337.3175 249
337.3197 216
337.3220 239
337.3243 219
337.3265 223
337.3288 225
337.3310 248
337.3333 225
337.3356 245
337.3378 222
337.3401 247
337.3424 220
337.3446 238
337.3469 213
337.3491 235
337.3514 206
337.3537 234
337.3559 217
337.3582 237
337.3604 207
337.3627 231
337.3650 209
337.3672 232
337.3695 213
337.3717 217
337.3740 213
337.3763 229
337.3785 206
337.3808 204
337.3831 206
337.3853 232
337.3876 217
337.3898 243
337.3921 216
337.3944 237
337.3966 207
337.3989 205
337.4011 209
337.4034 236
337.4057 217
337.4079 236
337.4102 209
337.4124 238
337.4147 210
337.4170 233
337.4192 213
337.4215 234
337.4238 211
337.4260 238
337.4283 217
337.4305 242
337.4328 211
337.4351 232
337.4373 217
337.4396 235
337.4418 207
337.4441 215
337.4464 213
337.4486 241
337.4509 221
337.4531 217
337.4554 214
337.4577 237
337.4599 211
337.4622 230
337.4645 209
337.4667 236
337.4690 209
337.4712 208
337.4735 210
337.4758 233
337.4780 204
337.4803 227
337.4825 202
337.4848 229
337.4871 203
337.4893 233
337.4916 216
337.4939 235
337.4961 210
337.4984 238
337.5006 216
337.5029 235
337.5052 206
337.5074 232
337.5097 214
337.5119 232
337.5142 209
337.5165 211
337.5187 205
337.5210 227
337.5233 204
337.5255 206
337.5278 203
337.5300 230
337.5323 205
337.5346 230
337.5368 205
337.5391 229
337.5413 208
337.5436 206
337.5459 208
337.5481 237
337.5504 215
337.5527 230
337.5549 202
337.5572 228
337.5594 200
337.5617 220
337.5640 206
337.5662 231
337.5685 208
337.5707 234
337.5730 213
337.5753 238
337.5775 216
337.5798 236
337.5821 217
337.5843 241
337.5866 210
337.5888 214
337.5911 209
337.5934 236
337.5956 209
337.5979 206
337.6002 202
337.6024 227
337.6047 204
337.6069 232
337.6092 214
337.6115 242
337.6137 214
337.6160 209
337.6182 205
337.6205 225
337.6228 197
337.6250 214
337.6273 204
337.6296 235
337.6318 213
337.6341 234
337.6363 216
337.6386 241
337.6409 212
337.6431 237
337.6454 217
337.6477 243
337.6499 219
337.6522 246
337.6544 231
337.6567 252
337.6590 227
337.6612 232
337.6635 226
337.6657 248
337.6680 218
337.6703 217
337.6725 215
337.6748 234
337.6771 211
337.6793 236
337.6816 205
337.6838 232
337.6861 202
337.6884 200
337.6906 201
337.6929 228
337.6952 205
337.6974 228
337.6997 209
337.7019 236
337.7042 210
337.7065 231
337.7087 209
337.7110 235
337.7133 212
337.7155 238
337.7178 210
337.7200 226
337.7223 199
337.7246 223
337.7268 202
337.7291 225
337.7314 204
337.7336 216
337.7359 213
337.7381 235
337.7404 209
337.7427 203
337.7449 198
337.7472 217
337.7494 198
337.7517 232
337.7540 209
337.7562 239
337.7585 208
337.7608 208
337.7630 211
337.7653 232
337.7675 204
337.7698 220
337.7721 198
337.7743 231
337.7766 199
337.7789 222
337.7811 207
337.7834 231
337.7856 201
337.7879 230
337.7902 208
337.7924 232
337.7947 206
337.7970 227
337.7992 202
337.8015 221
337.8037 197
337.8060 202
337.8083 204
337.8105 228
337.8128 204
337.8151 202
337.8173 206
337.8196 226
337.8218 201
337.8241 227
337.8264 205
337.8286 234
337.8309 205
337.8332 209
337.8354 211
337.8377 232
337.8399 213
337.8422 229
337.8445 210
337.8467 238
337.8490 211
337.8513 234
337.8535 218
337.8558 235
337.8580 200
337.8603 221
337.8626 194
337.8648 222
337.8671 205
337.8694 232
337.8716 213
337.8739 235
337.8762 207
337.8784 214
337.8807 209
337.8829 230
337.8852 208
337.8875 204
337.8897 205
337.8920 224
337.8943 204
337.8965 232
337.8988 207
337.9010 235
337.9033 206
337.9056 203
337.9078 201
337.9101 225
337.9124 200
337.9146 221
337.9169 196
337.9191 231
337.9214 209
337.9237 228
337.9259 209
337.9282 235
337.9305 207
337.9327 232
337.9350 210
337.9372 230
337.9395 211
337.9418 235
337.9440 207
337.9463 226
337.9486 199
337.9508 209
337.9531 211
337.9554 238
337.9576 216
337.9599 218
337.9621 212
337.9644 231
337.9667 208
337.9689 227
337.9712 203
337.9735 230
337.9757 203
337.9780 205
337.9802 206
337.9825 232
337.9848 212
337.9870 231
337.9893 207
337.9916 239
337.9938 210
337.9961 233
337.9984 213
338.0006 235
338.0029 205
338.0051 232
338.0074 209
338.0097 231
338.0119 211
338.0142 233
338.0165 213
338.0187 232
338.0210 203
338.0232 210
338.0255 206
338.0278 230
338.0300 211
338.0323 213
338.0346 206
338.0368 227
338.0391 209
338.0414 234
338.0436 213
338.0459 234
338.0481 206
338.0504 202
338.0527 195
338.0549 222
338.0572 203
338.0595 230
338.0617 211
338.0640 242
338.0662 220
338.0685 248
338.0708 232
338.0730 261
338.0753 236
338.0776 264
338.0798 241
338.0821 260
338.0844 231
338.0866 249
338.0889 225
338.0911 241
338.0934 217
338.0957 226
338.0979 233
338.1002 266
338.1025 243
338.1047 237
338.1070 244
338.1093 268
338.1115 241
338.1138 267
338.1160 255
338.1183 295
338.1206 280
338.1228 301
338.1251 356
338.1274 493
338.1296 628
338.1319 816
338.1342 856
338.1364 883
338.1387 751
338.1409 673
338.1432 527
338.1455 462
338.1477 367
338.1500 372
338.1523 341
338.1545 381
338.1568 362
338.1591 399
338.1613 374
338.1636 382
338.1658 332
338.1681 318
338.1704 299
338.1726 306
338.1749 263
338.1772 263
338.1794 265
338.1817 279
338.1840 254
338.1862 289
338.1885 294
338.1907 396
338.1930 491
338.1953 671
338.1975 844
338.1998 995
338.2021 953
338.2043 897
338.2066 716
338.2089 618
338.2111 456
338.2134 401
338.2156 320
338.2179 308
338.2202 257
338.2224 273
338.2247 253
338.2270 293
338.2292 295
338.2315 358
338.2338 384
338.2360 451
338.2383 441
338.2406 444
338.2428 411
338.2451 402
338.2473 329
338.2496 297
338.2519 268
338.2541 276
338.2564 242
338.2587 265
338.2609 249
338.2632 279
338.2655 255
338.2677 252
338.2700 249
338.2722 264
338.2745 227
338.2768 242
338.2790 216
338.2813 241
338.2836 206
338.2858 225
338.2881 204
338.2904 227
338.2926 205
338.2949 235
338.2972 214
338.2994 239
338.3017 219
338.3039 245
338.3062 224
338.3085 244
338.3107 216
338.3130 222
338.3153 219
338.3175 245
338.3198 224
338.3221 220
338.3243 221
338.3266 269
338.3289 303
338.3311 506
338.3334 800
338.3356 1271
338.3379 1568
338.3402 1729
338.3424 1636
338.3447 1441
338.3470 1067
338.3492 833
338.3515 566
338.3538 465
338.3560 338
338.3583 307
338.3606 250
338.3628 252
338.3651 220
338.3673 240
338.3696 216
338.3719 238
338.3741 209
338.3764 233
338.3787 212
338.3809 231
338.3832 207
338.3855 219
338.3877 218
338.3900 239
338.3923 213
338.3945 213
338.3968 206
338.3990 227
338.4013 204
338.4036 233
338.4058 211
338.4081 241
338.4104 212
338.4126 212
338.4149 208
338.4172 232
338.4194 208
338.4217 229
338.4240 203
338.4262 234
338.4285 213
338.4308 238
338.4330 223
338.4353 243
338.4375 218
338.4398 244
338.4421 219
338.4443 236
338.4466 203
338.4489 229
338.4511 212
338.4534 236
338.4557 212
338.4579 215
338.4602 210
338.4625 232
338.4647 208
338.4670 205
338.4693 203
338.4715 228
338.4738 208
338.4760 231
338.4783 204
338.4806 227
338.4828 203
338.4851 208
338.4874 208
338.4896 233
338.4919 208
338.4942 227
338.4964 204
338.4987 238
338.5010 209
338.5032 231
338.5055 211
338.5078 232
338.5100 205
338.5123 230
338.5145 211
338.5168 231
338.5191 208
338.5213 232
338.5236 215
338.5259 238
338.5281 202
338.5304 203
338.5327 202
338.5349 227
338.5372 211
338.5395 213
338.5417 211
338.5440 233
338.5463 214
338.5485 238
338.5508 214
338.5531 238
338.5553 203
338.5576 200
338.5598 203
338.5621 229
338.5644 205
338.5666 227
338.5689 208
338.5712 241
338.5734 212
338.5757 233
338.5780 210
338.5802 230
338.5825 205
338.5848 237
338.5870 212
338.5893 240
338.5916 216
338.5938 239
338.5961 221
338.5984 235
338.6006 211
338.6029 220
338.6051 212
338.6074 230
338.6097 204
338.6119 208
338.6142 204
338.6165 228
338.6187 204
338.6210 226
338.6233 205
338.6255 226
338.6278 200
338.6301 198
338.6323 203
338.6346 230
338.6369 213
338.6391 233
338.6414 211
338.6437 236
338.6459 207
338.6482 229
338.6505 205
338.6527 228
338.6550 207
338.6573 235
338.6595 214
338.6618 236
338.6640 210
338.6663 236
338.6686 218
338.6708 235
338.6731 215
338.6754 217
338.6776 211
338.6799 233
338.6822 211
338.6844 209
338.6867 205
338.6890 230
338.6912 207
338.6935 233
338.6958 212
338.6980 233
338.7003 205
338.7026 206
338.7048 212
338.7071 236
338.7094 208
338.7116 227
338.7139 203
338.7162 230
338.7184 203
338.7207 224
338.7230 205
338.7252 227
338.7275 203
338.7297 228
338.7320 203
338.7343 225
338.7365 202
338.7388 227
338.7411 203
338.7433 224
338.7456 207
338.7479 209
338.7501 200
338.7524 225
338.7547 202
338.7569 204
338.7592 208
338.7615 227
338.7637 210
338.7660 234
338.7683 208
338.7705 238
338.7728 215
338.7751 220
338.7773 218
338.7796 239
338.7819 214
338.7841 233
338.7864 200
338.7887 223
338.7909 195
338.7932 215
338.7955 198
338.7977 226
338.8000 205
338.8023 229
338.8045 206
338.8068 230
338.8090 201
338.8113 228
338.8136 210
338.8158 228
338.8181 196
338.8204 199
338.8226 198
338.8249 221
338.8272 201
338.8294 204
338.8317 209
338.8340 229
338.8362 202
338.8385 228
338.8408 206
338.8430 232
338.8453 197
338.8476 194
338.8498 194
338.8521 221
338.8544 203
338.8566 220
338.8589 198
338.8612 226
338.8634 198
338.8657 219
338.8680 207
338.8702 228
338.8725 200
338.8748 225
338.8770 206
338.8793 228
338.8816 208
338.8838 231
338.8861 208
338.8884 225
338.8906 201
338.8929 206
338.8952 203
338.8974 227
338.8997 206
338.9020 212
338.9042 211
338.9065 233
338.9088 206
338.9110 226
338.9133 200
338.9156 227
338.9178 200
338.9201 200
338.9224 199
338.9246 221
338.9269 200
338.9291 222
338.9314 202
338.9337 231
338.9359 208
338.9382 226
338.9405 208
338.9427 234
338.9450 211
338.9473 237
338.9495 211
338.9518 234
338.9541 208
338.9563 231
338.9586 210
338.9609 228
338.9631 200
338.9654 206
338.9677 202
338.9699 226
338.9722 205
338.9745 206
338.9767 208
338.9790 231
338.9813 204
338.9835 231
338.9858 204
338.9881 234
338.9903 205
338.9926 207
338.9949 210
338.9971 238
338.9994 215
339.0017 235
339.0039 210
339.0062 243
339.0085 213
339.0107 239
339.0130 212
339.0153 233
339.0175 198
339.0198 221
339.0221 199
339.0243 221
339.0266 202
339.0289 233
339.0311 228
339.0334 248
339.0357 226
339.0379 231
339.0402 224
339.0425 248
339.0447 226
339.0470 232
339.0493 233
339.0515 262
339.0538 237
339.0561 270
339.0583 245
339.0606 268
339.0629 246
339.0651 251
339.0674 276
339.0697 342
339.0719 364
339.0742 428
339.0765 414
339.0787 427
339.0810 359
339.0833 353
339.0855 301
339.0878 308
339.0901 267
339.0923 285
339.0946 254
339.0969 282
339.0991 261
339.1014 296
339.1037 290
339.1059 331
339.1082 382
339.1105 606
339.1127 948
339.1150 1393
339.1173 1603
339.1195 1644
339.1218 1472
339.1241 1271
339.1263 941
339.1286 799
339.1309 661
339.1331 730
339.1354 763
339.1377 827
339.1399 817
339.1422 787
339.1445 647
339.1467 588
339.1490 479
339.1513 503
339.1535 474
339.1558 514
339.1581 486
339.1603 501
339.1626 452
339.1649 540
339.1672 714
339.1694 1211
339.1717 1760
339.1740 2367
339.1762 2534
339.1785 2446
339.1808 1981
339.1830 1567
339.1853 1152
339.1876 927
339.1898 707
339.1921 609
339.1944 537
339.1966 521
339.1989 460
339.2012 487
339.2034 476
339.2057 571
339.2080 632
339.2102 747
339.2125 819
339.2148 849
339.2170 749
339.2193 678
339.2216 529
339.2238 478
339.2261 382
339.2284 366
339.2306 315
339.2329 314
339.2352 272
339.2374 300
339.2397 272
339.2420 305
339.2442 290
339.2465 332
339.2488 324
339.2510 343
339.2533 295
339.2556 286
339.2578 266
339.2601 282
339.2624 252
339.2646 251
339.2669 245
339.2692 265
339.2714 232
339.2737 264
339.2760 241
339.2782 308
339.2805 359
339.2828 470
339.2850 566
339.2873 640
339.2896 592
339.2919 563
339.2941 455
339.2964 415
339.2987 319
339.3009 305
339.3032 257
339.3055 260
339.3077 220
339.3100 243
339.3123 217
339.3145 247
339.3168 219
339.3191 252
339.3213 235
339.3236 255
339.3259 232
339.3281 239
339.3304 241
339.3327 290
339.3349 315
339.3372 402
339.3395 507
339.3417 620
339.3440 618
339.3463 618
339.3485 507
339.3508 452
339.3531 345
339.3553 301
339.3576 269
339.3599 276
339.3621 238
339.3644 251
339.3667 218
339.3689 236
339.3712 204
339.3735 226
339.3758 210
339.3780 229
339.3803 206
339.3826 237
339.3848 220
339.3871 243
339.3894 216
339.3916 238
339.3939 219
339.3962 238
339.3984 208
339.4007 210
339.4030 208
339.4052 230
339.4075 209
339.4098 211
339.4120 214
339.4143 243
339.4166 221
339.4188 250
339.4211 226
339.4234 248
339.4256 215
339.4279 217
339.4302 209
339.4324 237
339.4347 217
339.4370 239
339.4393 214
339.4415 245
339.4438 217
339.4461 238
339.4483 214
339.4506 235
339.4529 211
339.4551 236
339.4574 211
339.4597 240
339.4619 223
339.4642 244
339.4665 219
339.4687 240
339.4710 215
339.4733 215
339.4755 210
339.4778 237
339.4801 212
339.4823 215
339.4846 212
339.4869 233
339.4892 208
339.4914 234
339.4937 213
339.4960 242
339.4982 212
339.5005 216
339.5028 213
339.5050 243
339.5073 218
339.5096 245
339.5118 218
339.5141 244
339.5164 211
339.5186 231
339.5209 206
339.5232 231
339.5254 202
339.5277 229
339.5300 211
339.5322 241
339.5345 213
339.5368 239
339.5391 217
339.5413 239
339.5436 211
339.5459 219
339.5481 212
339.5504 229
339.5527 206
339.5549 208
339.5572 206
339.5595 229
339.5617 200
339.5640 223
339.5663 208
339.5685 239
339.5708 216
339.5731 219
339.5753 219
339.5776 250
339.5799 228
339.5822 248
339.5844 216
339.5867 238
339.5890 209
339.5912 229
339.5935 207
339.5958 231
339.5980 210
339.6003 239
339.6026 211
339.6048 232
339.6071 203
339.6094 226
339.6116 206
339.6139 228
339.6162 206
339.6184 216
339.6207 218
339.6230 239
339.6253 214
339.6275 215
339.6298 208
339.6321 234
339.6343 208
339.6366 233
339.6389 211
339.6411 240
339.6434 209
339.6457 210
339.6479 207
339.6502 236
339.6525 214
339.6547 233
339.6570 209
339.6593 236
339.6616 209
339.6638 235
339.6661 221
339.6684 240
339.6706 220
339.6729 242
339.6752 209
339.6774 232
339.6797 204
339.6820 227
339.6842 208
339.6865 232
339.6888 203
339.6910 213
339.6933 210
339.6956 239
339.6979 218
339.7001 221
339.7024 214
339.7047 237
339.7069 210
339.7092 237
339.7115 210
339.7137 231
339.7160 207
339.7183 210
339.7205 207
339.7228 230
339.7251 203
339.7273 225
339.7296 204
339.7319 233
339.7342 205
339.7364 227
339.7387 211
339.7410 232
339.7432 208
339.7455 234
339.7478 207
339.7500 230
339.7523 202
339.7546 227
339.7568 204
339.7591 222
339.7614 197
339.7637 207
339.7659 205
339.7682 231
339.7705 206
339.7727 204
339.7750 205
339.7773 230
339.7795 204
339.7818 228
339.7841 209
339.7863 237
339.7886 212
339.7909 207
339.7931 205
339.7954 230
339.7977 211
339.8000 232
339.8022 207
339.8045 235
339.8068 201
339.8090 224
339.8113 207
339.8136 236
339.8158 209
339.8181 236
339.8204 208
339.8226 227
339.8249 203
339.8272 224
339.8295 203
339.8317 218
339.8340 196
339.8363 201
339.8385 201
339.8408 225
339.8431 208
339.8453 208
339.8476 208
339.8499 235
339.8522 215
339.8544 234
339.8567 203
339.8590 229
339.8612 206
339.8635 201
339.8658 201
339.8680 225
339.8703 204
339.8726 229
339.8748 207
339.8771 236
339.8794 211
339.8817 229
339.8839 210
339.8862 236
339.8885 213
339.8907 233
339.8930 205
339.8953 228
339.8975 196
339.8998 216
339.9021 201
339.9043 223
339.9066 201
339.9089 215
339.9112 209
339.9134 234
339.9157 206
339.9180 207
339.9202 207
339.9225 234
339.9248 210
339.9270 236
339.9293 208
339.9316 229
339.9339 199
339.9361 201
339.9384 201
339.9407 223
339.9429 202
339.9452 228
339.9475 205
339.9497 228
339.9520 197
339.9543 218
339.9565 204
339.9588 227
339.9611 206
339.9634 227
339.9656 200
339.9679 223
339.9702 199
339.9724 225
339.9747 206
339.9770 230
339.9792 206
339.9815 211
339.9838 207
339.9861 229
339.9883 208
339.9906 210
339.9929 206
339.9951 229
339.9974 210
339.9997 235
340.0019 209
340.0042 228
340.0065 199
340.0088 202
340.0110 203
340.0133 227
340.0156 208
340.0178 226
340.0201 204
340.0224 229
340.0246 204
340.0269 223
340.0292 206
340.0315 233
340.0337 206
340.0360 232
340.0383 211
340.0405 231
340.0428 200
340.0451 228
340.0473 217
340.0496 237
340.0519 213
340.0542 220
340.0564 218
340.0587 242
340.0610 222
340.0632 218
340.0655 220
340.0678 245
340.0700 220
340.0723 252
340.0746 237
340.0769 269
340.0791 249
340.0814 250
340.0837 242
340.0859 259
340.0882 228
340.0905 247
340.0927 224
340.0950 252
340.0973 232
340.0996 249
340.1018 227
340.1041 253
340.1064 226
340.1086 258
340.1109 254
340.1132 327
340.1154 377
340.1177 512
340.1200 573
340.1223 630
340.1245 556
340.1268 500
340.1291 429
340.1313 409
340.1336 357
340.1359 351
340.1381 357
340.1404 386
340.1427 354
340.1450 375
340.1472 339
340.1495 363
340.1518 331
340.1540 337
340.1563 340
340.1586 366
340.1609 326
340.1631 337
340.1654 298
340.1677 345
340.1699 349
340.1722 447
340.1745 523
340.1767 652
340.1790 664
340.1813 677
340.1836 583
340.1858 534
340.1881 422
340.1904 397
340.1926 331
340.1949 328
340.1972 278
340.1995 282
340.2017 282
340.2040 321
340.2063 315
340.2085 337
340.2108 348
340.2131 388
340.2153 370
340.2176 399
340.2199 362
340.2222 380
340.2244 344
340.2267 330
340.2290 312
340.2312 317
340.2335 280
340.2358 308
340.2381 310
340.2403 407
340.2426 458
340.2449 552
340.2471 549
340.2494 551
340.2517 457
340.2539 431
340.2562 347
340.2585 329
340.2608 275
340.2630 286
340.2653 253
340.2676 263
340.2698 220
340.2721 221
340.2744 217
340.2767 241
340.2789 230
340.2812 240
340.2835 254
340.2857 307
340.2880 308
340.2903 346
340.2925 314
340.2948 328
340.2971 274
340.2994 254
340.3016 231
340.3039 253
340.3062 222
340.3084 246
340.3107 226
340.3130 263
340.3153 249
340.3175 286
340.3198 276
340.3221 292
340.3243 256
340.3266 270
340.3289 233
340.3312 246
340.3334 214
340.3357 238
340.3380 224
340.3402 253
340.3425 240
340.3448 269
340.3471 291
340.3493 348
340.3516 367
340.3539 406
340.3561 411
340.3584 419
340.3607 353
340.3629 341
340.3652 277
340.3675 275
340.3698 226
340.3720 212
340.3743 209
340.3766 236
340.3788 220
340.3811 252
340.3834 258
340.3857 354
340.3879 404
340.3902 505
340.3925 514
340.3947 523
340.3970 435
340.3993 410
340.4016 320
340.4038 308
340.4061 252
340.4084 262
340.4106 223
340.4129 235
340.4152 203
340.4175 206
340.4197 199
340.4220 225
340.4243 204
340.4265 206
340.4288 206
340.4311 232
340.4334 214
340.4356 236
340.4379 212
340.4402 234
340.4424 208
340.4447 205
340.4470 201
340.4493 233
340.4515 214
340.4538 233
340.4561 208
340.4583 233
340.4606 206
340.4629 230
340.4652 214
340.4674 236
340.4697 211
340.4720 233
340.4742 210
340.4765 238
340.4788 215
340.4811 236
340.4833 217
340.4856 241
340.4879 213
340.4901 215
340.4924 207
340.4947 226
340.4970 210
340.4992 211
340.5015 209
340.5038 231
340.5060 204
340.5083 230
340.5106 211
340.5129 238
340.5151 210
340.5174 213
340.5197 214
340.5219 235
340.5242 208
340.5265 227
340.5288 202
340.5310 233
340.5333 209
340.5356 230
340.5378 213
340.5401 236
340.5424 207
340.5447 233
340.5469 210
340.5492 230
340.5515 201
340.5537 227
340.5560 211
340.5583 228
340.5606 205
340.5628 213
340.5651 204
340.5674 226
340.5696 204
340.5719 206
340.5742 205
340.5765 238
340.5787 214
340.5810 239
340.5833 213
340.5855 239
340.5878 210
340.5901 207
340.5924 204
340.5946 229
340.5969 204
340.5992 223
340.6015 201
340.6037 229
340.6060 202
340.6083 228
340.6105 215
340.6128 233
340.6151 208
340.6174 236
340.6196 216
340.6219 241
340.6242 218
340.6264 243
340.6287 220
340.6310 238
340.6333 205
340.6355 215
340.6378 214
340.6401 234
340.6423 207
340.6446 205
340.6469 202
340.6492 225
340.6514 207
340.6537 232
340.6560 213
340.6582 246
340.6605 236
340.6628 250
340.6651 249
340.6673 268
340.6696 235
340.6719 247
340.6742 214
340.6764 238
340.6787 205
340.6810 228
340.6832 214
340.6855 240
340.6878 215
340.6901 240
340.6923 207
340.6946 225
340.6969 204
340.6991 230
340.7014 216
340.7037 238
340.7060 213
340.7082 217
340.7105 214
340.7128 234
340.7151 209
340.7173 208
340.7196 203
340.7219 226
340.7241 202
340.7264 228
340.7287 202
340.7310 225
340.7332 196
340.7355 196
340.7378 203
340.7400 229
340.7423 209
340.7446 228
340.7469 200
340.7491 223
340.7514 205
340.7537 230
340.7560 220
340.7582 240
340.7605 214
340.7628 239
340.7650 214
340.7673 232
340.7696 208
340.7719 232
340.7741 208
340.7764 225
340.7787 200
340.7810 204
340.7832 205
340.7855 233
340.7878 202
340.7900 199
340.7923 196
340.7946 216
340.7969 192
340.7991 221
340.8014 201
340.8037 226
340.8059 202
340.8082 203
340.8105 207
340.8128 230
340.8150 209
340.8173 229
340.8196 200
340.8219 225
340.8241 202
340.8264 224
340.8287 206
340.8309 227
340.8332 201
340.8355 229
340.8378 199
340.8400 222
340.8423 198
340.8446 222
340.8469 202
340.8491 230
340.8514 205
340.8537 212
340.8559 209
340.8582 231
340.8605 208
340.8628 206
340.8650 201
340.8673 223
340.8696 204
340.8719 230
340.8741 205
340.8764 226
340.8787 207
340.8809 205
340.8832 206
340.8855 231
340.8878 210
340.8900 230
340.8923 208
340.8946 238
340.8969 211
340.8991 228
340.9014 203
340.9037 224
340.9059 198
340.9082 223
340.9105 203
340.9128 221
340.9150 199
340.9173 225
340.9196 201
340.9219 224
340.9241 198
340.9264 202
340.9287 199
340.9309 220
340.9332 202
340.9355 205
340.9378 199
340.9400 222
340.9423 202
340.9446 232
340.9469 204
340.9491 233
340.9514 209
340.9537 207
340.9560 209
340.9582 223
340.9605 200
340.9628 224
340.9650 201
340.9673 226
340.9696 204
340.9719 227
340.9741 205
340.9764 229
340.9787 199
340.9810 224
340.9832 198
340.9855 225
340.9878 202
340.9900 226
340.9923 212
340.9946 236
340.9969 211
340.9991 217
341.0014 216
341.0037 246
341.0060 231
341.0082 241
341.0105 259
341.0128 309
341.0151 299
341.0173 336
341.0196 304
341.0219 323
341.0241 278
341.0264 257
341.0287 243
341.0310 264
341.0332 235
341.0355 254
341.0378 223
341.0401 245
341.0423 213
341.0446 237
341.0469 223
341.0492 252
341.0514 235
341.0537 269
341.0560 242
341.0582 260
341.0605 236
341.0628 265
341.0651 261
341.0673 311
341.0696 310
341.0719 344
341.0742 343
341.0764 358
341.0787 326
341.0810 334
341.0833 377
341.0855 492
341.0878 551
341.0901 666
341.0923 652
341.0946 647
341.0969 532
341.0992 466
341.1014 399
341.1037 387
341.1060 349
341.1083 418
341.1105 477
341.1128 625
341.1151 673
341.1174 741
341.1196 691
341.1219 659
341.1242 547
341.1265 540
341.1287 484
341.1310 504
341.1333 465
341.1355 478
341.1378 430
341.1401 432
341.1424 365
341.1446 371
341.1469 410
341.1492 514
341.1515 571
341.1537 644
341.1560 659
341.1583 670
341.1606 612
341.1628 704
341.1651 832
341.1674 1224
341.1697 1547
341.1719 1836
341.1742 1845
341.1765 1722
341.1787 1387
341.1810 1234
341.1833 1109
341.1856 1378
341.1878 1637
341.1901 1983
341.1924 2012
341.1947 1881
341.1969 1488
341.1992 1230
341.2015 869
341.2038 705
341.2060 524
341.2083 474
341.2106 395
341.2129 384
341.2151 330
341.2174 337
341.2197 381
341.2220 552
341.2242 782
341.2265 1130
341.2288 1396
341.2310 1529
341.2333 1373
341.2356 1229
341.2379 931
341.2401 775
341.2424 568
341.2447 471
341.2470 414
341.2492 404
341.2515 348
341.2538 359
341.2561 332
341.2583 392
341.2606 404
341.2629 468
341.2652 457
341.2674 457
341.2697 388
341.2720 380
341.2743 312
341.2765 312
341.2788 269
341.2811 288
341.2833 259
341.2856 280
341.2879 250
341.2902 258
341.2924 281
341.2947 383
341.2970 494
341.2993 676
341.3015 819
341.3038 905
341.3061 818
341.3084 752
341.3106 583
341.3129 506
341.3152 385
341.3175 327
341.3197 294
341.3220 298
341.3243 258
341.3266 271
341.3288 233
341.3311 252
341.3334 220
341.3357 247
341.3379 228
341.3402 249
341.3425 228
341.3448 257
341.3470 233
341.3493 265
341.3516 249
341.3539 285
341.3561 276
341.3584 307
341.3607 280
341.3629 275
341.3652 260
341.3675 268
341.3698 230
341.3720 222
341.3743 221
341.3766 238
341.3789 216
341.3811 243
341.3834 221
341.3857 253
341.3880 233
341.3902 260
341.3925 279
341.3948 319
341.3971 293
341.3993 307
341.4016 271
341.4039 286
341.4062 240
341.4084 250
341.4107 220
341.4130 243
341.4153 221
341.4175 250
341.4198 219
341.4221 241
341.4244 210
341.4266 236
341.4289 215
341.4312 235
341.4335 208
341.4357 215
341.4380 214
341.4403 240
341.4426 212
341.4448 210
341.4471 206
341.4494 228
341.4517 204
341.4539 236
341.4562 217
341.4585 244
341.4608 217
341.4630 216
341.4653 211
341.4676 230
341.4699 211
341.4721 236
341.4744 214
341.4767 243
341.4790 211
341.4812 232
341.4835 221
341.4858 249
341.4881 221
341.4903 240
341.4926 215
341.4949 237
341.4972 212
341.4994 237
341.5017 217
341.5040 240
341.5062 209
341.5085 215
341.5108 213
341.5131 239
341.5153 214
341.5176 214
341.5199 211
341.5222 235
341.5244 214
341.5267 241
341.5290 217
341.5313 235
341.5335 206
341.5358 204
341.5381 211
341.5404 235
341.5426 215
341.5449 246
341.5472 214
341.5495 239
341.5517 213
341.5540 238
341.5563 223
341.5586 247
341.5608 212
341.5631 238
341.5654 217
341.5677 235
341.5699 208
341.5722 237
341.5745 218
341.5768 234
341.5790 207
341.5813 215
341.5836 207
341.5859 231
341.5882 211
341.5904 211
341.5927 208
341.5950 234
341.5973 207
341.5995 231
341.6018 210
341.6041 233
341.6064 207
341.6086 210
341.6109 211
341.6132 241
341.6155 223
341.6177 244
341.6200 219
341.6223 248
341.6246 217
341.6268 236
341.6291 215
341.6314 240
341.6337 218
341.6359 246
341.6382 225
341.6405 249
341.6428 221
341.6450 241
341.6473 222
341.6496 240
341.6519 213
341.6541 219
341.6564 217
341.6587 246
341.6610 230
341.6632 235
341.6655 233
341.6678 250
341.6701 225
341.6723 245
341.6746 222
341.6769 249
341.6792 219
341.6814 216
341.6837 215
341.6860 238
341.6883 212
341.6905 232
341.6928 210
341.6951 235
341.6974 209
341.6996 233
341.7019 217
341.7042 247
341.7065 215
341.7087 243
341.7110 218
341.7133 239
341.7156 213
341.7178 235
341.7201 213
341.7224 231
341.7247 207
341.7269 213
341.7292 207
341.7315 224
341.7338 207
341.7361 213
341.7383 217
341.7406 233
341.7429 205
341.7452 232
341.7474 212
341.7497 241
341.7520 215
341.7543 218
341.7565 206
341.7588 229
341.7611 204
341.7634 223
341.7656 202
341.7679 231
341.7702 206
341.7725 224
341.7747 208
341.7770 229
341.7793 205
341.7816 228
341.7838 205
341.7861 232
341.7884 207
341.7907 229
341.7929 212
341.7952 232
341.7975 201
341.7998 205
341.8020 197
341.8043 220
341.8066 203
341.8089 204
341.8112 204
341.8134 230
341.8157 208
341.8180 229
341.8203 204
341.8225 229
341.8248 205
341.8271 210
341.8294 210
341.8316 232
341.8339 206
341.8362 227
341.8385 202
341.8407 221
341.8430 194
341.8453 211
341.8476 197
341.8498 221
341.8521 196
341.8544 225
341.8567 202
341.8589 223
341.8612 206
341.8635 233
341.8658 211
341.8681 230
341.8703 204
341.8726 217
341.8749 209
341.8772 232
341.8794 203
341.8817 204
341.8840 208
341.8863 227
341.8885 205
341.8908 226
341.8931 202
341.8954 220
341.8976 196
341.8999 195
341.9022 193
341.9045 219
341.9067 199
341.9090 224
341.9113 195
341.9136 227
341.9158 201
341.9181 222
341.9204 201
341.9227 222
341.9250 190
341.9272 223
341.9295 210
341.9318 237
341.9341 211
341.9363 228
341.9386 208
341.9409 229
341.9432 201
341.9454 202
341.9477 195
341.9500 217
341.9523 201
341.9545 203
341.9568 204
341.9591 230
341.9614 213
341.9637 233
341.9659 210
341.9682 230
341.9705 197
341.9728 197
341.9750 199
341.9773 225
341.9796 203
341.9819 227
341.9841 202
341.9864 233
341.9887 206
341.9910 220
341.9932 202
341.9955 228
341.9978 206
342.0001 231
342.0024 209
342.0046 229
342.0069 205
342.0092 236
342.0115 226
342.0137 259
342.0160 233
342.0183 239
342.0206 231
342.0228 247
342.0251 220
342.0274 224
342.0297 223
342.0319 243
342.0342 215
342.0365 239
342.0388 213
342.0411 235
342.0433 209
342.0456 212
342.0479 214
342.0502 232
342.0524 220
342.0547 249
342.0570 223
342.0593 251
342.0615 222
342.0638 246
342.0661 229
342.0684 256
342.0707 235
342.0729 265
342.0752 243
342.0775 263
342.0798 240
342.0820 263
342.0843 243
342.0866 267
342.0889 247
342.0911 271
342.0934 275
342.0957 301
342.0980 276
342.1002 270
342.1025 255
342.1048 270
342.1071 237
342.1094 275
342.1116 264
342.1139 318
342.1162 317
342.1185 335
342.1207 330
342.1230 348
342.1253 312
342.1276 327
342.1298 291
342.1321 322
342.1344 292
342.1367 313
342.1390 289
342.1412 311
342.1435 272
342.1458 298
342.1481 272
342.1503 317
342.1526 317
342.1549 362
342.1572 352
342.1595 371
342.1617 333
342.1640 339
342.1663 350
342.1686 429
342.1708 479
342.1731 566
342.1754 618
342.1777 649
342.1799 573
342.1822 559
342.1845 483
342.1868 511
342.1891 506
342.1913 584
342.1936 621
342.1959 646
342.1982 569
342.2004 533
342.2027 433
342.2050 403
342.2073 316
342.2095 312
342.2118 272
342.2141 284
342.2164 260
342.2187 304
342.2209 313
342.2232 370
342.2255 377
342.2278 460
342.2300 502
342.2323 567
342.2346 525
342.2369 499
342.2392 434
342.2414 402
342.2437 325
342.2460 289
342.2483 266
342.2505 281
342.2528 247
342.2551 274
342.2574 257
342.2596 295
342.2619 279
342.2642 282
342.2665 286
342.2688 312
342.2710 290
342.2733 319
342.2756 293
342.2779 321
342.2801 283
342.2824 292
342.2847 261
342.2870 281
342.2893 260
342.2915 311
342.2938 319
342.2961 393
342.2984 400
342.3006 451
342.3029 446
342.3052 473
342.3075 423
342.3098 403
342.3120 360
342.3143 349
342.3166 284
342.3189 254
342.3211 233
342.3234 244
342.3257 222
342.3280 267
342.3303 267
342.3325 321
342.3348 300
342.3371 295
342.3394 284
342.3416 290
342.3439 248
342.3462 257
342.3485 223
342.3507 239
342.3530 209
342.3553 227
342.3576 211
342.3599 237
342.3621 215
342.3644 252
342.3667 237
342.3690 271
342.3712 253
342.3735 279
342.3758 255
342.3781 256
342.3804 214
342.3826 208
342.3849 202
342.3872 229
342.3895 209
342.3917 214
342.3940 220
342.3963 246
342.3986 217
342.4009 238
342.4031 211
342.4054 229
342.4077 204
342.4100 203
342.4122 206
342.4145 236
342.4168 216
342.4191 236
342.4214 213
342.4236 242
342.4259 212
342.4282 224
342.4305 208
342.4328 229
342.4350 210
342.4373 237
342.4396 217
342.4419 238
342.4441 207
342.4464 229
342.4487 211
342.4510 231
342.4533 204
342.4555 207
342.4578 208
342.4601 233
342.4624 212
342.4646 213
342.4669 209
342.4692 234
342.4715 204
342.4738 227
342.4760 201
342.4783 230
342.4806 214
342.4829 216
342.4851 215
342.4874 240
342.4897 217
342.4920 243
342.4943 210
342.4965 237
342.4988 207
342.5011 221
342.5034 197
342.5056 219
342.5079 194
342.5102 219
342.5125 198
342.5148 222
342.5170 204
342.5193 233
342.5216 209
342.5239 227
342.5262 202
342.5284 212
342.5307 211
342.5330 235
342.5353 212
342.5375 205
342.5398 200
342.5421 232
342.5444 211
342.5467 235
342.5489 211
342.5512 236
342.5535 208
342.5558 206
342.5580 206
342.5603 232
342.5626 213
342.5649 235
342.5672 204
342.5694 231
342.5717 206
342.5740 231
342.5763 212
342.5786 233
342.5808 207
342.5831 232
342.5854 207
342.5877 226
342.5899 199
342.5922 222
342.5945 202
342.5968 225
342.5991 201
342.6013 208
342.6036 208
342.6059 228
342.6082 201
342.6105 205
342.6127 201
342.6150 229
342.6173 206
342.6196 231
342.6218 212
342.6241 240
342.6264 213
342.6287 218
342.6310 215
342.6332 232
342.6355 204
342.6378 229
342.6401 207
342.6424 232
342.6446 205
342.6469 231
342.6492 212
342.6515 236
342.6537 211
342.6560 236
342.6583 213
342.6606 242
342.6629 217
342.6651 241
342.6674 223
342.6697 245
342.6720 218
342.6743 222
342.6765 217
342.6788 237
342.6811 212
342.6834 214
342.6857 213
342.6879 234
342.6902 205
342.6925 230
342.6948 208
342.6970 236
342.6993 210
342.7016 209
342.7039 209
342.7062 230
342.7084 211
342.7107 232
342.7130 207
342.7153 227
342.7176 198
342.7198 220
342.7221 196
342.7244 222
342.7267 195
342.7289 221
342.7312 206
342.7335 232
342.7358 213
342.7381 236
342.7403 217
342.7426 235
342.7449 214
342.7472 220
342.7495 209
342.7517 225
342.7540 205
342.7563 203
342.7586 200
342.7609 224
342.7631 198
342.7654 222
342.7677 196
342.7700 218
342.7723 195
342.7745 204
342.7768 202
342.7791 226
342.7814 204
342.7836 223
342.7859 197
342.7882 225
342.7905 200
342.7928 224
342.7950 206
342.7973 227
342.7996 197
342.8019 221
342.8042 198
342.8064 222
342.8087 203
342.8110 230
342.8133 209
342.8156 225
342.8178 195
342.8201 201
342.8224 200
342.8247 215
342.8270 198
342.8292 198
342.8315 198
342.8338 227
342.8361 207
342.8383 230
342.8406 203
342.8429 225
342.8452 198
342.8475 202
342.8497 202
342.8520 222
342.8543 204
342.8566 220
342.8589 201
342.8611 230
342.8634 199
342.8657 218
342.8680 202
342.8703 227
342.8725 207
342.8748 235
342.8771 214
342.8794 234
342.8817 204
342.8839 231
342.8862 216
342.8885 235
342.8908 207
342.8931 215
342.8953 210
342.8976 230
342.8999 204
342.9022 205
342.9045 207
342.9067 230
342.9090 210
342.9113 236
342.9136 210
342.9158 232
342.9181 203
342.9204 210
342.9227 204
342.9250 223
342.9272 202
342.9295 221
342.9318 200
342.9341 226
342.9364 204
342.9386 223
342.9409 206
342.9432 230
342.9455 201
342.9478 229
342.9500 204
342.9523 229
342.9546 208
342.9569 233
342.9592 209
342.9614 227
342.9637 201
342.9660 199
342.9683 192
342.9706 220
342.9728 201
342.9751 204
342.9774 204
342.9797 227
342.9820 210
342.9842 237
342.9865 213
342.9888 240
342.9911 212
342.9934 215
342.9956 216
342.9979 243
343.0002 222
343.0025 243
343.0048 214
343.0070 239
343.0093 216
343.0116 243
343.0139 228
343.0162 251
343.0184 221
343.0207 253
343.0230 224
343.0253 244
343.0276 215
343.0298 238
343.0321 213
343.0344 231
343.0367 215
343.0390 218
343.0412 218
343.0435 245
343.0458 219
343.0481 220
343.0504 223
343.0526 245
343.0549 222
343.0572 249
343.0595 224
343.0618 258
343.0640 244
343.0663 265
343.0686 278
343.0709 322
343.0732 300
343.0754 316
343.0777 290
343.0800 345
343.0823 357
343.0846 442
343.0868 462
343.0891 495
343.0914 440
343.0937 440
343.0960 368
343.0982 362
343.1005 303
343.1028 319
343.1051 283
343.1074 297
343.1096 265
343.1119 282
343.1142 281
343.1165 302
343.1188 280
343.1210 290
343.1233 302
343.1256 346
343.1279 339
343.1302 397
343.1324 407
343.1347 446
343.1370 411
343.1393 408
343.1416 413
343.1438 470
343.1461 461
343.1484 500
343.1507 458
343.1530 466
343.1552 392
343.1575 391
343.1598 350
343.1621 389
343.1644 398
343.1666 507
343.1689 557
343.1712 631
343.1735 597
343.1758 600
343.1780 532
343.1803 515
343.1826 447
343.1849 436
343.1872 416
343.1894 422
343.1917 380
343.1940 370
343.1963 378
343.1986 481
343.2009 647
343.2031 1061
343.2054 1508
343.2077 1989
343.2100 2054
343.2123 1942
343.2145 1640
343.2168 1371
343.2191 998
343.2214 825
343.2237 613
343.2259 535
343.2282 416
343.2305 385
343.2328 328
343.2351 344
343.2373 314
343.2396 363
343.2419 364
343.2442 413
343.2465 385
343.2487 396
343.2510 349
343.2533 351
343.2556 295
343.2579 290
343.2601 277
343.2624 296
343.2647 268
343.2670 270
343.2693 279
343.2716 312
343.2738 281
343.2761 300
343.2784 267
343.2807 292
343.2830 261
343.2852 274
343.2875 301
343.2898 368
343.2921 377
343.2944 413
343.2966 379
343.2989 399
343.3012 346
343.3035 344
343.3058 301
343.3080 304
343.3103 259
343.3126 282
343.3149 252
343.3172 274
343.3194 243
343.3217 263
343.3240 238
343.3263 253
343.3286 223
343.3309 233
343.3331 229
343.3354 258
343.3377 233
343.3400 224
343.3423 216
343.3445 237
343.3468 213
343.3491 235
343.3514 214
343.3537 237
343.3559 211
343.3582 210
343.3605 205
343.3628 229
343.3651 211
343.3673 237
343.3696 218
343.3719 250
343.3742 223
343.3765 242
343.3788 211
343.3810 231
343.3833 204
343.3856 229
343.3879 211
343.3902 234
343.3924 210
343.3947 233
343.3970 211
343.3993 231
343.4016 201
343.4038 212
343.4061 211
343.4084 237
343.4107 217
343.4130 217
343.4153 218
343.4175 233
343.4198 209
343.4221 234
343.4244 211
343.4267 234
343.4289 207
343.4312 211
343.4335 206
343.4358 233
343.4381 207
343.4403 231
343.4426 207
343.4449 239
343.4472 215
343.4495 239
343.4518 223
343.4540 241
343.4563 217
343.4586 241
343.4609 208
343.4632 227
343.4654 202
343.4677 227
343.4700 206
343.4723 226
343.4746 198
343.4768 205
343.4791 208
343.4814 231
343.4837 214
343.4860 219
343.4883 213
343.4905 231
343.4928 205
343.4951 227
343.4974 203
343.4997 228
343.5019 203
343.5042 204
343.5065 203
343.5088 227
343.5111 203
343.5134 225
343.5156 200
343.5179 224
343.5202 200
343.5225 215
343.5248 200
343.5270 228
343.5293 206
343.5316 231
343.5339 207
343.5362 229
343.5385 200
343.5407 224
343.5430 207
343.5453 226
343.5476 202
343.5499 214
343.5521 214
343.5544 238
343.5567 216
343.5590 215
343.5613 207
343.5635 226
343.5658 203
343.5681 231
343.5704 204
343.5727 228
343.5750 200
343.5772 204
343.5795 206
343.5818 231
343.5841 207
343.5864 227
343.5886 202
343.5909 227
343.5932 195
343.5955 221
343.5978 203
343.6001 228
343.6023 203
343.6046 233
343.6069 209
343.6092 232
343.6115 211
343.6137 235
343.6160 216
343.6183 232
343.6206 201
343.6229 206
343.6252 207
343.6274 228
343.6297 200
343.6320 201
343.6343 205
343.6366 230
343.6388 209
343.6411 236
343.6434 212
343.6457 236
343.6480 216
343.6503 221
343.6525 218
343.6548 242
343.6571 214
343.6594 239
343.6617 216
343.6640 240
343.6662 217
343.6685 241
343.6708 225
343.6731 249
343.6754 219
343.6776 243
343.6799 213
343.6822 240
343.6845 219
343.6868 236
343.6891 210
343.6913 226
343.6936 198
343.6959 201
343.6982 195
343.7005 215
343.7027 200
343.7050 209
343.7073 212
343.7096 236
343.7119 208
343.7142 234
343.7164 208
343.7187 232
343.7210 204
343.7233 199
343.7256 198
343.7279 220
343.7301 197
343.7324 228
343.7347 204
343.7370 228
343.7393 203
343.7415 224
343.7438 203
343.7461 233
343.7484 206
343.7507 232
343.7530 208
343.7552 229
343.7575 207
343.7598 231
343.7621 209
343.7644 222
343.7667 195
343.7689 204
343.7712 198
343.7735 220
343.7758 203
343.7781 209
343.7803 207
343.7826 229
343.7849 203
343.7872 229
343.7895 203
343.7918 228
343.7940 202
343.7963 211
343.7986 210
343.8009 233
343.8032 213
343.8055 231
343.8077 208
343.8100 228
343.8123 202
343.8146 225
343.8169 208
343.8191 229
343.8214 199
343.8237 215
343.8260 188
343.8283 207
343.8306 192
343.8328 221
343.8351 203
343.8374 227
343.8397 202
343.8420 211
343.8443 206
343.8465 223
343.8488 200
343.8511 199
343.8534 194
343.8557 223
343.8580 199
343.8602 224
343.8625 200
343.8648 225
343.8671 203
343.8694 197
343.8716 194
343.8739 220
343.8762 204
343.8785 227
343.8808 200
343.8831 229
343.8853 198
343.8876 217
343.8899 198
343.8922 226
343.8945 202
343.8968 228
343.8990 207
343.9013 228
343.9036 202
343.9059 227
343.9082 208
343.9105 228
343.9127 204
343.9150 212
343.9173 209
343.9196 228
343.9219 203
343.9242 208
343.9264 207
343.9287 235
343.9310 208
343.9333 232
343.9356 207
343.9379 229
343.9401 202
343.9424 201
343.9447 200
343.9470 231
343.9493 208
343.9516 224
343.9538 195
343.9561 221
343.9584 196
343.9607 216
343.9630 203
343.9652 224
343.9675 203
343.9698 227
343.9721 203
343.9744 222
343.9767 196
343.9789 220
343.9812 198
343.9835 220
343.9858 194
343.9881 207
343.9904 207
343.9926 230
343.9949 203
343.9972 206
343.9995 206
344.0018 228
344.0041 208
344.0063 233
344.0086 209
344.0109 234
344.0132 209
344.0155 208
344.0178 201
344.0200 222
344.0223 203
344.0246 227
344.0269 205
344.0292 231
344.0315 202
344.0337 221
344.0360 202
344.0383 221
344.0406 196
344.0429 226
344.0452 206
344.0474 236
344.0497 213
344.0520 239
344.0543 216
344.0566 234
344.0589 206
344.0611 211
344.0634 205
344.0657 226
344.0680 206
344.0703 212
344.0726 210
344.0748 237
344.0771 219
344.0794 248
344.0817 225
344.0840 262
344.0863 253
344.0885 269
344.0908 274
344.0931 296
344.0954 265
344.0977 276
344.1000 244
344.1022 262
344.1045 233
344.1068 255
344.1091 236
344.1114 259
344.1137 230
344.1159 256
344.1182 227
344.1205 250
344.1228 230
344.1251 261
344.1274 250
344.1296 289
344.1319 277
344.1342 302
344.1365 311
344.1388 333
344.1411 310
344.1433 307
344.1456 301
344.1479 326
344.1502 303
344.1525 325
344.1548 294
344.1571 314
344.1593 276
344.1616 276
344.1639 277
344.1662 319
344.1685 309
344.1708 335
344.1730 315
344.1753 346
344.1776 310
344.1799 326
344.1822 298
344.1845 314
344.1867 281
344.1890 300
344.1913 267
344.1936 286
344.1959 253
344.1982 283
344.2004 279
344.2027 337
344.2050 365
344.2073 461
344.2096 563
344.2119 658
344.2141 628
344.2164 597
344.2187 530
344.2210 488
344.2233 388
344.2256 372
344.2278 309
344.2301 314
344.2324 267
344.2347 269
344.2370 289
344.2393 327
344.2416 309
344.2438 336
344.2461 305
344.2484 330
344.2507 287
344.2530 297
344.2553 264
344.2575 283
344.2598 241
344.2621 261
344.2644 234
344.2667 258
344.2690 248
344.2712 305
344.2735 319
344.2758 379
344.2781 356
344.2804 358
344.2827 324
344.2849 320
344.2872 277
344.2895 265
344.2918 260
344.2941 284
344.2964 262
344.2987 291
344.3009 262
344.3032 284
344.3055 260
344.3078 286
344.3101 323
344.3124 380
344.3146 365
344.3169 378
344.3192 327
344.3215 327
344.3238 264
344.3261 271
344.3283 235
344.3306 252
344.3329 221
344.3352 246
344.3375 225
344.3398 246
344.3421 219
344.3443 242
344.3466 221
344.3489 242
344.3512 215
344.3535 216
344.3558 213
344.3580 235
344.3603 214
344.3626 212
344.3649 205
344.3672 221
344.3695 199
344.3718 229
344.3740 207
344.3763 233
344.3786 208
344.3809 209
344.3832 208
344.3855 225
344.3877 205
344.3900 220
344.3923 195
344.3946 218
344.3969 196
344.3992 219
344.4014 202
344.4037 228
344.4060 202
344.4083 222
344.4106 202
344.4129 222
344.4152 204
344.4174 226
344.4197 206
344.4220 224
344.4243 203
344.4266 207
344.4289 210
344.4311 237
344.4334 213
344.4357 209
344.4380 204
344.4403 225
344.4426 195
344.4449 223
344.4471 203
344.4494 230
344.4517 209
344.4540 211
344.4563 214
344.4586 237
344.4608 213
344.4631 231
344.4654 210
344.4677 229
344.4700 201
344.4723 223
344.4746 206
344.4768 236
344.4791 215
344.4814 245
344.4837 217
344.4860 235
344.4883 209
344.4905 237
344.4928 221
344.4951 242
344.4974 214
344.4997 221
344.5020 221
344.5043 245
344.5065 217
344.5088 213
344.5111 215
344.5134 235
344.5157 212
344.5180 240
344.5203 217
344.5225 233
344.5248 203
344.5271 207
344.5294 209
344.5317 242
344.5340 218
344.5362 241
344.5385 214
344.5408 241
344.5431 209
344.5454 238
344.5477 221
344.5500 242
344.5522 211
344.5545 239
344.5568 215
344.5591 238
344.5614 207
344.5637 233
344.5660 213
344.5682 234
344.5705 208
344.5728 219
344.5751 221
344.5774 247
344.5797 226
344.5819 225
344.5842 216
344.5865 236
344.5888 206
344.5911 236
344.5934 215
344.5957 238
344.5979 209
344.6002 210
344.6025 205
344.6048 231
344.6071 209
344.6094 228
344.6117 205
344.6139 229
344.6162 195
344.6185 217
344.6208 206
344.6231 233
344.6254 214
344.6277 244
344.6299 221
344.6322 244
344.6345 218
344.6368 248
344.6391 227
344.6414 246
344.6436 215
344.6459 223
344.6482 218
344.6505 241
344.6528 217
344.6551 221
344.6574 221
344.6596 239
344.6619 210
344.6642 234
344.6665 208
344.6688 233
344.6711 207
344.6734 212
344.6756 210
344.6779 235
344.6802 214
344.6825 234
344.6848 212
344.6871 236
344.6894 212
344.6916 237
344.6939 218
344.6962 245
344.6985 214
344.7008 234
344.7031 207
344.7054 229
344.7076 207
344.7099 233
344.7122 214
344.7145 229
344.7168 199
344.7191 205
344.7214 202
344.7236 230
344.7259 208
344.7282 207
344.7305 205
344.7328 228
344.7351 208
344.7374 233
344.7396 207
344.7419 230
344.7442 204
344.7465 205
344.7488 203
344.7511 225
344.7534 202
344.7556 218
344.7579 198
344.7602 226
344.7625 205
344.7648 226
344.7671 209
344.7694 233
344.7716 207
344.7739 234
344.7762 212
344.7785 232
344.7808 205
344.7831 228
344.7854 202
344.7876 221
344.7899 195
344.7922 206
344.7945 200
344.7968 220
344.7991 198
344.8014 200
344.8036 201
344.8059 226
344.8082 203
344.8105 226
344.8128 203
344.8151 225
344.8174 202
344.8196 201
344.8219 202
344.8242 226
344.8265 204
344.8288 227
344.8311 207
344.8334 232
344.8356 211
344.8379 235
344.8402 217
344.8425 240
344.8448 210
344.8471 234
344.8494 214
344.8516 233
344.8539 207
344.8562 228
344.8585 210
344.8608 224
344.8631 198
344.8654 208
344.8676 206
344.8699 229
344.8722 210
344.8745 209
344.8768 203
344.8791 229
344.8814 206
344.8836 229
344.8859 199
344.8882 222
344.8905 199
344.8928 200
344.8951 197
344.8974 225
344.8996 208
344.9019 229
344.9042 206
344.9065 232
344.9088 203
344.9111 225
344.9134 207
344.9157 225
344.9179 203
344.9202 228
344.9225 201
344.9248 228
344.9271 203
344.9294 234
344.9317 216
344.9339 231
344.9362 203
344.9385 206
344.9408 202
344.9431 219
344.9454 197
344.9477 200
344.9499 197
344.9522 222
344.9545 198
344.9568 229
344.9591 207
344.9614 231
344.9637 207
344.9660 208
344.9682 215
344.9705 247
344.9728 233
344.9751 252
344.9774 221
344.9797 247
344.9820 217
344.9842 229
344.9865 210
344.9888 232
344.9911 208
344.9934 230
344.9957 203
344.9980 232
345.0002 209
345.0025 250
345.0048 276
345.0071 394
345.0094 516
345.0117 709
345.0140 817
345.0163 868
345.0185 756
345.0208 645
345.0231 514
345.0254 451
345.0277 339
345.0300 317
345.0323 261
345.0345 265
345.0368 228
345.0391 223
345.0414 221
345.0437 247
345.0460 230
345.0483 249
345.0506 221
345.0528 249
345.0551 215
345.0574 236
345.0597 222
345.0620 253
345.0643 230
345.0666 263
345.0688 242
345.0711 267
345.0734 236
345.0757 272
345.0780 268
345.0803 309
345.0826 315
345.0849 363
345.0871 390
345.0894 417
345.0917 370
345.0940 339
345.0963 309
345.0986 311
345.1009 269
345.1031 288
345.1054 263
345.1077 290
345.1100 261
345.1123 258
345.1146 258
345.1169 279
345.1192 253
345.1214 291
345.1237 278
345.1260 324
345.1283 307
345.1306 335
345.1329 308
345.1352 322
345.1374 285
345.1397 321
345.1420 299
345.1443 335
345.1466 319
345.1489 360
345.1512 346
345.1535 363
345.1557 322
345.1580 337
345.1603 346
345.1626 394
345.1649 383
345.1672 389
345.1695 383
345.1718 404
345.1740 365
345.1763 395
345.1786 378
345.1809 448
345.1832 466
345.1855 518
345.1878 529
345.1901 547
345.1923 487
345.1946 501
345.1969 461
345.1992 508
345.2015 478
345.2038 503
345.2061 467
345.2083 495
345.2106 513
345.2129 851
345.2152 1680
345.2175 3855
345.2198 6956
345.2221 10808
345.2244 13031
345.2266 13408
345.2289 11431
345.2312 9166
345.2335 6534
345.2358 4599
345.2381 2865
345.2404 1894
345.2427 1252
345.2449 904
345.2472 581
345.2495 470
345.2518 360
345.2541 360
345.2564 309
345.2587 305
345.2610 300
345.2632 320
345.2655 285
345.2678 303
345.2701 273
345.2724 303
345.2747 276
345.2770 304
345.2793 295
345.2815 323
345.2838 297
345.2861 328
345.2884 290
345.2907 305
345.2930 265
345.2953 285
345.2976 257
345.2998 273
345.3021 237
345.3044 241
345.3067 235
345.3090 262
345.3113 246
345.3136 254
345.3159 252
345.3181 272
345.3204 244
345.3227 271
345.3250 244
345.3273 265
345.3296 235
345.3319 234
345.3342 229
345.3364 252
345.3387 224
345.3410 246
345.3433 220
345.3456 248
345.3479 220
345.3502 246
345.3525 223
345.3547 243
345.3570 215
345.3593 243
345.3616 223
345.3639 252
345.3662 227
345.3685 255
345.3708 228
345.3730 251
345.3753 224
345.3776 226
345.3799 225
345.3822 249
345.3845 224
345.3868 222
345.3891 221
345.3913 247
345.3936 220
345.3959 251
345.3982 226
345.4005 252
345.4028 228
345.4051 223
345.4074 217
345.4096 240
345.4119 222
345.4142 249
345.4165 223
345.4188 259
345.4211 230
345.4234 252
345.4257 231
345.4280 255
345.4302 231
345.4325 258
345.4348 234
345.4371 257
345.4394 237
345.4417 263
345.4440 241
345.4463 259
345.4485 228
345.4508 230
345.4531 225
345.4554 251
345.4577 228
345.4600 227
345.4623 229
345.4646 259
345.4668 231
345.4691 254
345.4714 233
345.4737 257
345.4760 234
345.4783 232
345.4806 237
345.4829 262
345.4852 234
345.4874 263
345.4897 232
345.4920 256
345.4943 229
345.4966 252
345.4989 235
345.5012 260
345.5035 230
345.5057 251
345.5080 224
345.5103 244
345.5126 220
345.5149 260
345.5172 242
345.5195 260
345.5218 229
345.5240 232
345.5263 230
345.5286 257
345.5309 229
345.5332 224
345.5355 225
345.5378 247
345.5401 221
345.5424 253
345.5446 228
345.5469 255
345.5492 230
345.5515 229
345.5538 228
345.5561 257
345.5584 236
345.5607 255
345.5629 220
345.5652 247
345.5675 220
345.5698 243
345.5721 224
345.5744 253
345.5767 228
345.5790 256
345.5813 228
345.5835 250
345.5858 226
345.5881 257
345.5904 237
345.5927 261
345.5950 229
345.5973 224
345.5996 213
345.6019 243
345.6041 222
345.6064 221
345.6087 220
345.6110 240
345.6133 220
345.6156 244
345.6179 218
345.6202 250
345.6224 222
345.6247 224
345.6270 223
345.6293 250
345.6316 224
345.6339 252
345.6362 230
345.6385 261
345.6408 230
345.6430 252
345.6453 229
345.6476 248
345.6499 223
345.6522 253
345.6545 226
345.6568 250
345.6591 227
345.6614 254
345.6636 233
345.6659 257
345.6682 225
345.6705 231
345.6728 222
345.6751 239
345.6774 217
345.6797 216
345.6820 216
345.6842 240
345.6865 220
345.6888 247
345.6911 226
345.6934 250
345.6957 218
345.6980 213
345.7003 214
345.7026 241
345.7048 221
345.7071 244
345.7094 222
345.7117 251
345.7140 218
345.7163 245
345.7186 222
345.7209 243
345.7232 218
345.7254 243
345.7277 221
345.7300 247
345.7323 216
345.7346 245
345.7369 222
345.7392 241
345.7415 212
345.7438 211
345.7460 205
345.7483 231
345.7506 216
345.7529 215
345.7552 211
345.7575 230
345.7598 205
345.7621 234
345.7644 214
345.7666 241
345.7689 217
345.7712 213
345.7735 215
345.7758 237
345.7781 214
345.7804 229
345.7827 206
345.7850 236
345.7872 212
345.7895 236
345.7918 218
345.7941 238
345.7964 202
345.7987 225
345.8010 197
345.8033 228
345.8056 207
345.8078 232
345.8101 216
345.8124 239
345.8147 212
345.8170 221
345.8193 216
345.8216 232
345.8239 208
345.8262 203
345.8284 200
345.8307 225
345.8330 204
345.8353 230
345.8376 212
345.8399 235
345.8422 215
345.8445 212
345.8468 207
345.8491 231
345.8513 209
345.8536 231
345.8559 199
345.8582 229
345.8605 201
345.8628 229
345.8651 208
345.8674 232
345.8697 206
345.8719 235
345.8742 203
345.8765 225
345.8788 204
345.8811 233
345.8834 213
345.8857 233
345.8880 205
345.8903 216
345.8926 216
345.8948 235
345.8971 217
345.8994 217
345.9017 209
345.9040 230
345.9063 203
345.9086 231
345.9109 204
345.9132 230
345.9154 203
345.9177 205
345.9200 205
345.9223 232
345.9246 210
345.9269 228
345.9292 195
345.9315 224
345.9338 198
345.9361 221
345.9383 203
345.9406 225
345.9429 206
345.9452 234
345.9475 207
345.9498 231
345.9521 205
345.9544 232
345.9567 212
345.9589 230
345.9612 202
345.9635 211
345.9658 206
345.9681 226
345.9704 210
345.9727 218
345.9750 220
345.9773 244
345.9796 224
345.9818 246
345.9841 216
345.9864 235
345.9887 209
345.9910 211
345.9933 209
345.9956 232
345.9979 216
346.0002 237
346.0025 212
346.0047 246
346.0070 225
346.0093 259
346.0116 263
346.0139 324
346.0162 331
346.0185 374
346.0208 335
346.0231 345
346.0254 288
346.0276 282
346.0299 238
346.0322 240
346.0345 208
346.0368 210
346.0391 207
346.0414 233
346.0437 216
346.0460 216
346.0482 213
346.0505 234
346.0528 205
346.0551 230
346.0574 206
346.0597 238
346.0620 216
346.0643 217
346.0666 211
346.0689 236
346.0711 216
346.0734 235
346.0757 212
346.0780 251
346.0803 227
346.0826 254
346.0849 243
346.0872 270
346.0895 238
346.0918 264
346.0940 234
346.0963 253
346.0986 225
346.1009 245
346.1032 221
346.1055 241
346.1078 212
346.1101 224
346.1124 227
346.1147 252
346.1170 238
346.1192 246
346.1215 256
346.1238 281
346.1261 249
346.1284 281
346.1307 259
346.1330 278
346.1353 251
346.1376 251
346.1399 247
346.1421 287
346.1444 273
346.1467 301
346.1490 280
346.1513 308
346.1536 282
346.1559 309
346.1582 294
346.1605 322
346.1628 293
346.1650 324
346.1673 299
346.1696 319
346.1719 282
346.1742 298
346.1765 269
346.1788 295
346.1811 275
346.1834 288
346.1857 293
346.1880 324
346.1902 307
346.1925 306
346.1948 300
346.1971 319
346.1994 285
346.2017 313
346.2040 292
346.2063 320
346.2086 288
346.2109 280
346.2131 284
346.2154 348
346.2177 439
346.2200 797
346.2223 1322
346.2246 2149
346.2269 2652
346.2292 2926
346.2315 2698
346.2338 2326
346.2361 1698
346.2383 1317
346.2406 889
346.2429 700
346.2452 490
346.2475 418
346.2498 329
346.2521 315
346.2544 263
346.2567 260
346.2590 248
346.2612 269
346.2635 240
346.2658 240
346.2681 243
346.2704 265
346.2727 239
346.2750 259
346.2773 228
346.2796 259
346.2819 233
346.2842 236
346.2864 250
346.2887 298
346.2910 299
346.2933 328
346.2956 301
346.2979 323
346.3002 280
346.3025 299
346.3048 287
346.3071 324
346.3094 299
346.3116 316
346.3139 275
346.3162 279
346.3185 240
346.3208 261
346.3231 239
346.3254 253
346.3277 224
346.3300 226
346.3323 226
346.3346 247
346.3368 222
346.3391 224
346.3414 231
346.3437 255
346.3460 234
346.3483 258
346.3506 227
346.3529 245
346.3552 219
346.3575 212
346.3598 205
346.3620 228
346.3643 205
346.3666 225
346.3689 201
346.3712 233
346.3735 206
346.3758 232
346.3781 216
346.3804 238
346.3827 209
346.3850 238
346.3872 218
346.3895 249
346.3918 220
346.3941 242
346.3964 215
346.3987 230
346.4010 197
346.4033 206
346.4056 209
346.4079 229
346.4102 207
346.4124 211
346.4147 209
346.4170 234
346.4193 210
346.4216 238
346.4239 215
346.4262 238
346.4285 210
346.4308 205
346.4331 202
346.4354 226
346.4377 203
346.4399 228
346.4422 206
346.4445 237
346.4468 211
346.4491 230
346.4514 213
346.4537 229
346.4560 207
346.4583 237
346.4606 216
346.4629 238
346.4651 211
346.4674 237
346.4697 220
346.4720 237
346.4743 208
346.4766 216
346.4789 212
346.4812 236
346.4835 213
346.4858 213
346.4881 213
346.4904 235
346.4926 211
346.4949 236
346.4972 210
346.4995 235
346.5018 211
346.5041 215
346.5064 213
346.5087 234
346.5110 211
346.5133 228
346.5156 202
346.5178 232
346.5201 206
346.5224 226
346.5247 210
346.5270 233
346.5293 208
346.5316 235
346.5339 209
346.5362 239
346.5385 208
346.5408 230
346.5431 203
346.5453 219
346.5476 194
346.5499 207
346.5522 209
346.5545 233
346.5568 216
346.5591 219
346.5614 219
346.5637 234
346.5660 205
346.5683 225
346.5706 207
346.5728 232
346.5751 210
346.5774 207
346.5797 207
346.5820 235
346.5843 215
346.5866 237
346.5889 206
346.5912 239
346.5935 216
346.5958 237
346.5981 216
346.6003 238
346.6026 209
346.6049 234
346.6072 208
346.6095 235
346.6118 207
346.6141 232
346.6164 213
346.6187 232
346.6210 207
346.6233 217
346.6256 212
346.6278 236
346.6301 218
346.6324 214
346.6347 214
346.6370 239
346.6393 216
346.6416 236
346.6439 214
346.6462 236
346.6485 209
346.6508 209
346.6531 218
346.6554 244
346.6576 222
346.6599 243
346.6622 220
346.6645 251
346.6668 227
346.6691 245
346.6714 222
346.6737 236
346.6760 210
346.6783 234
346.6806 215
346.6829 235
346.6851 215
346.6874 240
346.6897 221
346.6920 245
346.6943 214
346.6966 216
346.6989 215
346.7012 234
346.7035 208
346.7058 210
346.7081 207
346.7104 232
346.7127 209
346.7149 234
346.7172 212
346.7195 236
346.7218 203
346.7241 197
346.7264 194
346.7287 221
346.7310 204
346.7333 231
346.7356 209
346.7379 238
346.7402 215
346.7425 231
346.7447 210
346.7470 229
346.7493 200
346.7516 224
346.7539 202
346.7562 230
346.7585 208
346.7608 231
346.7631 208
346.7654 227
346.7677 203
346.7700 207
346.7723 203
346.7745 227
346.7768 201
346.7791 203
346.7814 208
346.7837 230
346.7860 209
346.7883 233
346.7906 213
346.7929 232
346.7952 201
346.7975 200
346.7998 201
346.8021 222
346.8043 199
346.8066 220
346.8089 201
346.8112 226
346.8135 206
346.8158 230
346.8181 210
346.8204 229
346.8227 203
346.8250 232
346.8273 205
346.8296 222
346.8319 202
346.8341 226
346.8364 208
346.8387 225
346.8410 199
346.8433 206
346.8456 201
346.8479 221
346.8502 198
346.8525 203
346.8548 201
346.8571 225
346.8594 204
346.8617 229
346.8640 208
346.8662 229
346.8685 200
346.8708 201
346.8731 200
346.8754 227
346.8777 205
346.8800 226
346.8823 198
346.8846 227
346.8869 193
346.8892 219
346.8915 204
346.8938 225
346.8960 201
346.8983 224
346.9006 200
346.9029 219
346.9052 198
346.9075 223
346.9098 202
346.9121 221
346.9144 196
346.9167 208
346.9190 205
346.9213 232
346.9236 212
346.9259 213
346.9281 207
346.9304 226
346.9327 200
346.9350 229
346.9373 206
346.9396 237
346.9419 211
346.9442 209
346.9465 206
346.9488 230
346.9511 207
346.9534 227
346.9557 202
346.9580 224
346.9602 200
346.9625 220
346.9648 206
346.9671 230
346.9694 203
346.9717 227
346.9740 203
346.9763 222
346.9786 200
346.9809 226
346.9832 208
346.9855 227
346.9878 202
346.9901 207
346.9924 207
346.9946 233
346.9969 220
346.9992 240
347.0015 263
347.0038 329
347.0061 364
347.0084 461
347.0107 476
347.0130 509
347.0153 442
347.0176 399
347.0199 352
347.0222 337
347.0245 281
347.0267 282
347.0290 237
347.0313 254
347.0336 224
347.0359 246
347.0382 226
347.0405 250
347.0428 223
347.0451 251
347.0474 227
347.0497 258
347.0520 246
347.0543 279
347.0566 259
347.0589 277
347.0611 248
347.0634 256
347.0657 253
347.0680 269
347.0703 242
347.0726 236
347.0749 233
347.0772 261
347.0795 239
347.0818 272
347.0841 243
347.0864 266
347.0887 241
347.0910 245
347.0933 243
347.0955 264
347.0978 246
347.1001 266
347.1024 249
347.1047 285
347.1070 269
347.1093 314
347.1116 324
347.1139 410
347.1162 461
347.1185 589
347.1208 616
347.1231 643
347.1254 560
347.1277 532
347.1299 448
347.1322 464
347.1345 507
347.1368 757
347.1391 1164
347.1414 1683
347.1437 1931
347.1460 1974
347.1483 1752
347.1506 1482
347.1529 1067
347.1552 856
347.1575 622
347.1598 561
347.1621 458
347.1644 436
347.1666 414
347.1689 431
347.1712 403
347.1735 452
347.1758 455
347.1781 538
347.1804 526
347.1827 547
347.1850 486
347.1873 465
347.1896 385
347.1919 399
347.1942 397
347.1965 519
347.1988 644
347.2011 868
347.2033 970
347.2056 1079
347.2079 1124
347.2102 1403
347.2125 1821
347.2148 2346
347.2171 2512
347.2194 2461
347.2217 2138
347.2240 1839
347.2263 1420
347.2286 1267
347.2309 1053
347.2332 982
347.2355 837
347.2378 784
347.2400 726
347.2423 696
347.2446 580
347.2469 535
347.2492 444
347.2515 438
347.2538 375
347.2561 375
347.2584 327
347.2607 326
347.2630 282
347.2653 298
347.2676 267
347.2699 284
347.2722 252
347.2745 275
347.2768 244
347.2790 262
347.2813 229
347.2836 235
347.2859 234
347.2882 268
347.2905 249
347.2928 258
347.2951 255
347.2974 275
347.2997 239
347.3020 265
347.3043 239
347.3066 269
347.3089 250
347.3112 252
347.3135 245
347.3158 263
347.3180 235
347.3203 249
347.3226 217
347.3249 245
347.3272 215
347.3295 240
347.3318 225
347.3341 247
347.3364 214
347.3387 246
347.3410 223
347.3433 246
347.3456 217
347.3479 243
347.3502 220
347.3525 238
347.3548 215
347.3570 223
347.3593 215
347.3616 238
347.3639 211
347.3662 212
347.3685 214
347.3708 243
347.3731 215
347.3754 237
347.3777 217
347.3800 240
347.3823 217
347.3846 216
347.3869 220
347.3892 239
347.3915 214
347.3938 232
347.3960 210
347.3983 242
347.4006 216
347.4029 238
347.4052 221
347.4075 243
347.4098 218
347.4121 244
347.4144 216
347.4167 236
347.4190 211
347.4213 242
347.4236 221
347.4259 244
347.4282 219
347.4305 223
347.4328 218
347.4351 241
347.4374 217
347.4396 216
347.4419 213
347.4442 236
347.4465 213
347.4488 242
347.4511 215
347.4534 240
347.4557 212
347.4580 211
347.4603 208
347.4626 234
347.4649 215
347.4672 238
347.4695 212
347.4718 237
347.4741 207
347.4764 229
347.4787 204
347.4809 225
347.4832 206
347.4855 231
347.4878 208
347.4901 232
347.4924 216
347.4947 242
347.4970 220
347.4993 238
347.5016 210
347.5039 212
347.5062 207
347.5085 231
347.5108 213
347.5131 213
347.5154 211
347.5177 234
347.5200 209
347.5223 233
347.5245 209
347.5268 233
347.5291 210
347.5314 210
347.5337 213
347.5360 240
347.5383 223
347.5406 246
347.5429 223
347.5452 249
347.5475 220
347.5498 237
347.5521 218
347.5544 240
347.5567 209
347.5590 233
347.5613 212
347.5636 236
347.5659 213
347.5682 237
347.5704 215
347.5727 236
347.5750 211
347.5773 220
347.5796 215
347.5819 243
347.5842 222
347.5865 217
347.5888 215
347.5911 237
347.5934 211
347.5957 238
347.5980 211
347.6003 236
347.6026 208
347.6049 206
347.6072 209
347.6095 231
347.6118 208
347.6141 227
347.6163 204
347.6186 234
347.6209 203
347.6232 227
347.6255 212
347.6278 234
347.6301 215
347.6324 244
347.6347 216
347.6370 239
347.6393 213
347.6416 242
347.6439 222
347.6462 243
347.6485 220
347.6508 227
347.6531 222
347.6554 243
347.6577 224
347.6600 228
347.6623 224
347.6645 241
347.6668 217
347.6691 238
347.6714 214
347.6737 239
347.6760 208
347.6783 207
347.6806 208
347.6829 229
347.6852 213
347.6875 225
347.6898 206
347.6921 231
347.6944 208
347.6967 232
347.6990 215
347.7013 237
347.7036 206
347.7059 230
347.7082 204
347.7105 225
347.7128 201
347.7150 227
347.7173 205
347.7196 225
347.7219 204
347.7242 213
347.7265 214
347.7288 234
347.7311 210
347.7334 209
347.7357 208
347.7380 225
347.7403 202
347.7426 220
347.7449 198
347.7472 221
347.7495 196
347.7518 198
347.7541 198
347.7564 221
347.7587 198
347.7610 222
347.7633 197
347.7655 225
347.7678 202
347.7701 218
347.7724 199
347.7747 222
347.7770 192
347.7793 225
347.7816 208
347.7839 238
347.7862 214
347.7885 236
347.7908 219
347.7931 228
347.7954 203
347.7977 210
347.8000 211
347.8023 229
347.8046 210
347.8069 210
347.8092 207
347.8115 225
347.8138 201
347.8161 225
347.8183 203
347.8206 224
347.8229 200
347.8252 200
347.8275 198
347.8298 226
347.8321 206
347.8344 231
347.8367 211
347.8390 232
347.8413 204
347.8436 221
347.8459 203
347.8482 231
347.8505 206
347.8528 229
347.8551 205
347.8574 229
347.8597 205
347.8620 229
347.8643 210
347.8666 226
347.8689 203
347.8712 209
347.8735 207
347.8757 225
347.8780 207
347.8803 201
347.8826 197
347.8849 217
347.8872 197
347.8895 223
347.8918 200
347.8941 224
347.8964 197
347.8987 198
347.9010 203
347.9033 227
347.9056 202
347.9079 218
347.9102 194
347.9125 223
347.9148 198
347.9171 216
347.9194 199
347.9217 221
347.9240 201
347.9263 230
347.9286 206
347.9309 232
347.9331 214
347.9354 241
347.9377 220
347.9400 234
347.9423 199
347.9446 205
347.9469 203
347.9492 225
347.9515 200
347.9538 204
347.9561 204
347.9584 223
347.9607 198
347.9630 217
347.9653 191
347.9676 216
347.9699 197
347.9722 203
347.9745 203
347.9768 227
347.9791 207
347.9814 226
347.9837 203
347.9860 229
347.9883 202
347.9906 223
347.9929 208
347.9951 233
347.9974 204
347.9997 231
348.0020 210
348.0043 239
348.0066 221
348.0089 253
348.0112 240
348.0135 273
348.0158 248
348.0181 251
348.0204 244
348.0227 256
348.0250 229
348.0273 223
348.0296 212
348.0319 230
348.0342 206
348.0365 233
348.0388 210
348.0411 235
348.0434 206
348.0457 206
348.0480 214
348.0503 233
348.0526 206
348.0549 233
348.0572 208
348.0594 232
348.0617 209
348.0640 233
348.0663 215
348.0686 238
348.0709 216
348.0732 247
348.0755 222
348.0778 238
348.0801 213
348.0824 240
348.0847 221
348.0870 240
348.0893 214
348.0916 220
348.0939 219
348.0962 243
348.0985 225
348.1008 222
348.1031 224
348.1054 250
348.1077 224
348.1100 252
348.1123 228
348.1146 262
348.1169 239
348.1192 254
348.1215 280
348.1238 320
348.1261 301
348.1284 318
348.1306 280
348.1329 303
348.1352 264
348.1375 301
348.1398 326
348.1421 438
348.1444 494
348.1467 601
348.1490 595
348.1513 612
348.1536 552
348.1559 619
348.1582 683
348.1605 861
348.1628 931
348.1651 974
348.1674 897
348.1697 810
348.1720 631
348.1743 526
348.1766 446
348.1789 422
348.1812 357
348.1835 366
348.1858 320
348.1881 330
348.1904 290
348.1927 283
348.1950 284
348.1973 316
348.1996 305
348.2019 354
348.2042 368
348.2064 452
348.2087 460
348.2110 525
348.2133 557
348.2156 668
348.2179 704
348.2202 788
348.2225 742
348.2248 715
348.2271 586
348.2294 541
348.2317 451
348.2340 435
348.2363 374
348.2386 391
348.2409 424
348.2432 494
348.2455 493
348.2478 503
348.2501 472
348.2524 451
348.2547 370
348.2570 365
348.2593 305
348.2616 301
348.2639 257
348.2662 251
348.2685 243
348.2708 262
348.2731 239
348.2754 262
348.2777 229
348.2800 259
348.2823 235
348.2846 262
348.2868 246
348.2891 263
348.2914 234
348.2937 266
348.2960 238
348.2983 254
348.3006 229
348.3029 258
348.3052 248
348.3075 281
348.3098 259
348.3121 271
348.3144 267
348.3167 289
348.3190 262
348.3213 269
348.3236 276
348.3259 288
348.3282 250
348.3305 264
348.3328 232
348.3351 254
348.3374 215
348.3397 214
348.3420 206
348.3443 225
348.3466 202
348.3489 224
348.3512 201
348.3535 230
348.3558 204
348.3581 231
348.3604 216
348.3627 240
348.3650 216
348.3673 239
348.3696 215
348.3719 234
348.3742 204
348.3765 225
348.3787 201
348.3810 221
348.3833 196
348.3856 207
348.3879 213
348.3902 234
348.3925 209
348.3948 208
348.3971 206
348.3994 231
348.4017 208
348.4040 233
348.4063 206
348.4086 229
348.4109 206
348.4132 207
348.4155 205
348.4178 226
348.4201 207
348.4224 227
348.4247 203
348.4270 229
348.4293 202
348.4316 220
348.4339 202
348.4362 227
348.4385 204
348.4408 230
348.4431 207
348.4454 234
348.4477 216
348.4500 237
348.4523 214
348.4546 229
348.4569 197
348.4592 207
348.4615 207
348.4638 237
348.4661 210
348.4684 210
348.4707 208
348.4730 233
348.4753 208
348.4776 235
348.4799 208
348.4822 235
348.4844 205
348.4867 202
348.4890 205
348.4913 231
348.4936 208
348.4959 227
348.4982 207
348.5005 228
348.5028 198
348.5051 223
348.5074 205
348.5097 223
348.5120 199
348.5143 222
348.5166 201
348.5189 225
348.5212 203
348.5235 230
348.5258 211
348.5281 227
348.5304 199
348.5327 207
348.5350 207
348.5373 232
348.5396 207
348.5419 207
348.5442 206
348.5465 232
348.5488 203
348.5511 231
348.5534 203
348.5557 231
348.5580 206
348.5603 209
348.5626 205
348.5649 226
348.5672 206
348.5695 230
348.5718 204
348.5741 233
348.5764 211
348.5787 229
348.5810 209
348.5833 231
348.5856 203
348.5879 228
348.5902 204
348.5925 231
348.5948 206
348.5971 230
348.5994 213
348.6017 235
348.6040 207
348.6063 212
348.6086 214
348.6109 234
348.6131 211
348.6154 215
348.6177 207
348.6200 230
348.6223 203
348.6246 227
348.6269 203
348.6292 231
348.6315 208
348.6338 212
348.6361 212
348.6384 239
348.6407 219
348.6430 244
348.6453 219
348.6476 243
348.6499 217
348.6522 237
348.6545 218
348.6568 239
348.6591 216
348.6614 243
348.6637 218
348.6660 243
348.6683 220
348.6706 243
348.6729 221
348.6752 245
348.6775 218
348.6798 221
348.6821 218
348.6844 237
348.6867 218
348.6890 216
348.6913 217
348.6936 237
348.6959 215
348.6982 243
348.7005 217
348.7028 244
348.7051 216
348.7074 219
348.7097 212
348.7120 229
348.7143 204
348.7166 225
348.7189 200
348.7212 229
348.7235 207
348.7258 233
348.7281 212
348.7304 236
348.7327 208
348.7350 229
348.7373 206
348.7396 227
348.7419 200
348.7442 228
348.7465 215
348.7488 232
348.7511 202
348.7534 208
348.7557 207
348.7580 226
348.7603 202
348.7626 206
348.7649 206
348.7672 226
348.7695 206
348.7718 232
348.7741 211
348.7764 236
348.7787 207
348.7810 208
348.7833 202
348.7856 223
348.7879 200
348.7902 227
348.7924 209
348.7947 232
348.7970 203
348.7993 220
348.8016 202
348.8039 224
348.8062 195
348.8085 222
348.8108 202
348.8131 224
348.8154 200
348.8177 221
348.8200 203
348.8223 222
348.8246 199
348.8269 208
348.8292 206
348.8315 221
348.8338 197
348.8361 199
348.8384 195
348.8407 216
348.8430 195
348.8453 222
348.8476 201
348.8499 229
348.8522 206
348.8545 209
348.8568 207
348.8591 227
348.8614 205
348.8637 223
348.8660 203
348.8683 227
348.8706 201
348.8729 223
348.8752 205
348.8775 226
348.8798 199
348.8821 224
348.8844 205
348.8867 225
348.8890 202
348.8913 225
348.8936 204
348.8959 225
348.8982 198
348.9005 213
348.9028 212
348.9051 239
348.9074 218
348.9097 213
348.9120 210
348.9143 230
348.9166 204
348.9189 232
348.9212 207
348.9235 232
348.9258 205
348.9281 207
348.9304 209
348.9327 235
348.9350 210
348.9373 222
348.9396 197
348.9419 217
348.9442 195
348.9465 219
348.9488 203
348.9511 219
348.9534 194
348.9557 223
348.9580 207
348.9603 223
348.9626 201
348.9649 230
348.9672 214
348.9695 229
348.9718 203
348.9741 206
348.9764 201
348.9787 233
348.9810 231
348.9833 254
348.9856 274
348.9879 306
348.9902 278
348.9925 299
348.9948 265
348.9971 288
348.9994 259
349.0017 259
349.0040 256
349.0063 272
349.0086 238
349.0109 255
349.0132 225
349.0155 244
349.0178 209
349.0201 233
349.0224 214
349.0247 241
349.0270 223
349.0293 259
349.0316 238
349.0339 258
349.0362 229
349.0385 250
349.0408 230
349.0431 247
349.0454 230
349.0477 246
349.0500 250
349.0523 277
349.0546 261
349.0569 265
349.0592 260
349.0615 273
349.0638 243
349.0661 262
349.0684 239
349.0707 275
349.0730 262
349.0753 269
349.0776 272
349.0799 295
349.0822 265
349.0845 283
349.0868 250
349.0891 273
349.0914 244
349.0937 270
349.0960 260
349.0983 298
349.1006 297
349.1029 363
349.1052 355
349.1075 381
349.1098 336
349.1121 341
349.1144 301
349.1167 306
349.1190 270
349.1213 279
349.1236 284
349.1259 310
349.1282 279
349.1305 278
349.1328 278
349.1351 308
349.1374 300
349.1397 353
349.1420 368
349.1443 451
349.1466 466
349.1489 493
349.1512 495
349.1535 538
349.1558 527
349.1581 586
349.1604 574
349.1627 637
349.1650 601
349.1673 625
349.1696 593
349.1719 655
349.1742 714
349.1765 958
349.1788 1129
349.1811 1292
349.1834 1217
349.1857 1149
349.1880 947
349.1903 849
349.1926 723
349.1949 722
349.1972 698
349.1995 690
349.2018 583
349.2041 511
349.2064 441
349.2087 425
349.2110 362
349.2133 380
349.2156 342
349.2179 367
349.2202 335
349.2225 334
349.2248 337
349.2271 379
349.2294 381
349.2317 434
349.2340 416
349.2363 443
349.2386 388
349.2409 388
349.2432 347
349.2455 363
349.2478 356
349.2501 455
349.2524 503
349.2547 595
349.2570 573
349.2593 577
349.2616 505
349.2639 485
349.2662 405
349.2685 383
349.2708 350
349.2731 354
349.2754 303
349.2777 286
349.2800 270
349.2823 288
349.2846 257
349.2869 282
349.2892 251
349.2915 275
349.2938 244
349.2961 239
349.2984 231
349.3007 249
349.3030 224
349.3053 245
349.3076 223
349.3099 254
349.3122 232
349.3145 254
349.3168 235
349.3191 258
349.3214 231
349.3237 259
349.3260 233
349.3283 253
349.3306 224
349.3329 242
349.3352 216
349.3375 236
349.3398 209
349.3421 215
349.3444 210
349.3467 230
349.3490 207
349.3513 208
349.3536 216
349.3559 237
349.3582 211
349.3605 235
349.3628 211
349.3651 238
349.3674 214
349.3697 216
349.3720 212
349.3743 231
349.3766 209
349.3789 234
349.3812 211
349.3835 240
349.3858 211
349.3881 232
349.3904 214
349.3927 239
349.3951 213
349.3974 246
349.3997 224
349.4020 243
349.4043 214
349.4066 237
349.4089 210
349.4112 228
349.4135 204
349.4158 206
349.4181 203
349.4204 230
349.4227 209
349.4250 208
349.4273 209
349.4296 236
349.4319 214
349.4342 238
349.4365 214
349.4388 236
349.4411 214
349.4434 212
349.4457 217
349.4480 235
349.4503 212
349.4526 231
349.4549 205
349.4572 234
349.4595 209
349.4618 229
349.4641 212
349.4664 231
349.4687 206
349.4710 228
349.4733 204
349.4756 221
349.4779 195
349.4802 219
349.4825 204
349.4848 226
349.4871 202
349.4894 211
349.4917 207
349.4940 232
349.4963 212
349.4986 210
349.5009 203
349.5032 224
349.5055 209
349.5078 233
349.5101 207
349.5124 234
349.5147 204
349.5170 201
349.5193 196
349.5216 219
349.5239 197
349.5262 222
349.5285 207
349.5308 233
349.5331 210
349.5354 235
349.5377 218
349.5400 239
349.5423 215
349.5446 239
349.5469 218
349.5492 247
349.5515 219
349.5538 245
349.5561 225
349.5584 243
349.5607 219
349.5630 220
349.5653 221
349.5676 239
349.5699 210
349.5722 208
349.5746 206
349.5769 222
349.5792 195
349.5815 221
349.5838 200
349.5861 221
349.5884 198
349.5907 198
349.5930 198
349.5953 217
349.5976 201
349.5999 224
349.6022 197
349.6045 223
349.6068 203
349.6091 222
349.6114 211
349.6137 236
349.6160 208
349.6183 232
349.6206 208
349.6229 233
349.6252 208
349.6275 230
349.6298 210
349.6321 230
349.6344 206
349.6367 214
349.6390 207
349.6413 233
349.6436 211
349.6459 211
349.6482 214
349.6505 238
349.6528 216
349.6551 247
349.6574 226
349.6597 254
349.6620 224
349.6643 219
349.6666 216
349.6689 240
349.6712 217
349.6735 233
349.6758 211
349.6781 236
349.6804 206
349.6827 224
349.6850 202
349.6873 227
349.6896 206
349.6919 235
349.6942 213
349.6965 231
349.6988 207
349.7012 231
349.7035 213
349.7058 228
349.7081 199
349.7104 207
349.7127 206
349.7150 227
349.7173 205
349.7196 200
349.7219 193
349.7242 217
349.7265 193
349.7288 220
349.7311 206
349.7334 230
349.7357 205
349.7380 208
349.7403 212
349.7426 233
349.7449 207
349.7472 231
349.7495 210
349.7518 235
349.7541 205
349.7564 223
349.7587 206
349.7610 222
349.7633 197
349.7656 218
349.7679 200
349.7702 216
349.7725 191
349.7748 217
349.7771 198
349.7794 217
349.7817 194
349.7840 204
349.7863 205
349.7886 225
349.7909 205
349.7932 208
349.7955 208
349.7978 232
349.8001 210
349.8024 233
349.8047 207
349.8071 227
349.8094 199
349.8117 196
349.8140 201
349.8163 220
349.8186 199
349.8209 219
349.8232 198
349.8255 230
349.8278 207
349.8301 230
349.8324 214
349.8347 229
349.8370 206
349.8393 231
349.8416 210
349.8439 230
349.8462 204
349.8485 231
349.8508 211
349.8531 237
349.8554 210
349.8577 208
349.8600 200
349.8623 218
349.8646 203
349.8669 208
349.8692 205
349.8715 225
349.8738 200
349.8761 222
349.8784 197
349.8807 219
349.8830 193
349.8853 199
349.8876 196
349.8899 222
349.8922 201
349.8945 224
349.8968 198
349.8992 227
349.9015 201
349.9038 230
349.9061 214
349.9084 238
349.9107 205
349.9130 227
349.9153 199
349.9176 211
349.9199 187
349.9222 217
349.9245 197
349.9268 218
349.9291 199
349.9314 209
349.9337 205
349.9360 229
349.9383 207
349.9406 203
349.9429 202
349.9452 224
349.9475 196
349.9498 223
349.9521 205
349.9544 229
349.9567 203
349.9590 200
349.9613 195
349.9636 218
349.9659 198
349.9682 215
349.9705 196
349.9728 225
349.9751 204
349.9774 222
349.9797 197
349.9821 213
349.9844 200
349.9867 230
349.9890 208
349.9913 228
349.9936 203
349.9959 229
349.9982 208
350.0005 227
350.0028 206
350.0051 216
350.0074 210
350.0097 232
350.0120 210
350.0143 209
350.0166 201
350.0189 219
350.0212 194
350.0235 221
350.0258 199
350.0281 228
350.0304 207
350.0327 207
350.0350 204
350.0373 232
350.0396 208
350.0419 234
350.0442 210
350.0465 238
350.0488 211
350.0511 233
350.0534 210
350.0557 232
350.0581 208
350.0604 238
350.0627 214
350.0650 238
350.0673 210
350.0696 231
350.0719 218
350.0742 245
350.0765 220
350.0788 226
350.0811 224
350.0834 247
350.0857 229
350.0880 230
350.0903 226
350.0926 246
350.0949 221
350.0972 246
350.0995 226
350.1018 254
350.1041 235
350.1064 250
350.1087 251
350.1110 275
350.1133 255
350.1156 278
350.1179 250
350.1202 280
350.1225 246
350.1248 263
350.1272 238
350.1295 258
350.1318 242
350.1341 270
350.1364 247
350.1387 276
350.1410 258
350.1433 290
350.1456 281
350.1479 316
350.1502 301
350.1525 332
350.1548 359
350.1571 408
350.1594 395
350.1617 403
350.1640 383
350.1663 387
350.1686 335
350.1709 354
350.1732 326
350.1755 357
350.1778 342
350.1801 368
350.1824 392
350.1847 434
350.1870 406
350.1893 414
350.1916 368
350.1940 388
350.1963 349
350.1986 376
350.2009 356
350.2032 375
350.2055 337
350.2078 356
350.2101 320
350.2124 330
350.2147 283
350.2170 296
350.2193 269
350.2216 295
350.2239 274
350.2262 288
350.2285 294
350.2308 320
350.2331 298
350.2354 299
350.2377 289
350.2400 305
350.2423 259
350.2446 272
350.2469 233
350.2492 261
350.2515 239
350.2538 249
350.2562 272
350.2585 314
350.2608 296
350.2631 313
350.2654 280
350.2677 296
350.2700 261
350.2723 279
350.2746 254
350.2769 268
350.2792 237
350.2815 255
350.2838 225
350.2861 242
350.2884 212
350.2907 235
350.2930 217
350.2953 234
350.2976 212
350.2999 227
350.3022 226
350.3045 248
350.3068 226
350.3091 227
350.3114 225
350.3138 247
350.3161 220
350.3184 246
350.3207 216
350.3230 239
350.3253 210
350.3276 217
350.3299 226
350.3322 268
350.3345 274
350.3368 334
350.3391 333
350.3414 367
350.3437 320
350.3460 322
350.3483 277
350.3506 283
350.3529 242
350.3552 258
350.3575 219
350.3598 238
350.3621 206
350.3644 225
350.3667 205
350.3691 235
350.3714 207
350.3737 205
350.3760 200
350.3783 228
350.3806 205
350.3829 206
350.3852 208
350.3875 232
350.3898 207
350.3921 227
350.3944 202
350.3967 224
350.3990 201
350.4013 206
350.4036 208
350.4059 229
350.4082 211
350.4105 233
350.4128 207
350.4151 236
350.4174 204
350.4197 222
350.4220 202
350.4244 225
350.4267 202
350.4290 226
350.4313 202
350.4336 225
350.4359 202
350.4382 225
350.4405 205
350.4428 220
350.4451 198
350.4474 205
350.4497 205
350.4520 227
350.4543 204
350.4566 204
350.4589 201
350.4612 223
350.4635 201
350.4658 228
350.4681 205
350.4704 232
350.4727 199
350.4751 198
350.4774 203
350.4797 229
350.4820 212
350.4843 232
350.4866 201
350.4889 227
350.4912 195
350.4935 218
350.4958 202
350.4981 227
350.5004 201
350.5027 230
350.5050 211
350.5073 239
350.5096 213
350.5119 234
350.5142 209
350.5165 225
350.5188 194
350.5211 195
350.5234 195
350.5258 220
350.5281 206
350.5304 205
350.5327 199
350.5350 219
350.5373 196
350.5396 220
350.5419 200
350.5442 227
350.5465 200
350.5488 198
350.5511 200
350.5534 228
350.5557 201
350.5580 220
350.5603 201
350.5626 226
350.5649 201
350.5672 230
350.5695 214
350.5718 232
350.5742 203
350.5765 228
350.5788 206
350.5811 229
350.5834 204
350.5857 232
350.5880 215
350.5903 234
350.5926 208
350.5949 216
350.5972 211
350.5995 231
350.6018 204
350.6041 197
350.6064 198
350.6087 218
350.6110 194
350.6133 221
350.6156 199
350.6179 226
350.6203 200
350.6226 201
350.6249 208
350.6272 236
350.6295 213
350.6318 233
350.6341 210
350.6364 239
350.6387 211
350.6410 233
350.6433 217
350.6456 243
350.6479 214
350.6502 239
350.6525 214
350.6548 238
350.6571 211
350.6594 236
350.6617 214
350.6641 234
350.6664 210
350.6687 216
350.6710 216
350.6733 242
350.6756 218
350.6779 219
350.6802 217
350.6825 236
350.6848 211
350.6871 237
350.6894 212
350.6917 234
350.6940 202
350.6963 200
350.6986 201
350.7009 225
350.7032 202
350.7055 218
350.7078 196
350.7102 229
350.7125 206
350.7148 230
350.7171 207
350.7194 224
350.7217 197
350.7240 224
350.7263 200
350.7286 223
350.7309 201
350.7332 227
350.7355 209
350.7378 227
350.7401 196
350.7424 203
350.7447 206
350.7470 226
350.7493 203
350.7517 201
350.7540 199
350.7563 226
350.7586 204
350.7609 227
350.7632 206
350.7655 230
350.7678 206
350.7701 207
350.7724 205
350.7747 226
350.7770 203
350.7793 217
350.7816 202
350.7839 225
350.7862 198
350.7885 221
350.7908 208
350.7932 226
350.7955 200
350.7978 216
350.8001 194
350.8024 215
350.8047 191
350.8070 218
350.8093 197
350.8116 216
350.8139 190
350.8162 194
350.8185 196
350.8208 215
350.8231 196
350.8254 198
350.8277 198
350.8300 226
350.8323 205
350.8347 234
350.8370 205
350.8393 229
350.8416 202
350.8439 200
350.8462 198
350.8485 225
350.8508 204
350.8531 221
350.8554 195
350.8577 224
350.8600 200
350.8623 222
350.8646 204
350.8669 224
350.8692 204
350.8715 225
350.8739 198
350.8762 218
350.8785 191
350.8808 213
350.8831 198
350.8854 215
350.8877 193
350.8900 199
350.8923 197
350.8946 221
350.8969 199
350.8992 199
350.9015 193
350.9038 220
350.9061 203
350.9084 230
350.9107 211
350.9131 239
350.9154 210
350.9177 207
350.9200 204
350.9223 227
350.9246 208
350.9269 232
350.9292 205
350.9315 226
350.9338 197
350.9361 216
350.9384 196
350.9407 217
350.9430 191
350.9453 220
350.9476 197
350.9499 223
350.9523 198
350.9546 223
350.9569 204
350.9592 226
350.9615 200
350.9638 208
350.9661 204
350.9684 227
350.9707 206
350.9730 210
350.9753 218
350.9776 251
350.9799 243
350.9822 285
350.9845 275
350.9868 298
350.9892 259
350.9915 246
350.9938 235
350.9961 246
350.9984 220
351.0007 241
351.0030 215
351.0053 242
351.0076 215
351.0099 230
351.0122 210
351.0145 229
351.0168 208
351.0191 234
351.0214 213
351.0237 237
351.0261 209
351.0284 228
351.0307 207
351.0330 225
351.0353 201
351.0376 214
351.0399 217
351.0422 239
351.0445 221
351.0468 221
351.0491 228
351.0514 255
351.0537 231
351.0560 255
351.0583 226
351.0607 244
351.0630 213
351.0653 216
351.0676 221
351.0699 259
351.0722 239
351.0745 267
351.0768 249
351.0791 286
351.0814 260
351.0837 279
351.0860 259
351.0883 273
351.0906 245
351.0929 273
351.0952 250
351.0976 279
351.0999 259
351.1022 285
351.1045 267
351.1068 301
351.1091 294
351.1114 345
351.1137 395
351.1160 475
351.1183 468
351.1206 462
351.1229 425
351.1252 412
351.1275 346
351.1298 350
351.1322 314
351.1345 344
351.1368 321
351.1391 330
351.1414 328
351.1437 352
351.1460 324
351.1483 354
351.1506 333
351.1529 375
351.1552 352
351.1575 378
351.1598 359
351.1621 388
351.1645 369
351.1668 450
351.1691 526
351.1714 712
351.1737 816
351.1760 925
351.1783 886
351.1806 840
351.1829 680
351.1852 596
351.1875 536
351.1898 588
351.1921 665
351.1944 866
351.1967 1053
351.1991 1209
351.2014 1174
351.2037 1254
351.2060 1338
351.2083 1689
351.2106 1900
351.2129 2066
351.2152 1966
351.2175 1763
351.2198 1340
351.2221 1060
351.2244 737
351.2267 602
351.2290 441
351.2314 397
351.2337 334
351.2360 342
351.2383 297
351.2406 331
351.2429 322
351.2452 382
351.2475 390
351.2498 430
351.2521 396
351.2544 389
351.2567 321
351.2590 303
351.2613 276
351.2637 287
351.2660 255
351.2683 248
351.2706 245
351.2729 272
351.2752 235
351.2775 259
351.2798 235
351.2821 266
351.2844 238
351.2867 237
351.2890 237
351.2913 255
351.2936 232
351.2960 248
351.2983 219
351.3006 240
351.3029 216
351.3052 239
351.3075 219
351.3098 239
351.3121 210
351.3144 233
351.3167 208
351.3190 237
351.3213 216
351.3236 242
351.3259 220
351.3283 241
351.3306 217
351.3329 225
351.3352 231
351.3375 266
351.3398 251
351.3421 254
351.3444 251
351.3467 266
351.3490 228
351.3513 245
351.3536 219
351.3559 246
351.3583 223
351.3606 224
351.3629 220
351.3652 244
351.3675 219
351.3698 231
351.3721 206
351.3744 233
351.3767 207
351.3790 223
351.3813 204
351.3836 225
351.3859 202
351.3882 229
351.3906 209
351.3929 227
351.3952 203
351.3975 225
351.3998 208
351.4021 231
351.4044 206
351.4067 212
351.4090 207
351.4113 230
351.4136 204
351.4159 205
351.4182 204
351.4206 222
351.4229 201
351.4252 229
351.4275 206
351.4298 232
351.4321 213
351.4344 215
351.4367 208
351.4390 225
351.4413 204
351.4436 228
351.4459 199
351.4482 233
351.4506 204
351.4529 223
351.4552 203
351.4575 225
351.4598 203
351.4621 229
351.4644 209
351.4667 235
351.4690 212
351.4713 231
351.4736 209
351.4759 236
351.4782 208
351.4806 212
351.4829 215
351.4852 241
351.4875 219
351.4898 216
351.4921 214
351.4944 238
351.4967 209
351.4990 234
351.5013 205
351.5036 232
351.5059 205
351.5083 215
351.5106 214
351.5129 237
351.5152 213
351.5175 232
351.5198 209
351.5221 236
351.5244 200
351.5267 219
351.5290 203
351.5313 225
351.5336 203
351.5359 230
351.5383 206
351.5406 226
351.5429 207
351.5452 226
351.5475 201
351.5498 225
351.5521 203
351.5544 203
351.5567 200
351.5590 223
351.5613 202
351.5636 207
351.5660 209
351.5683 232
351.5706 206
351.5729 232
351.5752 214
351.5775 242
351.5798 214
351.5821 211
351.5844 209
351.5867 231
351.5890 208
351.5913 224
351.5936 201
351.5960 230
351.5983 207
351.6006 233
351.6029 216
351.6052 238
351.6075 206
351.6098 227
351.6121 207
351.6144 228
351.6167 211
351.6190 235
351.6213 216
351.6237 234
351.6260 206
351.6283 216
351.6306 208
351.6329 230
351.6352 211
351.6375 209
351.6398 206
351.6421 230
351.6444 209
351.6467 239
351.6490 221
351.6514 243
351.6537 219
351.6560 224
351.6583 215
351.6606 233
351.6629 211
351.6652 226
351.6675 208
351.6698 241
351.6721 215
351.6744 233
351.6768 218
351.6791 241
351.6814 212
351.6837 241
351.6860 218
351.6883 231
351.6906 205
351.6929 222
351.6952 202
351.6975 218
351.6998 196
351.7021 210
351.7045 211
351.7068 236
351.7091 214
351.7114 210
351.7137 209
351.7160 230
351.7183 206
351.7206 232
351.7229 206
351.7252 230
351.7275 201
351.7298 205
351.7322 202
351.7345 222
351.7368 201
351.7391 221
351.7414 196
351.7437 221
351.7460 201
351.7483 224
351.7506 205
351.7529 223
351.7552 196
351.7576 218
351.7599 196
351.7622 220
351.7645 196
351.7668 219
351.7691 203
351.7714 221
351.7737 194
351.7760 200
351.7783 201
351.7806 222
351.7829 202
351.7853 205
351.7876 200
351.7899 220
351.7922 198
351.7945 223
351.7968 201
351.7991 222
351.8014 196
351.8037 197
351.8060 198
351.8083 220
351.8107 200
351.8130 222
351.8153 203
351.8176 233
351.8199 199
351.8222 219
351.8245 202
351.8268 222
351.8291 200
351.8314 226
351.8337 202
351.8361 226
351.8384 201
351.8407 224
351.8430 207
351.8453 226
351.8476 204
351.8499 210
351.8522 208
351.8545 231
351.8568 213
351.8591 216
351.8615 217
351.8638 237
351.8661 206
351.8684 231
351.8707 212
351.8730 231
351.8753 206
351.8776 205
351.8799 205
351.8822 234
351.8845 212
351.8869 235
351.8892 209
351.8915 233
351.8938 202
351.8961 218
351.8984 198
351.9007 214
351.9030 188
351.9053 213
351.9076 195
351.9099 221
351.9123 200
351.9146 220
351.9169 202
351.9192 220
351.9215 198
351.9238 201
351.9261 200
351.9284 218
351.9307 197
351.9330 191
351.9354 189
351.9377 215
351.9400 197
351.9423 225
351.9446 200
351.9469 226
351.9492 200
351.9515 200
351.9538 199
351.9561 227
351.9584 206
351.9608 226
351.9631 203
351.9654 230
351.9677 199
351.9700 221
351.9723 204
351.9746 228
351.9769 206
351.9792 230
351.9815 211
351.9838 240
351.9862 211
351.9885 235
351.9908 211
351.9931 227
351.9954 202
351.9977 209
352.0000 206
352.0023 221
352.0046 198
352.0069 200
352.0093 204
352.0116 226
352.0139 206
352.0162 231
352.0185 203
352.0208 222
352.0231 198
352.0254 203
352.0277 205
352.0300 232
352.0323 210
352.0347 228
352.0370 200
352.0393 229
352.0416 204
352.0439 222
352.0462 206
352.0485 230
352.0508 203
352.0531 229
352.0554 207
352.0578 221
352.0601 200
352.0624 224
352.0647 203
352.0670 218
352.0693 198
352.0716 205
352.0739 203
352.0762 236
352.0785 219
352.0809 213
352.0832 213
352.0855 238
352.0878 213
352.0901 240
352.0924 213
352.0947 242
352.0970 225
352.0993 227
352.1016 223
352.1040 248
352.1063 233
352.1086 252
352.1109 232
352.1132 262
352.1155 244
352.1178 277
352.1201 264
352.1224 285
352.1247 255
352.1271 283
352.1294 265
352.1317 296
352.1340 270
352.1363 296
352.1386 276
352.1409 297
352.1432 275
352.1455 284
352.1478 281
352.1502 301
352.1525 272
352.1548 276
352.1571 273
352.1594 299
352.1617 272
352.1640 302
352.1663 285
352.1686 331
352.1709 316
352.1733 342
352.1756 374
352.1779 424
352.1802 398
352.1825 406
352.1848 347
352.1871 351
352.1894 300
352.1917 316
352.1940 303
352.1964 352
352.1987 358
352.2010 416
352.2033 410
352.2056 450
352.2079 444
352.2102 535
352.2125 586
352.2148 671
352.2171 652
352.2195 632
352.2218 553
352.2241 504
352.2264 393
352.2287 336
352.2310 298
352.2333 306
352.2356 288
352.2379 370
352.2402 432
352.2426 569
352.2449 605
352.2472 627
352.2495 594
352.2518 557
352.2541 453
352.2564 418
352.2587 330
352.2610 322
352.2634 264
352.2657 269
352.2680 237
352.2703 256
352.2726 222
352.2749 243
352.2772 224
352.2795 245
352.2818 227
352.2841 253
352.2865 230
352.2888 244
352.2911 213
352.2934 216
352.2957 213
352.2980 237
352.3003 214
352.3026 213
352.3049 213
352.3073 235
352.3096 218
352.3119 252
352.3142 246
352.3165 301
352.3188 291
352.3211 289
352.3234 278
352.3257 290
352.3280 245
352.3304 253
352.3327 215
352.3350 238
352.3373 210
352.3396 230
352.3419 215
352.3442 230
352.3465 204
352.3488 231
352.3512 205
352.3535 227
352.3558 204
352.3581 233
352.3604 212
352.3627 227
352.3650 205
352.3673 211
352.3696 205
352.3720 228
352.3743 205
352.3766 207
352.3789 206
352.3812 230
352.3835 207
352.3858 231
352.3881 203
352.3904 222
352.3927 195
352.3951 194
352.3974 195
352.3997 220
352.4020 205
352.4043 227
352.4066 200
352.4089 228
352.4112 204
352.4135 224
352.4159 209
352.4182 230
352.4205 204
352.4228 224
352.4251 206
352.4274 226
352.4297 203
352.4320 221
352.4343 199
352.4367 223
352.4390 205
352.4413 209
352.4436 203
352.4459 226
352.4482 200
352.4505 199
352.4528 201
352.4551 222
352.4575 199
352.4598 225
352.4621 207
352.4644 233
352.4667 206
352.4690 202
352.4713 204
352.4736 225
352.4759 198
352.4783 217
352.4806 196
352.4829 226
352.4852 200
352.4875 222
352.4898 207
352.4921 231
352.4944 209
352.4967 232
352.4991 207
352.5014 229
352.5037 205
352.5060 227
352.5083 206
352.5106 223
352.5129 198
352.5152 207
352.5175 211
352.5199 230
352.5222 208
352.5245 207
352.5268 207
352.5291 226
352.5314 200
352.5337 228
352.5360 210
352.5383 232
352.5407 196
352.5430 196
352.5453 195
352.5476 224
352.5499 207
352.5522 225
352.5545 202
352.5568 231
352.5592 205
352.5615 224
352.5638 205
352.5661 222
352.5684 198
352.5707 221
352.5730 202
352.5753 228
352.5776 201
352.5800 227
352.5823 215
352.5846 235
352.5869 204
352.5892 206
352.5915 199
352.5938 225
352.5961 200
352.5984 197
352.6008 194
352.6031 221
352.6054 203
352.6077 226
352.6100 207
352.6123 229
352.6146 201
352.6169 201
352.6192 200
352.6216 227
352.6239 201
352.6262 220
352.6285 196
352.6308 224
352.6331 198
352.6354 223
352.6377 207
352.6401 232
352.6424 208
352.6447 235
352.6470 209
352.6493 235
352.6516 215
352.6539 239
352.6562 211
352.6585 229
352.6609 203
352.6632 210
352.6655 209
352.6678 231
352.6701 208
352.6724 208
352.6747 207
352.6770 229
352.6794 199
352.6817 221
352.6840 200
352.6863 228
352.6886 200
352.6909 203
352.6932 202
352.6955 224
352.6978 208
352.7002 231
352.7025 208
352.7048 234
352.7071 206
352.7094 230
352.7117 210
352.7140 230
352.7163 208
352.7187 237
352.7210 210
352.7233 225
352.7256 194
352.7279 212
352.7302 194
352.7325 214
352.7348 193
352.7371 199
352.7395 197
352.7418 223
352.7441 208
352.7464 213
352.7487 202
352.7510 225
352.7533 200
352.7556 222
352.7580 200
352.7603 226
352.7626 202
352.7649 203
352.7672 193
352.7695 213
352.7718 191
352.7741 211
352.7765 194
352.7788 221
352.7811 194
352.7834 217
352.7857 201
352.7880 227
352.7903 205
352.7926 222
352.7950 195
352.7973 211
352.7996 189
352.8019 216
352.8042 201
352.8065 217
352.8088 192
352.8111 202
352.8134 201
352.8158 221
352.8181 201
352.8204 200
352.8227 199
352.8250 217
352.8273 197
352.8296 226
352.8319 211
352.8343 235
352.8366 207
352.8389 205
352.8412 202
352.8435 224
352.8458 202
352.8481 216
352.8504 193
352.8528 219
352.8551 195
352.8574 215
352.8597 197
352.8620 217
352.8643 197
352.8666 222
352.8689 202
352.8713 218
352.8736 192
352.8759 212
352.8782 195
352.8805 211
352.8828 190
352.8851 201
352.8874 203
352.8898 221
352.8921 199
352.8944 200
352.8967 198
352.8990 223
352.9013 197
352.9036 220
352.9059 198
352.9083 226
352.9106 201
352.9129 198
352.9152 200
352.9175 229
352.9198 216
352.9221 233
352.9244 207
352.9268 232
352.9291 204
352.9314 227
352.9337 209
352.9360 226
352.9383 198
352.9406 217
352.9429 193
352.9453 216
352.9476 192
352.9499 221
352.9522 203
352.9545 224
352.9568 201
352.9591 202
352.9614 195
352.9638 216
352.9661 201
352.9684 205
352.9707 209
352.9730 230
352.9753 210
352.9776 238
352.9799 223
352.9823 248
352.9846 224
352.9869 219
352.9892 213
352.9915 237
352.9938 216
352.9961 236
352.9985 205
353.0008 227
353.0031 199
353.0054 217
353.0077 195
353.0100 218
353.0123 197
353.0146 228
353.0170 203
353.0193 226
353.0216 202
353.0239 227
353.0262 205
353.0285 223
353.0308 201
353.0331 204
353.0355 200
353.0378 222
353.0401 203
353.0424 212
353.0447 221
353.0470 243
353.0493 222
353.0516 251
353.0540 230
353.0563 255
353.0586 233
353.0609 233
353.0632 231
353.0655 258
353.0678 241
353.0702 270
353.0725 254
353.0748 274
353.0771 238
353.0794 258
353.0817 234
353.0840 255
353.0863 238
353.0887 276
353.0910 264
353.0933 294
353.0956 258
353.0979 279
353.1002 251
353.1025 269
353.1048 246
353.1072 263
353.1095 274
353.1118 299
353.1141 278
353.1164 279
353.1187 280
353.1210 305
353.1234 282
353.1257 311
353.1280 289
353.1303 332
353.1326 317
353.1349 331
353.1372 336
353.1395 366
353.1419 334
353.1442 365
353.1465 364
353.1488 453
353.1511 490
353.1534 576
353.1557 577
353.1581 595
353.1604 516
353.1627 522
353.1650 471
353.1673 499
353.1696 463
353.1719 490
353.1742 455
353.1766 452
353.1789 401
353.1812 439
353.1835 545
353.1858 800
353.1881 1028
353.1904 1258
353.1928 1320
353.1951 1285
353.1974 1067
353.1997 943
353.2020 746
353.2043 682
353.2066 557
353.2090 499
353.2113 453
353.2136 451
353.2159 412
353.2182 489
353.2205 630
353.2228 1059
353.2251 1551
353.2275 2190
353.2298 2484
353.2321 2510
353.2344 2091
353.2367 1748
353.2390 1238
353.2413 958
353.2437 679
353.2460 592
353.2483 486
353.2506 472
353.2529 455
353.2552 613
353.2575 942
353.2598 1477
353.2622 1857
353.2645 2088
353.2668 1979
353.2691 1746
353.2714 1300
353.2737 1033
353.2760 709
353.2784 571
353.2807 421
353.2830 343
353.2853 295
353.2876 291
353.2899 244
353.2922 260
353.2946 233
353.2969 265
353.2992 246
353.3015 273
353.3038 253
353.3061 271
353.3084 242
353.3108 267
353.3131 235
353.3154 249
353.3177 229
353.3200 259
353.3223 239
353.3246 258
353.3270 229
353.3293 230
353.3316 225
353.3339 247
353.3362 226
353.3385 234
353.3408 232
353.3431 257
353.3455 235
353.3478 257
353.3501 230
353.3524 255
353.3547 230
353.3570 231
353.3593 222
353.3617 236
353.3640 210
353.3663 228
353.3686 204
353.3709 228
353.3732 207
353.3755 236
353.3779 221
353.3802 242
353.3825 213
353.3848 240
353.3871 222
353.3894 240
353.3917 212
353.3941 234
353.3964 211
353.3987 227
353.4010 204
353.4033 205
353.4056 197
353.4079 227
353.4103 207
353.4126 211
353.4149 214
353.4172 237
353.4195 215
353.4218 234
353.4241 211
353.4265 238
353.4288 219
353.4311 220
353.4334 218
353.4357 241
353.4380 217
353.4403 240
353.4427 216
353.4450 241
353.4473 209
353.4496 228
353.4519 203
353.4542 222
353.4565 197
353.4589 226
353.4612 207
353.4635 227
353.4658 206
353.4681 227
353.4704 209
353.4727 231
353.4751 204
353.4774 207
353.4797 208
353.4820 232
353.4843 212
353.4866 215
353.4889 211
353.4913 227
353.4936 202
353.4959 224
353.4982 201
353.5005 230
353.5028 209
353.5051 218
353.5075 217
353.5098 237
353.5121 210
353.5144 232
353.5167 203
353.5190 234
353.5213 206
353.5237 227
353.5260 210
353.5283 232
353.5306 204
353.5329 237
353.5352 214
353.5375 232
353.5399 206
353.5422 228
353.5445 209
353.5468 226
353.5491 206
353.5514 213
353.5537 211
353.5561 234
353.5584 213
353.5607 212
353.5630 211
353.5653 231
353.5676 208
353.5700 238
353.5723 216
353.5746 243
353.5769 209
353.5792 213
353.5815 211
353.5838 235
353.5862 209
353.5885 223
353.5908 201
353.5931 232
353.5954 209
353.5977 234
353.6000 217
353.6024 241
353.6047 214
353.6070 237
353.6093 209
353.6116 232
353.6139 203
353.6162 228
353.6186 210
353.6209 232
353.6232 201
353.6255 211
353.6278 207
353.6301 231
353.6325 210
353.6348 209
353.6371 211
353.6394 233
353.6417 216
353.6440 239
353.6463 213
353.6487 239
353.6510 215
353.6533 216
353.6556 215
353.6579 238
353.6602 223
353.6625 244
353.6649 217
353.6672 246
353.6695 223
353.6718 243
353.6741 222
353.6764 240
353.6788 213
353.6811 241
353.6834 213
353.6857 234
353.6880 210
353.6903 236
353.6926 210
353.6950 232
353.6973 209
353.6996 213
353.7019 207
353.7042 226
353.7065 205
353.7088 205
353.7112 207
353.7135 228
353.7158 208
353.7181 237
353.7204 217
353.7227 241
353.7251 212
353.7274 209
353.7297 201
353.7320 220
353.7343 195
353.7366 218
353.7389 195
353.7413 219
353.7436 195
353.7459 223
353.7482 210
353.7505 236
353.7528 215
353.7552 241
353.7575 209
353.7598 230
353.7621 203
353.7644 223
353.7667 201
353.7690 220
353.7714 195
353.7737 207
353.7760 206
353.7783 225
353.7806 202
353.7829 199
353.7853 191
353.7876 212
353.7899 194
353.7922 221
353.7945 200
353.7968 228
353.7991 198
353.8015 201
353.8038 203
353.8061 225
353.8084 206
353.8107 220
353.8130 195
353.8154 218
353.8177 190
353.8200 222
353.8223 207
353.8246 228
353.8269 207
353.8292 233
353.8316 205
353.8339 222
353.8362 196
353.8385 213
353.8408 196
353.8431 219
353.8455 196
353.8478 204
353.8501 200
353.8524 221
353.8547 202
353.8570 198
353.8593 197
353.8617 217
353.8640 186
353.8663 205
353.8686 189
353.8709 213
353.8732 192
353.8756 195
353.8779 192
353.8802 212
353.8825 192
353.8848 213
353.8871 189
353.8895 213
353.8918 191
353.8941 219
353.8964 203
353.8987 223
353.9010 198
353.9033 220
353.9057 203
353.9080 224
353.9103 197
353.9126 213
353.9149 196
353.9172 222
353.9196 203
353.9219 208
353.9242 202
353.9265 223
353.9288 203
353.9311 203
353.9335 199
353.9358 222
353.9381 194
353.9404 220
353.9427 198
353.9450 216
353.9473 193
353.9497 191
353.9520 192
353.9543 219
353.9566 200
353.9589 222
353.9612 196
353.9636 222
353.9659 193
353.9682 213
353.9705 195
353.9728 219
353.9751 193
353.9775 226
353.9798 208
353.9821 233
353.9844 211
353.9867 233
353.9890 209
353.9914 223
353.9937 192
353.9960 199
353.9983 202
354.0006 228
354.0029 205
354.0053 199
354.0076 193
354.0099 214
354.0122 201
354.0145 229
354.0168 205
354.0191 222
354.0215 204
354.0238 204
354.0261 201
354.0284 231
354.0307 206
354.0330 224
354.0354 205
354.0377 233
354.0400 210
354.0423 225
354.0446 203
354.0469 223
354.0493 198
354.0516 221
354.0539 202
354.0562 223
354.0585 198
354.0608 225
354.0632 203
354.0655 224
354.0678 203
354.0701 216
354.0724 216
354.0747 238
354.0771 211
354.0794 214
354.0817 213
354.0840 242
354.0863 218
354.0886 243
354.0910 224
354.0933 255
354.0956 232
354.0979 233
354.1002 232
354.1025 254
354.1049 229
354.1072 254
354.1095 239
354.1118 275
354.1141 245
354.1164 268
354.1187 241
354.1211 259
354.1234 233
354.1257 262
354.1280 235
354.1303 257
354.1326 237
354.1350 265
354.1373 247
354.1396 262
354.1419 242
354.1442 258
354.1465 272
354.1489 323
354.1512 326
354.1535 350
354.1558 366
354.1581 393
354.1604 349
354.1628 362
354.1651 313
354.1674 337
354.1697 303
354.1720 303
354.1743 298
354.1767 318
354.1790 290
354.1813 309
354.1836 297
354.1859 365
354.1882 386
354.1906 472
354.1929 500
354.1952 546
354.1975 495
354.1998 490
354.2021 414
354.2045 398
354.2068 332
354.2091 337
354.2114 293
354.2137 298
354.2160 260
354.2184 271
354.2207 292
354.2230 352
354.2253 399
354.2276 516
354.2300 635
354.2323 756
354.2346 727
354.2369 714
354.2392 594
354.2415 533
354.2439 407
354.2462 344
354.2485 304
354.2508 304
354.2531 261
354.2554 293
354.2578 295
354.2601 384
354.2624 440
354.2647 562
354.2670 601
354.2693 627
354.2717 538
354.2740 496
354.2763 397
354.2786 361
354.2809 287
354.2832 291
354.2856 252
354.2879 266
354.2902 230
354.2925 236
354.2948 234
354.2971 260
354.2995 241
354.3018 240
354.3041 235
354.3064 253
354.3087 222
354.3110 245
354.3134 220
354.3157 236
354.3180 209
354.3203 206
354.3226 209
354.3249 237
354.3273 227
354.3296 277
354.3319 281
354.3342 328
354.3365 304
354.3389 317
354.3412 274
354.3435 279
354.3458 239
354.3481 245
354.3504 219
354.3528 237
354.3551 208
354.3574 235
354.3597 214
354.3620 241
354.3643 225
354.3667 240
354.3690 242
354.3713 271
354.3736 243
354.3759 236
354.3782 227
354.3806 249
354.3829 213
354.3852 229
354.3875 207
354.3898 225
354.3921 198
354.3945 198
354.3968 203
354.3991 232
354.4014 222
354.4037 254
354.4061 237
354.4084 268
354.4107 234
354.4130 249
354.4153 225
354.4176 247
354.4200 219
354.4223 243
354.4246 216
354.4269 230
354.4292 204
354.4315 229
354.4339 208
354.4362 227
354.4385 201
354.4408 211
354.4431 209
354.4455 230
354.4478 208
354.4501 213
354.4524 209
354.4547 231
354.4570 205
354.4594 234
354.4617 209
354.4640 231
354.4663 203
354.4686 202
354.4709 202
354.4733 221
354.4756 202
354.4779 222
354.4802 199
354.4825 229
354.4849 200
354.4872 223
354.4895 203
354.4918 227
354.4941 195
354.4964 228
354.4988 209
354.5011 234
354.5034 211
354.5057 228
354.5080 204
354.5103 225
354.5127 201
354.5150 203
354.5173 201
354.5196 227
354.5219 206
354.5243 211
354.5266 209
354.5289 234
354.5312 211
354.5335 236
354.5358 209
354.5382 235
354.5405 208
354.5428 209
354.5451 212
354.5474 240
354.5497 222
354.5521 237
354.5544 210
354.5567 240
354.5590 210
354.5613 230
354.5637 214
354.5660 239
354.5683 210
354.5706 237
354.5729 217
354.5752 239
354.5776 210
354.5799 239
354.5822 217
354.5845 240
354.5868 213
354.5892 219
354.5915 213
354.5938 232
354.5961 208
354.5984 207
354.6007 213
354.6031 236
354.6054 213
354.6077 238
354.6100 211
354.6123 238
354.6147 212
354.6170 208
354.6193 210
354.6216 237
354.6239 217
354.6262 240
354.6286 217
354.6309 244
354.6332 213
354.6355 236
354.6378 218
354.6402 238
354.6425 218
354.6448 246
354.6471 226
354.6494 245
354.6517 218
354.6541 247
354.6564 228
354.6587 247
354.6610 218
354.6633 228
354.6657 224
354.6680 242
354.6703 218
354.6726 219
354.6749 217
354.6772 237
354.6796 211
354.6819 235
354.6842 211
354.6865 231
354.6888 206
354.6912 207
354.6935 207
354.6958 232
354.6981 209
354.7004 232
354.7027 211
354.7051 239
354.7074 213
354.7097 229
354.7120 209
354.7143 230
354.7167 204
354.7190 227
354.7213 205
354.7236 233
354.7259 206
354.7283 231
354.7306 213
354.7329 232
354.7352 208
354.7375 212
354.7398 207
354.7422 237
354.7445 217
354.7468 221
354.7491 214
354.7514 236
354.7538 208
354.7561 234
354.7584 209
354.7607 232
354.7630 205
354.7653 206
354.7677 208
354.7700 230
354.7723 215
354.7746 239
354.7769 216
354.7793 242
354.7816 211
354.7839 226
354.7862 207
354.7885 225
354.7909 204
354.7932 223
354.7955 197
354.7978 221
354.8001 199
354.8024 225
354.8048 207
354.8071 227
354.8094 197
354.8117 206
354.8140 207
354.8164 227
354.8187 208
354.8210 207
354.8233 201
354.8256 225
354.8280 205
354.8303 224
354.8326 197
354.8349 220
354.8372 195
354.8395 199
354.8419 200
354.8442 223
354.8465 200
354.8488 216
354.8511 189
354.8535 214
354.8558 192
354.8581 212
354.8604 200
354.8627 219
354.8651 196
354.8674 221
354.8697 192
354.8720 216
354.8743 194
354.8767 220
354.8790 204
354.8813 227
354.8836 202
354.8859 207
354.8882 200
354.8906 224
354.8929 199
354.8952 191
354.8975 189
354.8998 213
354.9022 195
354.9045 222
354.9068 205
354.9091 228
354.9114 202
354.9138 201
354.9161 202
354.9184 222
354.9207 198
354.9230 222
354.9254 195
354.9277 223
354.9300 201
354.9323 223
354.9346 204
354.9369 219
354.9393 193
354.9416 216
354.9439 198
354.9462 227
354.9485 208
354.9509 234
354.9532 217
354.9555 235
354.9578 207
354.9601 212
354.9625 205
354.9648 228
354.9671 210
354.9694 218
354.9717 244
354.9741 322
354.9764 386
354.9787 506
354.9810 532
354.9833 560
354.9857 480
354.9880 423
354.9903 353
354.9926 325
354.9949 258
354.9972 251
354.9996 214
355.0019 235
355.0042 204
355.0065 223
355.0088 202
355.0112 230
355.0135 206
355.0158 237
355.0181 214
355.0204 232
355.0228 212
355.0251 237
355.0274 221
355.0297 245
355.0320 221
355.0344 232
355.0367 231
355.0390 257
355.0413 226
355.0436 220
355.0460 218
355.0483 245
355.0506 226
355.0529 263
355.0552 278
355.0576 434
355.0599 663
355.0622 1117
355.0645 1635
355.0668 2080
355.0692 2085
355.0715 1952
355.0738 1551
355.0761 1260
355.0784 857
355.0807 673
355.0831 498
355.0854 440
355.0877 346
355.0900 347
355.0923 303
355.0947 322
355.0970 292
355.0993 323
355.1016 302
355.1039 346
355.1063 357
355.1086 422
355.1109 473
355.1132 533
355.1155 489
355.1179 449
355.1202 395
355.1225 383
355.1248 333
355.1271 373
355.1295 369
355.1318 435
355.1341 420
355.1364 424
355.1387 409
355.1411 422
355.1434 391
355.1457 449
355.1480 438
355.1503 491
355.1527 457
355.1550 479
355.1573 447
355.1596 515
355.1619 583
355.1643 867
355.1666 1132
355.1689 1438
355.1712 1475
355.1735 1449
355.1759 1217
355.1782 1045
355.1805 802
355.1828 718
355.1851 670
355.1875 675
355.1898 591
355.1921 544
355.1944 498
355.1967 541
355.1991 634
355.2014 1012
355.2037 1469
355.2060 2072
355.2083 2305
355.2107 2314
355.2130 2033
355.2153 1717
355.2176 1239
355.2199 979
355.2223 700
355.2246 608
355.2269 480
355.2292 482
355.2315 504
355.2339 813
355.2362 1497
355.2385 3235
355.2408 5512
355.2431 8109
355.2455 9254
355.2478 9375
355.2501 7982
355.2524 6397
355.2547 4416
355.2571 3171
355.2594 2237
355.2617 1701
355.2640 1197
355.2663 908
355.2687 704
355.2710 641
355.2733 575
355.2756 656
355.2779 683
355.2803 753
355.2826 681
355.2849 618
355.2872 540
355.2895 498
355.2919 409
355.2942 398
355.2965 344
355.2988 351
355.3011 295
355.3035 304
355.3058 265
355.3081 279
355.3104 248
355.3128 284
355.3151 257
355.3174 282
355.3197 266
355.3220 296
355.3244 277
355.3267 303
355.3290 270
355.3313 280
355.3336 269
355.3360 293
355.3383 259
355.3406 252
355.3429 238
355.3452 256
355.3476 226
355.3499 246
355.3522 221
355.3545 248
355.3568 223
355.3592 230
355.3615 234
355.3638 272
355.3661 254
355.3684 280
355.3708 254
355.3731 285
355.3754 250
355.3777 267
355.3800 236
355.3824 257
355.3847 224
355.3870 249
355.3893 224
355.3916 246
355.3940 215
355.3963 243
355.3986 229
355.4009 251
355.4033 225
355.4056 237
355.4079 231
355.4102 259
355.4125 233
355.4149 234
355.4172 232
355.4195 256
355.4218 232
355.4241 259
355.4265 228
355.4288 252
355.4311 224
355.4334 231
355.4357 232
355.4381 259
355.4404 235
355.4427 254
355.4450 227
355.4473 259
355.4497 229
355.4520 249
355.4543 231
355.4566 260
355.4590 234
355.4613 265
355.4636 233
355.4659 259
355.4682 233
355.4706 255
355.4729 228
355.4752 248
355.4775 222
355.4798 232
355.4822 233
355.4845 254
355.4868 221
355.4891 223
355.4914 224
355.4938 251
355.4961 225
355.4984 250
355.5007 226
355.5031 262
355.5054 234
355.5077 234
355.5100 228
355.5123 255
355.5147 230
355.5170 248
355.5193 222
355.5216 251
355.5239 222
355.5263 251
355.5286 230
355.5309 256
355.5332 222
355.5355 246
355.5379 223
355.5402 250
355.5425 225
355.5448 251
355.5472 227
355.5495 250
355.5518 222
355.5541 233
355.5564 236
355.5588 261
355.5611 239
355.5634 230
355.5657 229
355.5680 250
355.5704 223
355.5727 250
355.5750 228
355.5773 249
355.5796 218
355.5820 221
355.5843 220
355.5866 245
355.5889 217
355.5913 242
355.5936 218
355.5959 242
355.5982 214
355.6005 238
355.6029 220
355.6052 249
355.6075 229
355.6098 256
355.6121 228
355.6145 253
355.6168 220
355.6191 235
355.6214 217
355.6238 242
355.6261 219
355.6284 228
355.6307 230
355.6330 259
355.6354 235
355.6377 228
355.6400 223
355.6423 242
355.6446 219
355.6470 241
355.6493 225
355.6516 259
355.6539 235
355.6563 238
355.6586 233
355.6609 255
355.6632 238
355.6655 260
355.6679 234
355.6702 265
355.6725 241
355.6748 260
355.6771 242
355.6795 261
355.6818 233
355.6841 251
355.6864 219
355.6888 241
355.6911 222
355.6934 246
355.6957 222
355.6980 242
355.7004 220
355.7027 231
355.7050 228
355.7073 242
355.7097 215
355.7120 217
355.7143 218
355.7166 246
355.7189 219
355.7213 242
355.7236 221
355.7259 249
355.7282 215
355.7305 210
355.7329 207
355.7352 229
355.7375 210
355.7398 232
355.7422 206
355.7445 235
355.7468 208
355.7491 232
355.7514 222
355.7538 244
355.7561 220
355.7584 244
355.7607 213
355.7631 229
355.7654 207
355.7677 230
355.7700 210
355.7723 230
355.7747 202
355.7770 208
355.7793 206
355.7816 229
355.7839 208
355.7863 214
355.7886 215
355.7909 237
355.7932 213
355.7956 234
355.7979 216
355.8002 242
355.8025 211
355.8048 207
355.8072 208
355.8095 234
355.8118 212
355.8141 240
355.8165 212
355.8188 239
355.8211 214
355.8234 237
355.8257 222
355.8281 245
355.8304 211
355.8327 237
355.8350 210
355.8374 232
355.8397 210
355.8420 228
355.8443 202
355.8466 220
355.8490 190
355.8513 195
355.8536 201
355.8559 226
355.8583 211
355.8606 211
355.8629 212
355.8652 231
355.8675 203
355.8699 228
355.8722 205
355.8745 233
355.8768 208
355.8792 214
355.8815 210
355.8838 234
355.8861 212
355.8884 234
355.8908 212
355.8931 239
355.8954 208
355.8977 228
355.9001 214
355.9024 235
355.9047 210
355.9070 236
355.9093 215
355.9117 238
355.9140 214
355.9163 232
355.9186 203
355.9210 229
355.9233 206
355.9256 212
355.9279 215
355.9302 234
355.9326 210
355.9349 213
355.9372 210
355.9395 228
355.9419 205
355.9442 232
355.9465 208
355.9488 237
355.9511 206
355.9535 199
355.9558 199
355.9581 226
355.9604 199
355.9628 225
355.9651 207
355.9674 237
355.9697 218
355.9721 241
355.9744 220
355.9767 245
355.9790 227
355.9813 266
355.9837 250
355.9860 267
355.9883 237
355.9906 254
355.9930 226
355.9953 241
355.9976 208
355.9999 215
356.0022 211
356.0046 233
356.0069 215
356.0092 212
356.0115 207
356.0139 226
356.0162 204
356.0185 230
356.0208 204
356.0231 225
356.0255 198
356.0278 203
356.0301 206
356.0324 233
356.0348 217
356.0371 241
356.0394 216
356.0417 243
356.0441 215
356.0464 237
356.0487 217
356.0510 237
356.0533 216
356.0557 261
356.0580 286
356.0603 419
356.0626 532
356.0650 721
356.0673 799
356.0696 856
356.0719 762
356.0743 686
356.0766 568
356.0789 498
356.0812 389
356.0835 333
356.0859 289
356.0882 291
356.0905 252
356.0928 275
356.0952 245
356.0975 267
356.0998 232
356.1021 233
356.1044 232
356.1068 266
356.1091 258
356.1114 293
356.1137 283
356.1161 318
356.1184 286
356.1207 301
356.1230 270
356.1254 288
356.1277 257
356.1300 293
356.1323 280
356.1346 309
356.1370 281
356.1393 311
356.1416 295
356.1439 315
356.1463 289
356.1486 302
356.1509 304
356.1532 329
356.1556 298
356.1579 293
356.1602 300
356.1625 344
356.1648 355
356.1672 440
356.1695 464
356.1718 537
356.1741 502
356.1765 487
356.1788 442
356.1811 430
356.1834 369
356.1858 378
356.1881 330
356.1904 353
356.1927 308
356.1951 323
356.1974 302
356.1997 343
356.2020 354
356.2043 453
356.2067 525
356.2090 665
356.2113 704
356.2136 743
356.2160 663
356.2183 612
356.2206 480
356.2229 421
356.2253 364
356.2276 353
356.2299 303
356.2322 291
356.2345 293
356.2369 380
356.2392 511
356.2415 897
356.2438 1373
356.2462 1992
356.2485 2267
356.2508 2302
356.2531 2044
356.2555 1722
356.2578 1249
356.2601 978
356.2624 693
356.2648 594
356.2671 452
356.2694 414
356.2717 349
356.2740 356
356.2764 321
356.2787 354
356.2810 331
356.2833 350
356.2857 316
356.2880 332
356.2903 297
356.2926 305
356.2950 258
356.2973 253
356.2996 243
356.3019 257
356.3043 237
356.3066 256
356.3089 280
356.3112 339
356.3135 329
356.3159 349
356.3182 309
356.3205 317
356.3228 272
356.3252 262
356.3275 253
356.3298 269
356.3321 240
356.3345 261
356.3368 229
356.3391 255
356.3414 228
356.3438 268
356.3461 268
356.3484 314
356.3507 292
356.3531 316
356.3554 276
356.3577 283
356.3600 240
356.3623 258
356.3647 232
356.3670 249
356.3693 224
356.3716 225
356.3740 221
356.3763 241
356.3786 220
356.3809 214
356.3833 214
356.3856 238
356.3879 215
356.3902 243
356.3926 221
356.3949 240
356.3972 207
356.3995 203
356.4019 199
356.4042 226
356.4065 209
356.4088 230
356.4111 205
356.4135 234
356.4158 214
356.4181 235
356.4204 218
356.4228 240
356.4251 212
356.4274 235
356.4297 214
356.4321 237
356.4344 213
356.4367 233
356.4390 213
356.4414 232
356.4437 211
356.4460 215
356.4483 214
356.4507 233
356.4530 212
356.4553 221
356.4576 220
356.4600 240
356.4623 210
356.4646 230
356.4669 206
356.4693 233
356.4716 204
356.4739 208
356.4762 213
356.4785 239
356.4809 213
356.4832 234
356.4855 210
356.4878 241
356.4902 214
356.4925 240
356.4948 216
356.4971 239
356.4995 211
356.5018 240
356.5041 212
356.5064 228
356.5088 202
356.5111 229
356.5134 212
356.5157 231
356.5181 211
356.5204 216
356.5227 209
356.5250 237
356.5274 216
356.5297 216
356.5320 210
356.5343 237
356.5367 213
356.5390 232
356.5413 208
356.5436 233
356.5460 209
356.5483 204
356.5506 204
356.5529 234
356.5553 212
356.5576 234
356.5599 207
356.5622 236
356.5645 211
356.5669 236
356.5692 219
356.5715 239
356.5738 213
356.5762 233
356.5785 209
356.5808 229
356.5831 208
356.5855 237
356.5878 221
356.5901 234
356.5924 203
356.5948 209
356.5971 205
356.5994 231
356.6017 210
356.6041 209
356.6064 204
356.6087 229
356.6110 211
356.6134 231
356.6157 210
356.6180 237
356.6203 207
356.6227 208
356.6250 208
356.6273 233
356.6296 202
356.6320 219
356.6343 198
356.6366 221
356.6389 204
356.6413 230
356.6436 215
356.6459 237
356.6482 209
356.6506 232
356.6529 214
356.6552 244
356.6575 219
356.6599 243
356.6622 222
356.6645 238
356.6668 214
356.6692 222
356.6715 219
356.6738 243
356.6761 217
356.6785 216
356.6808 220
356.6831 241
356.6854 217
356.6878 237
356.6901 210
356.6924 231
356.6947 204
356.6971 203
356.6994 200
356.7017 223
356.7040 205
356.7064 234
356.7087 212
356.7110 240
356.7133 206
356.7157 227
356.7180 208
356.7203 224
356.7226 202
356.7250 229
356.7273 210
356.7296 232
356.7319 211
356.7343 234
356.7366 214
356.7389 232
356.7412 202
356.7436 208
356.7459 210
356.7482 234
356.7505 205
356.7529 204
356.7552 207
356.7575 228
356.7598 205
356.7622 228
356.7645 204
356.7668 232
356.7691 206
356.7715 207
356.7738 200
356.7761 225
356.7784 204
356.7808 220
356.7831 193
356.7854 217
356.7877 195
356.7901 216
356.7924 200
356.7947 221
356.7970 191
356.7994 212
356.8017 190
356.8040 220
356.8063 201
356.8087 227
356.8110 207
356.8133 230
356.8156 201
356.8180 208
356.8203 204
356.8226 226
356.8249 208
356.8273 215
356.8296 216
356.8319 232
356.8342 203
356.8366 230
356.8389 208
356.8412 237
356.8435 209
356.8459 205
356.8482 201
356.8505 218
356.8528 200
356.8552 223
356.8575 198
356.8598 224
356.8621 201
356.8645 224
356.8668 207
356.8691 234
356.8714 206
356.8738 231
356.8761 208
356.8784 229
356.8807 206
356.8831 233
356.8854 208
356.8877 221
356.8901 191
356.8924 193
356.8947 194
356.8970 219
356.8994 195
356.9017 191
356.9040 188
356.9063 211
356.9087 192
356.9110 223
356.9133 202
356.9156 226
356.9180 205
356.9203 197
356.9226 194
356.9249 220
356.9273 197
356.9296 219
356.9319 192
356.9342 219
356.9366 197
356.9389 214
356.9412 202
356.9435 222
356.9459 196
356.9482 228
356.9505 206
356.9528 224
356.9552 202
356.9575 225
356.9598 205
356.9621 223
356.9645 196
356.9668 206
356.9691 210
356.9714 245
356.9738 241
356.9761 253
356.9784 250
356.9808 272
356.9831 239
356.9854 256
356.9877 228
356.9901 250
356.9924 216
356.9947 213
356.9970 207
356.9994 227
357.0017 203
357.0040 222
357.0063 200
357.0087 219
357.0110 197
357.0133 219
357.0156 203
357.0180 226
357.0203 206
357.0226 231
357.0249 213
357.0273 239
357.0296 217
357.0319 239
357.0342 214
357.0366 231
357.0389 214
357.0412 236
357.0436 244
357.0459 278
357.0482 256
357.0505 254
357.0529 248
357.0552 302
357.0575 335
357.0598 463
357.0622 539
357.0645 643
357.0668 625
357.0691 598
357.0715 534
357.0738 505
357.0761 430
357.0784 436
357.0808 412
357.0831 464
357.0854 441
357.0877 455
357.0901 405
357.0924 396
357.0947 319
357.0971 321
357.0994 280
357.1017 306
357.1040 293
357.1064 340
357.1087 335
357.1110 362
357.1133 324
357.1157 320
357.1180 295
357.1203 306
357.1226 273
357.1250 277
357.1273 280
357.1296 304
357.1319 275
357.1343 304
357.1366 282
357.1389 320
357.1413 311
357.1436 356
357.1459 413
357.1482 501
357.1506 509
357.1529 546
357.1552 494
357.1575 503
357.1599 441
357.1622 460
357.1645 430
357.1668 450
357.1692 410
357.1715 435
357.1738 389
357.1762 419
357.1785 430
357.1808 546
357.1831 636
357.1855 751
357.1878 737
357.1901 724
357.1924 679
357.1948 710
357.1971 706
357.1994 766
357.2017 788
357.2041 795
357.2064 686
357.2087 654
357.2110 573
357.2134 656
357.2157 820
357.2180 1306
357.2204 2013
357.2227 2800
357.2250 3058
357.2273 3041
357.2297 2545
357.2320 2096
357.2343 1469
357.2366 1125
357.2390 805
357.2413 684
357.2436 558
357.2459 589
357.2483 566
357.2506 626
357.2529 608
357.2553 640
357.2576 587
357.2599 575
357.2622 483
357.2646 444
357.2669 388
357.2692 378
357.2715 325
357.2739 315
357.2762 305
357.2785 317
357.2808 280
357.2832 297
357.2855 269
357.2878 285
357.2902 256
357.2925 260
357.2948 270
357.2971 296
357.2995 269
357.3018 287
357.3041 257
357.3064 280
357.3088 248
357.3111 271
357.3134 256
357.3158 284
357.3181 257
357.3204 281
357.3227 244
357.3251 257
357.3274 230
357.3297 251
357.3320 232
357.3344 251
357.3367 221
357.3390 223
357.3413 227
357.3437 255
357.3460 235
357.3483 242
357.3507 241
357.3530 268
357.3553 240
357.3576 257
357.3600 225
357.3623 248
357.3646 219
357.3669 216
357.3693 212
357.3716 235
357.3739 210
357.3763 229
357.3786 205
357.3809 232
357.3832 205
357.3856 231
357.3879 215
357.3902 241
357.3925 215
357.3949 239
357.3972 209
357.3995 227
357.4019 201
357.4042 227
357.4065 209
357.4088 226
357.4112 201
357.4135 212
357.4158 208
357.4181 231
357.4205 206
357.4228 205
357.4251 204
357.4275 223
357.4298 201
357.4321 223
357.4344 205
357.4368 232
357.4391 207
357.4414 209
357.4437 204
357.4461 228
357.4484 209
357.4507 233
357.4531 206
357.4554 236
357.4577 209
357.4600 225
357.4624 203
357.4647 222
357.4670 199
357.4693 222
357.4717 198
357.4740 222
357.4763 203
357.4787 229
357.4810 205
357.4833 221
357.4856 200
357.4880 212
357.4903 218
357.4926 243
357.4949 213
357.4973 206
357.4996 203
357.5019 227
357.5043 206
357.5066 234
357.5089 209
357.5112 235
357.5136 207
357.5159 205
357.5182 203
357.5206 229
357.5229 207
357.5252 233
357.5275 211
357.5299 234
357.5322 207
357.5345 227
357.5368 218
357.5392 242
357.5415 215
357.5438 239
357.5462 214
357.5485 234
357.5508 207
357.5531 231
357.5555 206
357.5578 224
357.5601 200
357.5625 208
357.5648 211
357.5671 235
357.5694 218
357.5718 220
357.5741 214
357.5764 236
357.5787 214
357.5811 227
357.5834 199
357.5857 226
357.5881 199
357.5904 201
357.5927 207
357.5950 232
357.5974 211
357.5997 233
357.6020 207
357.6044 228
357.6067 202
357.6090 224
357.6113 209
357.6137 229
357.6160 197
357.6183 221
357.6206 202
357.6230 227
357.6253 207
357.6276 233
357.6300 214
357.6323 233
357.6346 209
357.6369 215
357.6393 210
357.6416 234
357.6439 210
357.6463 212
357.6486 212
357.6509 241
357.6532 213
357.6556 234
357.6579 211
357.6602 238
357.6625 205
357.6649 214
357.6672 217
357.6695 246
357.6719 232
357.6742 255
357.6765 226
357.6788 246
357.6812 216
357.6835 233
357.6858 211
357.6882 234
357.6905 208
357.6928 227
357.6951 199
357.6975 220
357.6998 198
357.7021 220
357.7045 199
357.7068 218
357.7091 197
357.7114 213
357.7138 218
357.7161 234
357.7184 208
357.7208 202
357.7231 201
357.7254 227
357.7277 204
357.7301 228
357.7324 202
357.7347 223
357.7371 197
357.7394 196
357.7417 195
357.7440 225
357.7464 203
357.7487 225
357.7510 204
357.7534 233
357.7557 200
357.7580 221
357.7603 206
357.7627 223
357.7650 198
357.7673 224
357.7696 199
357.7720 227
357.7743 203
357.7766 227
357.7790 205
357.7813 221
357.7836 195
357.7859 196
357.7883 194
357.7906 216
357.7929 197
357.7953 200
357.7976 202
357.7999 226
357.8022 204
357.8046 229
357.8069 206
357.8092 229
357.8116 204
357.8139 205
357.8162 205
357.8185 225
357.8209 199
357.8232 218
357.8255 192
357.8279 217
357.8302 191
357.8325 213
357.8348 198
357.8372 222
357.8395 193
357.8418 221
357.8442 198
357.8465 218
357.8488 186
357.8511 216
357.8535 202
357.8558 221
357.8581 199
357.8605 204
357.8628 200
357.8651 220
357.8674 195
357.8698 197
357.8721 201
357.8744 223
357.8768 196
357.8791 215
357.8814 193
357.8837 221
357.8861 197
357.8884 197
357.8907 194
357.8931 218
357.8954 201
357.8977 223
357.9001 208
357.9024 234
357.9047 205
357.9070 225
357.9094 204
357.9117 222
357.9140 194
357.9164 219
357.9187 191
357.9210 213
357.9233 189
357.9257 224
357.9280 207
357.9303 221
357.9327 192
357.9350 194
357.9373 195
357.9396 218
357.9420 202
357.9443 204
357.9466 197
357.9490 222
357.9513 197
357.9536 220
357.9559 198
357.9583 226
357.9606 205
357.9629 201
357.9653 197
357.9676 216
357.9699 197
357.9722 218
357.9746 198
357.9769 225
357.9792 203
357.9816 223
357.9839 208
357.9862 232
357.9886 205
357.9909 227
357.9932 203
357.9955 223
357.9979 197
358.0002 221
358.0025 201
358.0049 219
358.0072 194
358.0095 204
358.0118 201
358.0142 222
358.0165 205
358.0188 210
358.0212 208
358.0235 222
358.0258 198
358.0281 226
358.0305 204
358.0328 228
358.0351 203
358.0375 207
358.0398 205
358.0421 227
358.0445 208
358.0468 231
358.0491 212
358.0514 240
358.0538 217
358.0561 250
358.0584 248
358.0608 301
358.0631 294
358.0654 340
358.0677 321
358.0701 338
358.0724 290
358.0747 295
358.0771 260
358.0794 270
358.0817 241
358.0841 248
358.0864 248
358.0887 278
358.0910 259
358.0934 252
358.0957 237
358.0980 252
358.1004 219
358.1027 243
358.1050 222
358.1073 249
358.1097 226
358.1120 229
358.1143 232
358.1167 259
358.1190 237
358.1213 261
358.1237 233
358.1260 262
358.1283 230
358.1306 249
358.1330 227
358.1353 254
358.1376 231
358.1400 267
358.1423 257
358.1446 297
358.1470 283
358.1493 321
358.1516 308
358.1539 332
358.1563 301
358.1586 309
358.1609 294
358.1633 314
358.1656 294
358.1679 300
358.1702 299
358.1726 324
358.1749 291
358.1772 318
358.1796 299
358.1819 341
358.1842 333
358.1866 354
358.1889 366
358.1912 392
358.1935 351
358.1959 365
358.1982 335
358.2005 381
358.2029 362
358.2052 393
358.2075 361
358.2099 371
358.2122 331
358.2145 373
358.2168 384
358.2192 483
358.2215 558
358.2238 747
358.2262 851
358.2285 943
358.2308 862
358.2332 782
358.2355 650
358.2378 562
358.2401 425
358.2425 361
358.2448 313
358.2471 315
358.2495 282
358.2518 319
358.2541 304
358.2565 340
358.2588 309
358.2611 310
358.2634 301
358.2658 317
358.2681 281
358.2704 294
358.2728 260
358.2751 276
358.2774 241
358.2798 262
358.2821 241
358.2844 266
358.2867 244
358.2891 281
358.2914 272
358.2937 302
358.2961 270
358.2984 285
358.3007 261
358.3031 271
358.3054 237
358.3077 241
358.3100 232
358.3124 248
358.3147 224
358.3170 223
358.3194 229
358.3217 265
358.3240 262
358.3264 324
358.3287 324
358.3310 352
358.3333 311
358.3357 295
358.3380 268
358.3403 280
358.3427 250
358.3450 266
358.3473 227
358.3497 248
358.3520 216
358.3543 233
358.3566 216
358.3590 248
358.3613 233
358.3636 268
358.3660 248
358.3683 268
358.3706 236
358.3730 251
358.3753 219
358.3776 234
358.3800 200
358.3823 208
358.3846 209
358.3869 230
358.3893 208
358.3916 204
358.3939 199
358.3963 223
358.3986 205
358.4009 231
358.4033 205
358.4056 226
358.4079 200
358.4102 198
358.4126 198
358.4149 219
358.4172 203
358.4196 226
358.4219 206
358.4242 234
358.4266 206
358.4289 222
358.4312 205
358.4336 231
358.4359 206
358.4382 235
358.4405 212
358.4429 237
358.4452 209
358.4475 230
358.4499 216
358.4522 236
358.4545 203
358.4569 215
358.4592 208
358.4615 230
358.4639 206
358.4662 209
358.4685 205
358.4708 228
358.4732 206
358.4755 229
358.4778 209
358.4802 235
358.4825 211
358.4848 209
358.4872 204
358.4895 228
358.4918 210
358.4942 233
358.4965 211
358.4988 237
358.5011 208
358.5035 230
358.5058 213
358.5081 230
358.5105 211
358.5128 241
358.5151 223
358.5175 244
358.5198 218
358.5221 241
358.5245 212
358.5268 230
358.5291 206
358.5314 213
358.5338 203
358.5361 227
358.5384 214
358.5408 216
358.5431 212
358.5454 237
358.5478 216
358.5501 239
358.5524 209
358.5548 234
358.5571 207
358.5594 208
358.5617 208
358.5641 227
358.5664 205
358.5687 223
358.5711 200
358.5734 229
358.5757 203
358.5781 227
358.5804 211
358.5827 234
358.5851 208
358.5874 230
358.5897 205
358.5920 222
358.5944 197
358.5967 218
358.5990 197
358.6014 223
358.6037 208
358.6060 216
358.6084 218
358.6107 245
358.6130 221
358.6154 214
358.6177 208
358.6200 234
358.6224 208
358.6247 231
358.6270 210
358.6293 240
358.6317 215
358.6340 213
358.6363 215
358.6387 239
358.6410 212
358.6433 235
358.6457 214
358.6480 243
358.6503 212
358.6527 231
358.6550 210
358.6573 231
358.6597 211
358.6620 237
358.6643 219
358.6666 244
358.6690 222
358.6713 243
358.6736 227
358.6760 236
358.6783 202
358.6806 212
358.6830 212
358.6853 237
358.6876 219
358.6900 213
358.6923 214
358.6946 235
358.6970 208
358.6993 230
358.7016 210
358.7040 235
358.7063 205
358.7086 205
358.7109 208
358.7133 230
358.7156 204
358.7179 223
358.7203 199
358.7226 228
358.7249 202
358.7273 225
358.7296 212
358.7319 235
358.7343 205
358.7366 227
358.7389 202
358.7413 226
358.7436 198
358.7459 225
358.7482 209
358.7506 223
358.7529 197
358.7552 199
358.7576 196
358.7599 223
358.7622 206
358.7646 204
358.7669 204
358.7692 227
358.7716 203
358.7739 229
358.7762 203
358.7786 228
358.7809 206
358.7832 207
358.7856 208
358.7879 229
358.7902 204
358.7926 225
358.7949 203
358.7972 231
358.7995 202
358.8019 218
358.8042 202
358.8065 228
358.8089 202
358.8112 229
358.8135 207
358.8159 226
358.8182 200
358.8205 222
358.8229 201
358.8252 222
358.8275 194
358.8299 203
358.8322 202
358.8345 222
358.8369 196
358.8392 191
358.8415 194
358.8439 219
358.8462 194
358.8485 218
358.8508 197
358.8532 222
358.8555 198
358.8578 204
358.8602 199
358.8625 222
358.8648 202
358.8672 222
358.8695 201
358.8718 234
358.8742 202
358.8765 217
358.8788 201
358.8812 225
358.8835 198
358.8858 224
358.8882 202
358.8905 223
358.8928 201
358.8952 229
358.8975 212
358.8998 230
358.9022 198
358.9045 206
358.9068 202
358.9091 222
358.9115 208
358.9138 209
358.9161 206
358.9185 229
358.9208 198
358.9231 221
358.9255 199
358.9278 222
358.9301 197
358.9325 200
358.9348 199
358.9371 230
358.9395 209
358.9418 230
358.9441 205
358.9465 227
358.9488 202
358.9511 225
358.9535 208
358.9558 228
358.9581 199
358.9605 218
358.9628 195
358.9651 218
358.9675 204
358.9698 236
358.9721 220
358.9744 240
358.9768 211
358.9791 217
358.9814 208
358.9838 230
358.9861 210
358.9884 206
358.9908 202
358.9931 229
358.9954 205
358.9978 224
359.0001 201
359.0024 224
359.0048 202
359.0071 200
359.0094 199
359.0118 226
359.0141 208
359.0164 233
359.0188 217
359.0211 259
359.0234 241
359.0258 267
359.0281 249
359.0304 268
359.0328 231
359.0351 252
359.0374 225
359.0398 244
359.0421 226
359.0444 251
359.0468 229
359.0491 249
359.0514 222
359.0538 239
359.0561 243
359.0584 279
359.0608 261
359.0631 268
359.0654 270
359.0677 295
359.0701 269
359.0724 300
359.0747 280
359.0771 328
359.0794 314
359.0817 337
359.0841 342
359.0864 360
359.0887 319
359.0911 328
359.0934 292
359.0957 324
359.0981 290
359.1004 311
359.1027 285
359.1051 299
359.1074 261
359.1097 283
359.1121 250
359.1144 271
359.1167 240
359.1191 272
359.1214 263
359.1237 307
359.1261 298
359.1284 313
359.1307 316
359.1331 346
359.1354 330
359.1377 342
359.1401 350
359.1424 381
359.1447 334
359.1471 352
359.1494 314
359.1517 334
359.1541 298
359.1564 302
359.1587 317
359.1611 369
359.1634 371
359.1657 419
359.1681 395
359.1704 434
359.1727 411
359.1751 484
359.1774 530
359.1797 634
359.1821 621
359.1844 650
359.1867 572
359.1891 537
359.1914 447
359.1937 471
359.1961 495
359.1984 627
359.2007 711
359.2031 809
359.2054 808
359.2077 778
359.2101 648
359.2124 574
359.2147 517
359.2171 514
359.2194 453
359.2217 473
359.2241 448
359.2264 539
359.2287 681
359.2311 1251
359.2334 2476
359.2357 4475
359.2381 6167
359.2404 7353
359.2427 7127
359.2451 6383
359.2474 4768
359.2497 3590
359.2520 2380
359.2544 1700
359.2567 1091
359.2590 828
359.2614 579
359.2637 473
359.2660 359
359.2684 353
359.2707 302
359.2730 307
359.2754 268
359.2777 267
359.2800 259
359.2824 282
359.2847 257
359.2870 257
359.2894 259
359.2917 286
359.2940 257
359.2964 283
359.2987 260
359.3010 304
359.3034 330
359.3057 469
359.3080 696
359.3104 1000
359.3127 1138
359.3150 1209
359.3174 1057
359.3197 924
359.3221 681
359.3244 566
359.3267 427
359.3291 389
359.3314 314
359.3337 322
359.3361 284
359.3384 293
359.3407 247
359.3431 265
359.3454 238
359.3477 256
359.3501 229
359.3524 235
359.3547 230
359.3571 252
359.3594 225
359.3617 227
359.3641 227
359.3664 255
359.3687 227
359.3711 251
359.3734 220
359.3757 241
359.3781 210
359.3804 208
359.3827 208
359.3851 228
359.3874 205
359.3897 229
359.3921 206
359.3944 234
359.3967 210
359.3991 232
359.4014 214
359.4037 236
359.4061 209
359.4084 240
359.4107 217
359.4131 239
359.4154 213
359.4177 230
359.4201 209
359.4224 234
359.4247 209
359.4271 215
359.4294 217
359.4317 244
359.4341 213
359.4364 212
359.4387 215
359.4411 241
359.4434 213
359.4457 235
359.4481 210
359.4504 242
359.4527 215
359.4551 216
359.4574 211
359.4597 234
359.4621 210
359.4644 235
359.4667 210
359.4691 240
359.4714 214
359.4737 240
359.4761 226
359.4784 251
359.4807 225
359.4831 252
359.4854 222
359.4877 244
359.4901 222
359.4924 252
359.4947 232
359.4971 249
359.4994 220
359.5017 228
359.5041 224
359.5064 244
359.5088 218
359.5111 215
359.5134 213
359.5158 234
359.5181 213
359.5204 242
359.5228 216
359.5251 240
359.5274 213
359.5298 208
359.5321 212
359.5344 237
359.5368 221
359.5391 239
359.5414 218
359.5438 247
359.5461 214
359.5484 232
359.5508 207
359.5531 229
359.5554 207
359.5578 239
359.5601 218
359.5624 244
359.5648 221
359.5671 247
359.5694 226
359.5718 245
359.5741 217
359.5764 220
359.5788 215
359.5811 237
359.5834 216
359.5858 216
359.5881 216
359.5904 237
359.5928 211
359.5951 234
359.5975 213
359.5998 248
359.6021 220
359.6045 213
359.6068 206
359.6091 232
359.6115 210
359.6138 230
359.6161 208
359.6185 239
359.6208 213
359.6231 228
359.6255 209
359.6278 239
359.6301 218
359.6325 249
359.6348 220
359.6371 247
359.6395 220
359.6418 248
359.6441 234
359.6465 255
359.6488 223
359.6511 227
359.6535 216
359.6558 239
359.6581 218
359.6605 223
359.6628 222
359.6652 244
359.6675 215
359.6698 247
359.6722 228
359.6745 252
359.6768 227
359.6792 225
359.6815 223
359.6838 244
359.6862 220
359.6885 243
359.6908 212
359.6932 240
359.6955 211
359.6978 231
359.7002 212
359.7025 234
359.7048 209
359.7072 235
359.7095 209
359.7118 235
359.7142 211
359.7165 242
359.7188 221
359.7212 242
359.7235 219
359.7259 219
359.7282 217
359.7305 237
359.7329 210
359.7352 208
359.7375 205
359.7399 230
359.7422 211
359.7445 234
359.7469 210
359.7492 232
359.7515 204
359.7539 205
359.7562 202
359.7585 225
359.7609 208
359.7632 230
359.7655 210
359.7679 240
359.7702 215
359.7725 238
359.7749 214
359.7772 238
359.7796 208
359.7819 231
359.7842 202
359.7866 220
359.7889 207
359.7912 232
359.7936 213
359.7959 241
359.7982 215
359.8006 220
359.8029 215
359.8052 240
359.8076 211
359.8099 206
359.8122 204
359.8146 229
359.8169 206
359.8192 230
359.8216 207
359.8239 224
359.8263 189
359.8286 189
359.8309 189
359.8333 222
359.8356 206
359.8379 232
359.8403 208
359.8426 236
359.8449 210
359.8473 229
359.8496 217
359.8519 234
359.8543 199
359.8566 226
359.8589 200
359.8613 226
359.8636 207
359.8660 235
359.8683 210
359.8706 222
359.8730 197
359.8753 204
359.8776 205
359.8800 227
359.8823 205
359.8846 202
359.8870 199
359.8893 225
359.8916 203
359.8940 229
359.8963 210
359.8986 234
359.9010 212
359.9033 208
359.9057 205
359.9080 228
359.9103 205
359.9127 220
359.9150 198
359.9173 225
359.9197 202
359.9220 221
359.9243 204
359.9267 226
359.9290 201
359.9313 227
359.9337 202
359.9360 227
359.9383 206
359.9407 234
359.9430 212
359.9454 232
359.9477 206
359.9500 208
359.9524 202
359.9547 225
359.9570 210
359.9594 212
359.9617 212
359.9640 230
359.9664 208
359.9687 234
359.9710 211
359.9734 231
359.9757 198
359.9781 194
359.9804 194
359.9827 215
359.9851 195
359.9874 219
359.9897 200
359.9921 229
359.9944 207
359.9967 223
359.9991 202
360.0014 222
360.0037 200
360.0061 226
360.0084 204
360.0107 230
360.0131 201
360.0154 220
360.0178 202
360.0201 223
360.0224 202
360.0248 217
360.0271 219
360.0294 243
360.0318 221
360.0341 223
360.0364 219
360.0388 240
360.0411 212
360.0434 238
360.0458 212
360.0481 234
360.0505 207
360.0528 210
360.0551 209
360.0575 237
360.0598 214
360.0621 240
360.0645 218
360.0668 245
360.0691 214
360.0715 233
360.0738 217
360.0762 245
360.0785 222
360.0808 255
360.0832 241
360.0855 273
360.0878 242
360.0902 261
360.0925 236
360.0948 249
360.0972 220
360.0995 225
360.1018 223
360.1042 249
360.1065 230
360.1089 226
360.1112 223
360.1135 252
360.1159 234
360.1182 259
360.1205 234
360.1229 256
360.1252 227
360.1275 232
360.1299 232
360.1322 263
360.1346 238
360.1369 267
360.1392 251
360.1416 289
360.1439 260
360.1462 282
360.1486 261
360.1509 281
360.1532 252
360.1556 284
360.1579 263
360.1602 290
360.1626 273
360.1649 309
360.1673 299
360.1696 327
360.1719 299
360.1743 313
360.1766 308
360.1789 340
360.1813 327
360.1836 344
360.1859 343
360.1883 364
360.1906 323
360.1930 333
360.1953 301
360.1976 333
360.2000 309
360.2023 333
360.2046 353
360.2070 393
360.2093 367
360.2116 377
360.2140 326
360.2163 341
360.2187 300
360.2210 320
360.2233 290
360.2257 307
360.2280 281
360.2303 336
360.2327 379
360.2350 579
360.2373 846
360.2397 1305
360.2420 1640
360.2444 1850
360.2467 1691
360.2490 1484
360.2514 1166
360.2537 927
360.2560 650
360.2584 498
360.2607 401
360.2630 372
360.2654 307
360.2677 320
360.2701 279
360.2724 303
360.2747 263
360.2771 254
360.2794 250
360.2817 272
360.2841 246
360.2864 273
360.2888 245
360.2911 271
360.2934 241
360.2958 261
360.2981 242
360.3004 284
360.3028 296
360.3051 388
360.3074 429
360.3098 519
360.3121 558
360.3145 687
360.3168 751
360.3191 841
360.3215 791
360.3238 742
360.3261 623
360.3285 537
360.3308 407
360.3331 347
360.3355 307
360.3378 309
360.3402 273
360.3425 296
360.3448 276
360.3472 329
360.3495 360
360.3518 528
360.3542 822
360.3565 1262
360.3589 1519
360.3612 1676
360.3635 1526
360.3659 1348
360.3682 975
360.3705 767
360.3729 536
360.3752 440
360.3775 325
360.3799 310
360.3822 253
360.3846 262
360.3869 227
360.3892 243
360.3916 218
360.3939 238
360.3962 211
360.3986 216
360.4009 214
360.4033 235
360.4056 209
360.4079 214
360.4103 213
360.4126 237
360.4149 208
360.4173 232
360.4196 206
360.4219 237
360.4243 214
360.4266 211
360.4290 207
360.4313 229
360.4336 200
360.4360 226
360.4383 204
360.4406 233
360.4430 208
360.4453 231
360.4477 217
360.4500 240
360.4523 214
360.4547 239
360.4570 212
360.4593 233
360.4617 205
360.4640 229
360.4664 213
360.4687 235
360.4710 214
360.4734 226
360.4757 221
360.4780 240
360.4804 219
360.4827 214
360.4851 207
360.4874 225
360.4897 203
360.4921 234
360.4944 217
360.4967 244
360.4991 219
360.5014 217
360.5037 219
360.5061 240
360.5084 216
360.5108 233
360.5131 203
360.5154 234
360.5178 209
360.5201 232
360.5224 217
360.5248 239
360.5271 210
360.5295 240
360.5318 224
360.5341 248
360.5365 221
360.5388 243
360.5411 218
360.5435 233
360.5458 207
360.5482 220
360.5505 218
360.5528 243
360.5552 218
360.5575 213
360.5598 210
360.5622 227
360.5645 211
360.5669 240
360.5692 216
360.5715 235
360.5739 208
360.5762 209
360.5785 205
360.5809 232
360.5832 212
360.5856 233
360.5879 210
360.5902 238
360.5926 205
360.5949 218
360.5972 198
360.5996 215
360.6019 196
360.6043 227
360.6066 200
360.6089 226
360.6113 208
360.6136 240
360.6159 224
360.6183 242
360.6206 213
360.6230 217
360.6253 215
360.6276 239
360.6300 220
360.6323 220
360.6346 216
360.6370 241
360.6393 213
360.6417 240
360.6440 219
360.6463 246
360.6487 216
360.6510 217
360.6534 217
360.6557 246
360.6580 226
360.6604 244
360.6627 216
360.6650 242
360.6674 215
360.6697 239
360.6721 221
360.6744 244
360.6767 217
360.6791 247
360.6814 223
360.6837 241
360.6861 217
360.6884 241
360.6908 221
360.6931 243
360.6954 216
360.6978 219
360.7001 209
360.7024 230
360.7048 213
360.7071 216
360.7095 218
360.7118 240
360.7141 214
360.7165 234
360.7188 206
360.7211 230
360.7235 202
360.7258 205
360.7282 210
360.7305 233
360.7328 207
360.7352 227
360.7375 201
360.7399 228
360.7422 201
360.7445 218
360.7469 200
360.7492 226
360.7515 203
360.7539 229
360.7562 203
360.7586 225
360.7609 206
360.7632 230
360.7656 210
360.7679 228
360.7702 203
360.7726 214
360.7749 210
360.7773 231
360.7796 212
360.7819 210
360.7843 208
360.7866 229
360.7890 207
360.7913 234
360.7936 214
360.7960 235
360.7983 207
360.8006 205
360.8030 203
360.8053 230
360.8077 210
360.8100 234
360.8123 210
360.8147 236
360.8170 208
360.8194 230
360.8217 204
360.8240 225
360.8264 203
360.8287 227
360.8310 206
360.8334 228
360.8357 200
360.8381 227
360.8404 207
360.8427 229
360.8451 205
360.8474 210
360.8498 209
360.8521 231
360.8544 209
360.8568 203
360.8591 201
360.8614 223
360.8638 203
360.8661 229
360.8685 200
360.8708 225
360.8731 195
360.8755 193
360.8778 193
360.8802 219
360.8825 200
360.8848 221
360.8872 200
360.8895 226
360.8918 205
360.8942 223
360.8965 203
360.8989 230
360.9012 209
360.9035 227
360.9059 200
360.9082 223
360.9106 200
360.9129 220
360.9152 200
360.9176 226
360.9199 199
360.9222 207
360.9246 199
360.9269 220
360.9293 198
360.9316 203
360.9339 201
360.9363 221
360.9386 197
360.9410 216
360.9433 188
360.9456 214
360.9480 200
360.9503 204
360.9526 204
360.9550 227
360.9573 204
360.9597 229
360.9620 206
360.9643 235
360.9667 207
360.9690 224
360.9714 205
360.9737 228
360.9760 203
360.9784 232
360.9807 213
360.9831 234
360.9854 208
360.9877 231
360.9901 211
360.9924 235
360.9947 209
360.9971 216
360.9994 216
361.0018 243
361.0041 228
361.0064 233
361.0088 232
361.0111 251
361.0135 223
361.0158 251
361.0181 227
361.0205 256
361.0228 233
361.0252 237
361.0275 233
361.0298 255
361.0322 229
361.0345 250
361.0368 225
361.0392 249
361.0415 218
361.0439 230
361.0462 215
361.0485 247
361.0509 226
361.0532 261
361.0556 235
361.0579 264
361.0602 242
361.0626 264
361.0649 242
361.0673 261
361.0696 240
361.0719 254
361.0743 261
361.0766 298
361.0790 286
361.0813 300
361.0836 297
361.0860 313
361.0883 280
361.0906 299
361.0930 264
361.0953 295
361.0977 261
361.1000 258
361.1023 255
361.1047 279
361.1070 256
361.1094 283
361.1117 264
361.1140 300
361.1164 276
361.1187 305
361.1211 294
361.1234 329
361.1257 294
361.1281 318
361.1304 283
361.1328 306
361.1351 286
361.1374 324
361.1398 314
361.1421 354
361.1445 336
361.1468 346
361.1491 332
361.1515 354
361.1538 329
361.1561 344
361.1585 344
361.1608 365
361.1632 327
361.1655 345
361.1678 309
361.1702 333
361.1725 310
361.1749 338
361.1772 387
361.1795 466
361.1819 477
361.1842 526
361.1866 490
361.1889 519
361.1912 487
361.1936 539
361.1959 546
361.1983 584
361.2006 521
361.2029 530
361.2053 500
361.2076 683
361.2100 1140
361.2123 2405
361.2146 4167
361.2170 6274
361.2193 7326
361.2217 7546
361.2240 6616
361.2263 5461
361.2287 3936
361.2310 2909
361.2334 2174
361.2357 1751
361.2380 1296
361.2404 1100
361.2427 857
361.2451 787
361.2474 640
361.2497 566
361.2521 504
361.2544 478
361.2567 394
361.2591 380
361.2614 326
361.2638 338
361.2661 292
361.2684 311
361.2708 282
361.2731 291
361.2755 259
361.2778 282
361.2801 250
361.2825 270
361.2848 243
361.2872 262
361.2895 243
361.2918 264
361.2942 236
361.2965 244
361.2989 240
361.3012 269
361.3035 247
361.3059 255
361.3082 261
361.3106 297
361.3129 276
361.3152 318
361.3176 307
361.3199 351
361.3223 341
361.3246 349
361.3269 339
361.3293 348
361.3316 293
361.3340 296
361.3363 254
361.3386 276
361.3410 238
361.3433 255
361.3457 236
361.3480 258
361.3503 237
361.3527 283
361.3550 303
361.3574 410
361.3597 485
361.3620 617
361.3644 629
361.3667 626
361.3691 525
361.3714 454
361.3737 375
361.3761 348
361.3784 275
361.3808 256
361.3831 235
361.3854 250
361.3878 223
361.3901 249
361.3925 224
361.3948 242
361.3971 212
361.3995 216
361.4018 215
361.4042 236
361.4065 216
361.4088 236
361.4112 210
361.4135 240
361.4159 211
361.4182 238
361.4205 218
361.4229 241
361.4252 214
361.4276 244
361.4299 222
361.4323 244
361.4346 214
361.4369 236
361.4393 223
361.4416 244
361.4440 216
361.4463 224
361.4486 223
361.4510 246
361.4533 220
361.4557 213
361.4580 210
361.4603 237
361.4627 213
361.4650 242
361.4674 220
361.4697 242
361.4720 220
361.4744 220
361.4767 220
361.4791 241
361.4814 221
361.4837 243
361.4861 219
361.4884 254
361.4908 227
361.4931 249
361.4954 232
361.4978 254
361.5001 226
361.5025 249
361.5048 221
361.5071 235
361.5095 210
361.5118 236
361.5142 219
361.5165 244
361.5188 218
361.5212 221
361.5235 217
361.5259 238
361.5282 212
361.5305 215
361.5329 213
361.5352 240
361.5376 214
361.5399 239
361.5423 209
361.5446 231
361.5469 204
361.5493 203
361.5516 205
361.5540 230
361.5563 211
361.5586 235
361.5610 213
361.5633 245
361.5657 219
361.5680 246
361.5703 228
361.5727 248
361.5750 218
361.5774 243
361.5797 217
361.5820 241
361.5844 215
361.5867 239
361.5891 218
361.5914 237
361.5937 205
361.5961 218
361.5984 217
361.6008 240
361.6031 217
361.6055 216
361.6078 213
361.6101 237
361.6125 215
361.6148 240
361.6172 212
361.6195 240
361.6218 216
361.6242 213
361.6265 212
361.6289 241
361.6312 220
361.6335 240
361.6359 216
361.6382 246
361.6406 211
361.6429 231
361.6452 219
361.6476 242
361.6499 214
361.6523 239
361.6546 215
361.6570 240
361.6593 222
361.6616 247
361.6640 223
361.6663 239
361.6687 214
361.6710 223
361.6733 219
361.6757 243
361.6780 217
361.6804 215
361.6827 215
361.6850 240
361.6874 216
361.6897 242
361.6921 220
361.6944 245
361.6968 214
361.6991 215
361.7014 211
361.7038 236
361.7061 215
361.7085 235
361.7108 212
361.7131 237
361.7155 204
361.7178 226
361.7202 208
361.7225 239
361.7248 213
361.7272 239
361.7295 213
361.7319 234
361.7342 213
361.7366 232
361.7389 211
361.7412 232
361.7436 201
361.7459 211
361.7483 209
361.7506 233
361.7529 212
361.7553 214
361.7576 209
361.7600 231
361.7623 215
361.7646 237
361.7670 214
361.7693 237
361.7717 210
361.7740 213
361.7764 213
361.7787 237
361.7810 213
361.7834 227
361.7857 203
361.7881 234
361.7904 213
361.7927 234
361.7951 213
361.7974 228
361.7998 199
361.8021 227
361.8045 210
361.8068 232
361.8091 207
361.8115 230
361.8138 208
361.8162 235
361.8185 209
361.8208 216
361.8232 213
361.8255 227
361.8279 201
361.8302 205
361.8326 208
361.8349 233
361.8372 208
361.8396 234
361.8419 210
361.8443 234
361.8466 203
361.8489 202
361.8513 210
361.8536 229
361.8560 202
361.8583 226
361.8607 200
361.8630 228
361.8653 199
361.8677 221
361.8700 208
361.8724 230
361.8747 204
361.8770 232
361.8794 210
361.8817 233
361.8841 207
361.8864 231
361.8888 212
361.8911 228
361.8934 202
361.8958 207
361.8981 205
361.9005 225
361.9028 207
361.9051 203
361.9075 202
361.9098 226
361.9122 208
361.9145 236
361.9169 210
361.9192 235
361.9215 207
361.9239 205
361.9262 202
361.9286 224
361.9309 201
361.9332 221
361.9356 205
361.9379 230
361.9403 206
361.9426 226
361.9450 207
361.9473 227
361.9496 200
361.9520 221
361.9543 199
361.9567 223
361.9590 200
361.9614 225
361.9637 203
361.9660 222
361.9684 196
361.9707 204
361.9731 204
361.9754 230
361.9777 207
361.9801 199
361.9824 197
361.9848 216
361.9871 189
361.9895 220
361.9918 197
361.9941 226
361.9965 201
361.9988 197
362.0012 196
362.0035 222
362.0059 208
362.0082 227
362.0105 204
362.0129 232
362.0152 211
362.0176 228
362.0199 208
362.0222 230
362.0246 201
362.0269 224
362.0293 202
362.0316 221
362.0340 198
362.0363 224
362.0386 206
362.0410 225
362.0433 203
362.0457 205
362.0480 206
362.0504 232
362.0527 212
362.0550 212
362.0574 209
362.0597 234
362.0621 207
362.0644 231
362.0667 212
362.0691 236
362.0714 209
362.0738 210
362.0761 210
362.0785 239
362.0808 223
362.0831 246
362.0855 220
362.0878 246
362.0902 217
362.0925 238
362.0949 223
362.0972 244
362.0995 217
362.1019 246
362.1042 221
362.1066 237
362.1089 212
362.1113 238
362.1136 223
362.1159 249
362.1183 229
362.1206 239
362.1230 236
362.1253 262
362.1277 239
362.1300 245
362.1323 244
362.1347 265
362.1370 241
362.1394 276
362.1417 255
362.1441 290
362.1464 269
362.1487 278
362.1511 283
362.1534 310
362.1558 286
362.1581 313
362.1604 291
362.1628 323
362.1651 290
362.1675 308
362.1698 278
362.1722 291
362.1745 259
362.1768 290
362.1792 281
362.1815 315
362.1839 295
362.1862 330
362.1886 309
362.1909 333
362.1932 301
362.1956 314
362.1979 314
362.2003 342
362.2026 310
362.2050 302
362.2073 302
362.2096 350
362.2120 393
362.2143 590
362.2167 864
362.2190 1324
362.2214 1640
362.2237 1843
362.2260 1788
362.2284 1631
362.2307 1278
362.2331 1067
362.2354 803
362.2378 701
362.2401 541
362.2424 494
362.2448 420
362.2471 417
362.2495 362
362.2518 372
362.2542 333
362.2565 353
362.2588 314
362.2612 328
362.2635 289
362.2659 298
362.2682 257
362.2706 260
362.2729 252
362.2752 271
362.2776 246
362.2799 245
362.2823 250
362.2846 282
362.2870 259
362.2893 282
362.2916 250
362.2940 272
362.2963 245
362.2987 246
362.3010 253
362.3034 283
362.3057 257
362.3081 273
362.3104 241
362.3127 267
362.3151 232
362.3174 243
362.3198 224
362.3221 243
362.3245 217
362.3268 244
362.3291 226
362.3315 257
362.3338 235
362.3362 266
362.3385 250
362.3409 261
362.3432 225
362.3455 222
362.3479 221
362.3502 233
362.3526 211
362.3549 215
362.3573 211
362.3596 239
362.3619 231
362.3643 279
362.3666 264
362.3690 285
362.3713 244
362.3737 237
362.3760 225
362.3783 242
362.3807 210
362.3830 232
362.3854 203
362.3877 233
362.3901 208
362.3924 231
362.3948 211
362.3971 237
362.3994 210
362.4018 234
362.4041 212
362.4065 233
362.4088 211
362.4112 232
362.4135 213
362.4158 225
362.4182 198
362.4205 206
362.4229 207
362.4252 233
362.4276 217
362.4299 216
362.4322 222
362.4346 250
362.4369 222
362.4393 245
362.4416 215
362.4440 240
362.4463 206
362.4487 207
362.4510 209
362.4533 236
362.4557 215
362.4580 237
362.4604 215
362.4627 246
362.4651 217
362.4674 243
362.4697 225
362.4721 252
362.4744 216
362.4768 247
362.4791 226
362.4815 250
362.4838 227
362.4862 250
362.4885 220
362.4908 243
362.4932 214
362.4955 225
362.4979 223
362.5002 250
362.5026 229
362.5049 228
362.5072 226
362.5096 246
362.5119 222
362.5143 251
362.5166 231
362.5190 263
362.5213 229
362.5237 224
362.5260 220
362.5283 241
362.5307 217
362.5330 239
362.5354 211
362.5377 238
362.5401 213
362.5424 242
362.5447 221
362.5471 242
362.5494 215
362.5518 247
362.5541 226
362.5565 250
362.5588 221
362.5612 243
362.5635 223
362.5658 239
362.5682 210
362.5705 218
362.5729 216
362.5752 243
362.5776 226
362.5799 228
362.5823 226
362.5846 245
362.5869 222
362.5893 247
362.5916 219
362.5940 246
362.5963 219
362.5987 216
362.6010 215
362.6033 234
362.6057 212
362.6080 232
362.6104 210
362.6127 239
362.6151 211
362.6174 233
362.6198 220
362.6221 237
362.6244 213
362.6268 247
362.6291 219
362.6315 243
362.6338 212
362.6362 236
362.6385 221
362.6409 243
362.6432 214
362.6455 225
362.6479 218
362.6502 245
362.6526 221
362.6549 222
362.6573 218
362.6596 241
362.6620 217
362.6643 241
362.6666 222
362.6690 250
362.6713 218
362.6737 222
362.6760 223
362.6784 248
362.6807 224
362.6830 250
362.6854 226
362.6877 252
362.6901 215
362.6924 237
362.6948 219
362.6971 244
362.6995 219
362.7018 242
362.7041 212
362.7065 239
362.7088 216
362.7112 242
362.7135 221
362.7159 242
362.7182 219
362.7206 224
362.7229 224
362.7252 253
362.7276 231
362.7299 230
362.7323 227
362.7346 254
362.7370 228
362.7393 255
362.7417 230
362.7440 254
362.7463 224
362.7487 217
362.7510 215
362.7534 238
362.7557 210
362.7581 228
362.7604 203
362.7628 230
362.7651 200
362.7675 220
362.7698 202
362.7721 225
362.7745 202
362.7768 231
362.7792 211
362.7815 234
362.7839 212
362.7862 227
362.7886 211
362.7909 230
362.7932 203
362.7956 215
362.7979 215
362.8003 236
362.8026 216
362.8050 212
362.8073 207
362.8097 236
362.8120 209
362.8143 234
362.8167 212
362.8190 236
362.8214 205
362.8237 201
362.8261 199
362.8284 223
362.8308 197
362.8331 214
362.8354 192
362.8378 225
362.8401 203
362.8425 225
362.8448 205
362.8472 226
362.8495 200
362.8519 229
362.8542 203
362.8566 226
362.8589 200
362.8612 225
362.8636 205
362.8659 226
362.8683 202
362.8706 210
362.8730 211
362.8753 234
362.8777 214
362.8800 218
362.8823 215
362.8847 235
362.8870 212
362.8894 238
362.8917 217
362.8941 244
362.8964 216
362.8988 213
362.9011 202
362.9035 224
362.9058 201
362.9081 226
362.9105 202
362.9128 235
362.9152 214
362.9175 231
362.9199 214
362.9222 228
362.9246 195
362.9269 217
362.9292 197
362.9316 224
362.9339 205
362.9363 231
362.9386 211
362.9410 229
362.9433 204
362.9457 212
362.9480 207
362.9504 230
362.9527 210
362.9550 207
362.9574 196
362.9597 219
362.9621 195
362.9644 219
362.9668 201
362.9691 226
362.9715 202
362.9738 206
362.9762 208
362.9785 231
362.9808 210
362.9832 241
362.9855 216
362.9879 248
362.9902 219
362.9926 234
362.9949 211
362.9973 233
362.9996 212
363.0020 242
363.0043 222
363.0066 239
363.0090 214
363.0113 239
363.0137 211
363.0160 228
363.0184 198
363.0207 207
363.0231 201
363.0254 221
363.0278 204
363.0301 206
363.0324 208
363.0348 231
363.0371 208
363.0395 241
363.0418 223
363.0442 250
363.0465 226
363.0489 227
363.0512 225
363.0536 249
363.0559 229
363.0582 254
363.0606 224
363.0629 256
363.0653 233
363.0676 264
363.0700 250
363.0723 275
363.0747 249
363.0770 283
363.0794 261
363.0817 284
363.0840 253
363.0864 276
363.0887 249
363.0911 267
363.0934 246
363.0958 263
363.0981 261
363.1005 291
363.1028 268
363.1052 265
363.1075 263
363.1098 294
363.1122 277
363.1145 322
363.1169 312
363.1192 346
363.1216 312
363.1239 308
363.1263 302
363.1286 326
363.1310 304
363.1333 334
363.1356 321
363.1380 368
363.1403 330
363.1427 355
363.1450 344
363.1474 374
363.1497 344
363.1521 389
363.1544 374
363.1568 419
363.1591 397
363.1615 434
363.1638 406
363.1661 430
363.1685 399
363.1708 430
363.1732 451
363.1755 487
363.1779 444
363.1802 425
363.1826 392
363.1849 401
363.1873 382
363.1896 476
363.1920 556
363.1943 742
363.1966 808
363.1990 842
363.2013 805
363.2037 794
363.2060 735
363.2084 792
363.2107 785
363.2131 851
363.2154 778
363.2178 799
363.2201 844
363.2224 1288
363.2248 2449
363.2271 5678
363.2295 10696
363.2318 17494
363.2342 21980
363.2365 23954
363.2389 21814
363.2412 18226
363.2436 13055
363.2459 9327
363.2483 6266
363.2506 4459
363.2529 2916
363.2553 1999
363.2576 1332
363.2600 952
363.2623 626
363.2647 517
363.2670 395
363.2694 378
363.2717 320
363.2741 306
363.2764 298
363.2788 328
363.2811 304
363.2835 334
363.2858 306
363.2881 329
363.2905 290
363.2928 311
363.2952 292
363.2975 308
363.2999 274
363.3022 312
363.3046 294
363.3069 326
363.3093 290
363.3116 306
363.3140 273
363.3163 291
363.3186 258
363.3210 265
363.3233 259
363.3257 281
363.3280 252
363.3304 256
363.3327 259
363.3351 282
363.3374 251
363.3398 280
363.3421 247
363.3445 274
363.3468 236
363.3491 236
363.3515 231
363.3538 261
363.3562 240
363.3585 274
363.3609 254
363.3632 282
363.3656 251
363.3679 273
363.3703 247
363.3726 273
363.3750 247
363.3773 276
363.3797 249
363.3820 271
363.3843 239
363.3867 259
363.3890 236
363.3914 257
363.3937 234
363.3961 249
363.3984 246
363.4008 268
363.4031 242
363.4055 243
363.4078 239
363.4102 269
363.4125 242
363.4149 272
363.4172 248
363.4195 276
[truncated: 8,012,474 more chars]
