# Supplementary material for: Nanoparticles and photochemistry for native-like transmembrane protein footprinting
Source: Nat Commun. 2021 Dec 14;12:7270. doi: 10.1038/s41467-021-27588-8 (PMC8671412; doi:10.1038/s41467-021-27588-8)
Supplement: Supplementary file 3 — Source Data [file 41467_2021_27588_MOESM3_ESM.zip › Source Data/Source Data/2b-vkor enzyme activity.txt]

0:00:00	0	10.303	10.503	10.403
0:00:30	30	10.375	10.975	10.475
0:01:00	60	11.676	11.876	11.776
0:01:30	90	12.393	11.393	12.293
0:02:00	120	13.586	13.886	13.486
0:02:30	150	14.257	14.557	14.057
0:03:00	180	14.556	14.956	14.456
0:03:30	210	15.576	15.476	15.529
0:04:00	240	16.581	16.181	16.32
0:04:30	270	16.765	16.965	17.035
0:05:00	300	17.478	17.978	18.418
0:05:30	330	19.225	19.525	18.863
0:06:00	360	18.804	19.804	19.076
0:06:30	390	20.148	20.948	20.082
0:07:00	420	20.817	20.817	20.653
0:07:30	450	20.393	21.329	21.527
0:08:00	480	22.007	22.507	21.511
0:08:30	510	21.499	21.999	21.694
0:09:00	540	22.517	23.017	22.36
0:09:30	570	23.138	23.638	22.616
0:10:00	600	23.15	23.65	23.066
0:10:30	630	23.346	23.846	23.052
0:11:00	660	23.872	24.372	24.486
0:11:30	690	24.996	24.272	23.884
0:12:00	720	24.848	25.348	24.582
0:12:30	750	25.375	25.875	24.481
0:13:00	780	24.896	25.396	25.622
0:13:30	810	26.165	26.665	24.795
0:14:00	840	26.367	26.867	25.711
0:14:30	870	27.137	27.637	26.406
0:15:00	900	26.894	27.394	26.436
0:15:30	930	27.092	27.592	26.209
0:16:00	960	27.451	27.951	27.534
0:16:30	990	27.17	27.67	27.047
0:17:00	1020	28.169	28.669	26.796
0:17:30	1050	27.74	28.24	27.697
0:18:00	1080	28.416	28.916	27.49
0:18:30	1110	28.558	29.058	27.146
0:19:00	1140	29.152	29.752	27.696
0:19:30	1170	28.535	29.135	28.967
