# Supplementary material for: Nanoparticles and photochemistry for native-like transmembrane protein footprinting
Source: Nat Commun. 2021 Dec 14;12:7270. doi: 10.1038/s41467-021-27588-8 (PMC8671412; doi:10.1038/s41467-021-27588-8)
Supplement: Supplementary file 3 — Source Data [file 41467_2021_27588_MOESM3_ESM.zip › Source Data/Source Data/2c-vkor enzyme activity.txt]

00:00	vkor	vkor-TiO2	TiO2
00:00	135.058	118.197	16.456
00:00	144.566	127.02	16.978
00:01	151.694	133.303	17.579
00:01	161.137	137.924	16.869
00:02	167.282	145.221	17.243
00:02	172.317	151.589	17.297
00:03	178.537	157.56	17.002
00:03	185.043	163.68	16.958
00:04	192.611	170.29	16.596
00:04	198.468	178.284	16.61
00:05	203.986	182.06	16.137
00:05	212.657	188.93	16.913
00:06	218.473	195.384	17.179
00:06	221.83	202.283	16.722
00:07	230.136	208.435	16.615
00:07	236.504	215.583	16.762
00:08	243.649	221.493	16.509
00:08	248.531	228.261	16.795
00:09	255.002	235.592	16.601
00:09	259.936	239.85	16.995
00:10	267.83	245.98	16.898
00:10	277.929	255.571	17.068
00:11	281.565	260.368	16.936
00:11	284.978	268.14	16.348
00:12	292.275	272.953	16.384
00:12	298.238	280.113	16.501
00:13	303.093	286.003	16.042
00:13	308.202	291.248	16.744
00:14	314.634	298.816	16.605
00:14	321.113	304.723	16.709
00:15	329.309	311.334	16.554
00:15	334.281	320.294	16.477
00:16	341.496	327.144	16.432
00:16	346.091	332.67	16.295
00:17	351.638	338.785	16.62
00:17	361.678	347.63	16.082
00:18	361.561	351.531	16.142
00:18	369.038	359.119	15.798
00:19	373.843	361.2	16.182
00:19	379.437	371.009	16.196
00:20	384.86	377.916	16.281
00:20	394.156	383.798	16.635
00:21	402.503	388.904	16.279
00:21	404.619	393.682	16.349
00:22	413.846	401.891	16.627
00:22	414.962	407.316	15.784
00:23	424.65	415.061	16.07
00:23	424.605	422.423	16.309
00:24	431.328	428.76	16.163
00:24	437.814	436.275	16.024
00:25	445.248	437.676	15.961
00:25	452.366	444.798	15.879
00:26	460.22	451.885	16.134
00:26	459.882	458.424	15.674
00:27	469.363	465.888	15.877
00:27	471.895	471.409	15.608
00:28	481.508	478.491	15.896
00:28	478.391	479.4	15.41
00:29	489.614	487.802	15.431
00:29	494.476	495.703	16.013
00:30	498.768	498.676	15.717
00:30	503.515	506.048	16.042
00:31	513.584	512.684	15.984
00:31	511.689	518.65	16.328
00:32	519.316	527.78	15.504
00:32	521.134	530.734	16.074
00:33	534.454	537.417	15.489
00:33	528.632	536.315	15.814
00:34	539.582	549.331	16.077
00:34	546.177	553.973	15.842
00:35	550.412	560.818	15.601
00:35	554.451	564.821	16.031
00:36	563.584	569.794	15.632
00:36	560.012	571.402	15.753
00:37	567.262	580.326	15.617
00:37	573.964	587.214	15.692
00:38	577.181	591.883	15.809
00:38	581.176	592.791	15.267
00:39	591.098	603.781	15.908
00:39	594.245	609.064	15.848
00:40	597.971	610.343	15.722
00:40	604.344	618.711	15.791
00:41	613.851	625.953	15.874
00:41	622.225	633.396	15.485
00:42	616.744	635.493	15.979
00:42	621.249	637.682	15.668
00:43	629.014	642.542	15.337
00:43	634.209	652.479	16.129
00:44	638.364	654.087	15.482
00:44	647.581	657.141	15.848
00:45	648.261	667.683	15.75
00:45	651.303	671.262	15.571
00:46	659.814	678.489	15.787
00:46	665.363	680.48	15.9
00:47	669.2	688.221	16.008
00:47	670.777	692.777	15.248
00:48	679.028	699.922	15.861
00:48	690.163	704.216	15.63
00:49	687.256	703.593	15.337
00:49	688.496	708.902	15.302
00:50	693.788	712.331	15.641
00:50	701.492	717.263	15.364
00:51	706.826	721.999	15.121
00:51	719.383	728.059	16.007
00:52	720.398	730.016	15.23
00:52	720.409	737.955	15.33
00:53	733.05	749.677	15.455
00:53	733.468	749.761	15.552
00:54	735.69	753.639	16.025
00:54	743.366	758.177	15.703
00:55	746.798	761.566	15.296
00:55	752.472	764.8	15.477
00:56	753.055	767.366	15.221
00:56	760.016	774.142	14.977
00:57	769.023	783.249	15.504
00:57	768.959	783.438	15.311
00:58	778.832	794.898	15.927
00:58	780.784	794.945	15.216
00:59	784.487	796.213	14.99
00:59	785.739	801.384	15.311
01:00	795.772	804.84	15.322
--
00:00
12:00
