# Supplementary material for: Nanoparticles and photochemistry for native-like transmembrane protein footprinting
Source: Nat Commun. 2021 Dec 14;12:7270. doi: 10.1038/s41467-021-27588-8 (PMC8671412; doi:10.1038/s41467-021-27588-8)
Supplement: Supplementary file 3 — Source Data [file 41467_2021_27588_MOESM3_ESM.zip › Source Data/Source Data/source data-0830.xlsx]

## Sheet: Figure 2a
v%	extra-membrane			TM
0	8	8	8	6	6	5
0.02	9	8	9	14	13	15
0.04	9	9	9	17	17	16
0.05	10	10	9	27	28	26
0.06	10	11	10	30	31	28
0.08	10	10	10	26	26	27
0.1	9	9	8	19	19	18
0.13	8	8	8	19	19	18
0.15	8	8	8	19	19	18

## Sheet: Figure 2b
0%	1%	6%
1	1.01	0.95
1	1	0.94

## Sheet: Figure 2c
i	ii
1	1.01
1	0.98

## Sheet: figure 2e
0				mean	SD	0.06				mean	SD
W14				--	--	W14	29.643	26.562	28.1	28.1017	1.5405
L23	--			--	--	L23	6.791	5.921	7.3	6.67067	0.69733
Y36	--			--	--	Y36	2.045	1.5	2.1	1.88167	0.33168
Y39	--			--	--	Y39	2.229	1.6	2.33	2.053	0.39555
F49	--			--	--	F49	1	0.8	1.121	0.97367	0.16211
W64	2.172	1.89	2.1	2.054	0.14652	W64	29.34	30.21	26.33	28.6267	2.03598
D91	--			--	--	D91	5.219	6.88	4.78	5.62633	1.10767
W101	4.505	4.04	4.5	4.34833	0.26704	W101	1.145	1.25	1.04	1.145	0.105
M111	18.661	16	19.4	18.0203	1.78825	M111	14.025	16.22	13.88	14.7083	1.31115
M116	--			--	--	M116	60.28	64.25	59.06	61.1967	2.71371
M122	30.182	26.89	31.2	29.424	2.25276	M122	27.06	24.33	28.09	26.4933	1.943
W153	--			--	--	W153	4.227	3.78	4.53	4.179	0.3773
D155	--			--	--	D155	2.659	2.03	2.98	2.55633	0.48325
M203	23	25.6	22.4	23.6667	1.70098	M203	19	17.3	20.08	18.7933	1.40148
F219	50	54.6	48.7	51.1	3.1	F219	60.903	55.09	62.33	59.441	3.83503
D224	1	1.1	0.78	0.96	0.16371	D224	1.479	1.78	1.38	1.54633	0.20833
W255	0.9	0.87	1.1	0.95667	0.12503	W255	1.007	1.23	0.89	1.04233	0.17273
Y262T261	2	1.78	2.13	1.97	0.17692	Y262T261	2.188	2.36	1.56	2.036	0.4211

## Sheet: figure 2f
0				mean	SD	0.06				mean	SD
10-16	-	-	-	--	--	10-16	33.526	36.526	34.4	34.8173	1.54293
23-26	--	-	-	--	--	23-26	6.791	6	6.7	6.497	0.43281
34-37	--	-	-	--	--	34-37	2.045	1.535	2	1.86	0.28236
37-39	--	-	-	--	--	37-39	2.229	1.602	2	1.94367	0.31727
40-49	--		-	--	--	40-49	0.25	0.14	0.2	0.19667	0.05508
43-49	1.535	1.305	1.5	1.44667	0.12393	43-49	0.362	0.362	0.28	0.33467	0.04734
44-49	--	-	-	--	--	44-49	39	37.411	39	38.4703	0.91741
61-67	2.172	1.423	1.84	1.81167	0.3753	61-67	29	29.34	27.8	28.7133	0.80903
78-81			-	--	--	78-81	31.54	29.154	30.255	30.3163	1.19418
87-93	--		-	--	--	87-93	35.2	33.9	32.2	33.7667	1.50444
87-95			-	--	--	87-95	0.525	0.617	0.5	0.54733	0.06161
90-95			-	--	--	90-95	40.27	42.378	38.34	40.3293	2.01965
92-95			-	--	--	92-95	15.62	13.624	15	14.748	1.02158
100-105	2.505	1.888	2.36	2.251	0.32262	100-105	1.145	0.759	1.1	1.00133	0.21107
106-111	18.661	16.535	18.6	17.932	1.21022	106-111	14.025	16.222	13.89	14.7123	1.30915
110-117	--		-	--	--	110-117	22.328	22.328	20.17	21.6087	1.24592
112-117	16.201	16.01	14.1	15.437	1.16181	112-117	61	60.283	57	59.4277	2.13277
121-126	30.182	28.262	26.365	28.2697	1.90851	121-126	27.06	27.06	26.8	26.9733	0.15011
150-154	--		-	--	--	150-154	4.227	2.993	4.02	3.74667	0.66085
154-159	--		-	--	--	154-159	2.659	2.659	2.2	2.506	0.265
159-161			-	--	--	159-161	50	51.645	49	50.215	1.33554
166-169			-	--	--	166-169	9.6	5.948	9	8.18267	1.95839
183-188			-	--	--	183-188	5.1	3.9	4.9	4.63333	0.64291
191-196			-	--	--	191-196	75	78.741	74.5	76.0803	2.31773
193-204	31.074	32.987	28.8	30.9537	2.09609	193-204	19.573	19.573	18.56	19.2353	0.58486
197-204	0.033	0.033	0.02	0.02867	0.00751	197-204	19.367	19.367	17.2	18.6447	1.25112
205-208	3.099	2.86	2.72	2.893	0.19164	205-208	2.453	2.453	2.125	2.34367	0.18937
210-219	50	47.2	52.1	49.7667	2.45832	210-219	60.903	60.903	56.2	59.3353	2.71528
219-223	0.3	0.25	0.2	0.25	0.05	219-223	0.45	0.38	0.2	0.34333	0.12897
224-228	1	1.126	1.1	1.07533	0.06652	224-228	1.479	0.892	1.04	1.137	0.30529
251-255	0.9	1.2	0.9	0.97333	0.12702	251-255	1.007	2.061	1.22	1.42933	0.55731
256-262	2	1.85	2.02	1.95667	0.09292	256-262	2.188	1.825	1.986	1.99967	0.18189

## Sheet: figure 3a
			mean
13-21	63.576	57.3	60.438
62-65	1.608	1.7	1.654
68-72	12.016	10.11	11.063
73-81	62.941	55.365	59.153
99-102	18.027	20.9	19.4635
102-104	17.511	15.54	16.5255
105-110	48.358	45.45	46.904
120-124	35.4	33.2	34.3
123-127	2.971	3.56	3.2655
140-143	54.001	50	52.0005
170-174	12.53	14.6	13.565
175-180	7.069	8.96	8.0145
191-194	52.13	46.86	49.495
195-199	23.856	20.5	22.178
229-244	7.068	9.34	8.204
232-244	13.548	13.548	13.548
232-251	17.75	15.34	16.545
252-260	40.699	43.57	42.1345
261-263	16.361	14.5	15.4305
269-273	16.444	14.56	15.502
287-291	63.111	58.2	60.6555
299-308	2.3	1.7	2
337-341	12.606	10.54	11.573
376-379	13.824	13.8	13.812
379-388	26.149	24.8	25.4745
380-388	29.553	27.5	28.5265
389-395	0.1	0.08	0.09
435-437	33.951	30.95	32.4505
442-444	24.88	24.5	24.69
461-467	0.44	0.24	0.34

## Sheet: Figure 3d
unmod		mod
m/z	intensity	m/z	intensity
165.747	3411.37	164.083	8740.77
167.081	6713.83	166.086	9404.71
167.094	4728.27	167.082	26809.5
167.119	10037.2	167.094	14139.1
171.113	7485.72	169.109	12420.7
175.088	10174.9	173.129	9854.45
181.11	7664.02	181.109	33907.8
185.093	8085.49	183.113	6806.76
185.129	8009.3	185.093	20136.7
187.11	3146.86	186.134	8298.74
188.071	4731.86	193.11	8285.59
195.077	4677.04	197.104	20446
195.114	4394.56	201.108	8760.42
196.061	3808.12	201.125	90845.4
197.105	6904.59	202.121	18415.3
197.129	3174.74	211.12	25798.4
198.124	3650.96	212.104	23165.3
199.073	4655.52	213.087	24152.1
199.11	19620.6	213.124	8284.97
201.125	23008.3	214.132	11238.1
205.098	6150.05	215.086	7976.06
209.092	7315.91	221.104	15055.8
211.12	8321.29	222.088	11233
212.105	6364.38	222.34	11611.2
212.141	16324.1	224.919	6631.26
213.088	5399.3	225.099	12519
214.13	3791.81	225.124	10672.1
215.142	3062.2	227.116	42770.9
216.099	12178.8	229.12	35629.2
221.093	19774.3	230.115	26267.2
222.096	4722.66	233.096	7204.93
225.104	3210.44	235.083	27024.3
226.084	3517.8	239.116	68097.3
226.12	21090	240.099	34179.7
227.104	14108.6	240.136	17684.8
229.119	9126.44	241.083	32591
230.095	3961.36	242.152	66530.2
230.116	6025.84	243.08	6990.75
230.15	3949.66	243.154	14861.6
231.125	6826.72	244.14	22329.1
235.083	4847.17	253.095	365897
239.115	15944.6	254.098	54454.5
240.099	3369.76	258.11	83018.8
240.137	5300.34	258.135	11052.7
241.083	6389.92	259.093	12335.1
242.151	12595.9	260.108	61274.2
243.08	3247.83	260.144	39818.7
244.131	12430.6	261.09	44086.2
253.069	4609.12	263.14	12172.6
253.095	72804	268.141	8740.58
254.097	12050.4	278.118	47068.2
258.11	13836.5	279.123	8933.82
260.107	13470.5	281.09	16247.8
261.092	15058.4	282.157	6523.53
266.162	5980.15	286.15	12230.8
269.128	6031.89	297.164	7057.22
276.138	7112.53	300.119	8099.22
278.118	17109	315.177	20389.7
278.143	2941.97	320.172	14280.7
279.118	3772.77	325.163	9941.36
281.09	3128.43	336.131	16645.3
286.153	3634.36	338.147	18517.6
295.142	5407.62	338.186	23126.8
309.159	4312.32	341.189	8094.45
313.152	8921.46	342.182	21228.6
315.179	3601.57	342.677	6453.47
323.174	4288.02	344.206	7169.55
327.171	3584.39	345.142	15849.8
328.151	5988.89	348.17	36577.2
331.126	3627.99	349.17	13067.1
331.162	8218.14	351.185	21158.9
338.146	3225.64	351.686	15455.5
338.184	5887.67	354.141	134998
341.149	5894.95	354.178	8538.44
341.187	5501.27	355.142	25996.6
348.168	8233.77	355.176	25228.8
352.731	3036.6	357.178	24178.5
354.141	32065.9	358.183	9048.26
355.141	5269.28	358.223	21415.4
355.179	4637.1	366.179	45303.7
356.15	12159.1	367.182	10239.2
357.148	4522.41	369.184	17064.5
357.185	5473.28	371.146	6238.4
366.179	12483.1	371.195	48589.7
370.176	4968.85	372.198	31016.7
371.196	8337.81	373.188	12854.2
373.182	5531.36	374.191	10549.7
384.21	3347.77	383.206	14449.5
386.217	12555.3	383.704	32256.1
388.121	3951.78	384.205	17368.8
390.212	10523.1	386.216	45030.5
397.207	4233.6	388.205	9438.13
397.704	7294.89	388.708	26778.5
398.209	3541.03	389.148	19648.3
401.134	4246.66	389.191	16048.8
403.244	6867.28	390.213	38326.6
404.227	5375.54	394.176	12660.6
405.717	18277	396.711	27682.1
406.218	13906.3	397.209	22689.7
410.71	23857.4	397.705	36797.7
411.208	20230.6	398.204	12063.3
411.708	5136.92	399.191	9117.74
412.226	4213.11	400.162	17259.8
417.194	8502.25	401.171	9824.39
419.715	43075.4	402.204	13426.6
420.217	30940.8	403.243	30377
420.72	8708.79	404.233	15003.6
428.229	5126.14	405.717	92126.5
429.26	11458.3	406.219	68840.5
430.267	3504.87	406.72	16371.7
432.211	4588.6	410.214	10594.4
433.217	5025.11	410.709	111593
434.221	15569.8	411.209	86394.4
435.213	4041.93	411.709	16720.9
441.237	49695.9	412.232	15535.4
441.736	30377.9	417.192	30752.3
442.189	5509.57	418.193	11699.3
442.243	6427.36	419.714	198228
453.209	16876.9	420.216	161995
454.224	11890.9	420.718	43347.1
455.216	10499.7	421.219	10789.3
455.719	7906.58	424.186	13420.4
457.214	4947.62	428.726	14391
463.231	7701.87	429.262	44625.2
468.223	13265.9	430.265	10695.5
468.717	29765.3	432.725	22065.3
469.217	21105.8	434.222	45153.5
473.25	4117.93	435.219	11857.5
477.228	370515	441.237	186928
477.73	285432	441.737	126224
478.231	79654.6	442.188	16844
478.732	17260.6	442.246	43000.7
484.217	40144.5	442.74	11079.7
485.219	11335.3	443.201	9496.61
486.222	6393.88	444.204	8554.19
491.248	3720.04	445.709	9550.1
494.239	15096.4	446.207	26954.1
495.242	6822.45	446.709	25041.4
495.738	4910.65	447.209	15401.6
501.245	227397	448.206	8181.09
502.247	72939.6	453.212	69067.9
503.248	15851.9	454.218	59797.7
504.229	4704.11	454.722	26703.3
511.265	5946.5	455.218	76061.8
519.259	7104.03	455.716	26396
519.774	21155.1	456.215	17101
520.274	28715.3	457.22	12398.7
520.776	5359.48	458.224	7931.83
521.254	101747	459.218	15379.9
522.257	36677	459.711	13269.3
523.254	13163.1	463.231	27229.1
525.267	7878.47	464.235	10009.7
533.281	7192.81	466.202	11906.9
533.772	52682.5	467.187	12055.3
534.274	57238.5	468.225	69443.8
534.773	20674	468.718	122585
542.286	21216	469.22	86561.8
542.786	26222.7	469.718	18756.7
543.291	6033.05	470.22	7515.42
543.785	4572.22	474.227	8342.2
551.261	6583.44	477.228	1.57306e+06
551.763	3994.68	477.73	1.32838e+06
557.274	3664.45	478.231	416015
566.3	9122.75	478.732	64238.5
571.286	4294.35	482.213	15256
572.324	7757.06	483.23	12350.2
575.287	5104.49	484.217	144602
575.808	4243.36	485.219	50724.7
576.293	4649.66	486.222	42948
577.792	6101.82	487.224	8594.02
581.263	5904.67	494.24	40376.2
582.27	4015.77	495.241	13842.4
583.288	6762.44	499.236	8622.13
583.803	8250.56	500.22	30320.6
584.307	17634.9	501.245	932193
584.809	7215.45	502.247	365567
588.794	5273.64	503.248	71095.6
589.295	12006.9	504.232	21526.5
590.296	5902.55	510.751	7836.98
595.29	6972.22	511.268	24644.7
596.283	4091.11	511.766	23034.2
597.801	43582.3	512.271	17381
598.301	60326.6	518.232	14908
598.801	20563.9	519.248	42714.7
599.315	4370.01	519.776	106085
600.315	68302	520.277	95422.4
601.317	31015.8	520.775	25030.3
602.321	8918.18	521.253	376285
613.305	5782.23	522.256	153303
615.296	5146.63	523.254	47908.4
615.797	12069.2	524.764	13489.4
616.287	8437.81	525.263	29116
616.78	6779.5	525.763	26839.6
623.279	8511.05	526.276	10342.5
625.328	7996.97	533.278	18218.9
626.336	9935.57	533.772	255851
629.341	7327.74	534.273	279238
630.302	5666.17	534.774	85259.1
632.292	6841.67	535.276	14484
633.289	5728.75	541.269	7592.13
640.318	11615.6	542.285	111494
640.815	4515.24	542.786	106567
641.317	5895.42	543.286	32422.5
647.297	3780.86	566.3	10372.4
647.781	5508.93	566.784	10478.6
648.3	16405.5	567.286	18512.5
648.825	8704.91	572.321	33435.9
649.315	6391.42	575.302	13314.7
650.296	60436.2	575.765	7966.34
651.298	37415.1	576.307	9223.66
652.298	14291	580.788	9498.7
653.314	5440.37	583.289	29373.5
653.829	13211.7	583.804	35892.4
654.323	11532.4	584.305	63814.3
654.826	4473.31	584.807	18887.1
656.34	13007.4	588.301	13680.1
657.335	44790	588.795	29981.3
658.34	21524.3	589.294	50578.6
659.338	9792.67	589.794	29739.7
662.322	25247.2	590.287	11728.4
662.825	35861.9	595.29	28646.3
663.318	17752.9	596.286	11911.1
665.327	5045.73	597.8	171582
666.332	8253.83	598.303	241860
670.304	4289.95	598.803	78726.8
670.666	4137.06	599.311	28192.4
673.368	50759.1	600.315	304868
674.372	20492.9	601.319	126906
678.323	5449.02	602.31	31533.5
678.82	14878	605.269	11540.1
679.326	7246.16	606.273	9983.55
679.673	6486.22	612.266	9119.62
680.839	14355.9	613.284	9343.7
681.335	19645.8	614.268	7664.48
681.84	6128.09	617.335	14798.8
682.328	10253.4	623.284	30704.6
683.352	67174.4	624.29	16232.6
684.35	43175	625.301	8486.03
685.354	14309.2	628.282	8981.5
686.35	4670.31	629.256	15406.9
691.345	5238.45	629.352	13374.3
695.343	8234.96	630.282	22853.8
695.829	6937.01	631.298	17886.1
696.334	5618.33	631.794	12175.9
701.013	4690.74	632.298	27837
701.362	172171	633.284	27418.8
702.364	98741	639.29	13225.2
703.369	25688.3	639.79	47424.4
703.846	8074.37	640.298	62335.4
704.333	14906.2	640.81	32181
704.843	7685.71	641.319	26751.1
705.324	10412.8	648.306	78182.3
712.854	6187.48	648.813	40610.9
713.353	17269.5	649.313	46428.7
713.846	6551.29	650.297	250940
722.355	5886.52	651.299	139031
724.339	4401.78	652.296	54828.6
725.338	6177.74	653.309	15767.1
726.369	5080.5	653.816	53457.2
727.368	5037.64	654.312	39421.8
728.355	8604.13	654.81	20894.9
728.692	8447	656.338	35440.6
729.362	6167.02	657.336	206660
736.361	5624.97	658.338	116621
736.849	5814.46	659.345	18795.6
737.884	5552.42	662.322	131378
738.855	7893.66	662.823	210327
741.351	6195.02	663.326	94732.8
742.869	6894.33	663.828	18953.5
743.373	6895.84	666.328	38339.2
743.699	6206.72	667.331	15449.1
744.022	8023.02	673.367	221412
744.359	7245.09	674.372	118933
751.377	6153.19	675.374	20050.3
753.373	6794.78	681.333	16253.1
753.871	6362.96	682.326	14996.4
754.385	5823.9	683.351	273080
759.882	5471.19	684.351	213836
760.371	15604.1	685.352	73976.9
761.026	6370.44	686.343	10782.7
761.349	14356.5	687.823	20757.8
762.371	28728.9	689.662	11291.6
762.877	9333.76	689.997	14471.3
763.33	7500.41	690.67	9220.88
766.041	9690.68	692.336	10632
766.369	33290.6	695.357	10400.2
766.7	13457.2	695.67	20979.4
767.036	6641.63	695.996	15438
767.384	9299.85	696.338	20068.8
770.884	7944.34	696.83	9833.38
771.378	17173.4	701.362	783667
771.902	8628.29	702.365	434032
772.039	47578.9	703.369	91492.5
772.37	38402.5	704.374	14491.6
772.708	38205.3	704.836	26513.9
773.037	8031.25	705.336	35571.9
775.379	16529.9	705.839	16854.2
775.881	12700.9	706.324	12333.7
776.387	13163.3	719.353	17573.5
777.396	5680.81	720.339	11145.7
779.338	100262	724.343	11579.5
779.899	7156.28	727.334	13098.8
780.342	49980.7	727.84	14465
781.342	24334.8	728.347	25067.1
783.372	5633.25	729.359	12827.1
784.388	20104.3	733.014	16076.4
784.881	33088.3	733.351	14663.2
785.387	10168.5	738.344	20476.2
788.039	7040.65	738.691	21828.4
793.385	87852.7	739.025	20853.3
793.712	19019.4	739.351	11882.1
793.894	52340.2	741.355	13709
794.036	6954.28	742.369	9241.7
794.397	26351.8	744.03	12556.1
797.37	6172.26	744.356	56049.4
798.366	7926.96	744.698	21313.6
800.398	5594.9	745.329	10504.9
807.383	15182.8	750.395	10070.7
807.881	10467.2	754.336	12520.9
808.378	7002.8	757.34	10385.8
810.427	35292.3	759.376	25793.3
811.428	22705	760.387	13488.8
812.427	8208.83	761.334	69048.2
823.401	7898.74	762.339	63971.9
824.407	11427.4	762.855	22720.9
832.914	8808.05	763.341	41779
833.395	5983.52	766.401	16643.9
838.422	35526.5	773.699	11995.7
839.423	30288.6	776.396	49384.6
840.414	10420.9	776.691	17618.6
841.423	5845.44	777.397	33230.7
842.415	10496.9	778.399	11609.7
843.407	5905.4	779.34	485733
855.454	7598.98	780.343	275152
856.437	9489.23	781.341	114315
859.438	9011.64	782.039	13746.6
860.442	7655.62	782.363	75813.1
867.437	6005.48	782.702	46044.9
868.439	6918.21	783.035	26548.2
882.472	6126.35	783.372	16762.4
888.414	5675.18	783.899	10010.9
889.416	13358.5	788.043	159222
890.417	15911.7	788.372	162472
891.406	6549.01	788.708	92561.2
897.44	7881.29	789.044	25921
905.422	5554.51	792.399	23061.6
906.423	6956.46	792.897	14410.5
907.435	80711.5	793.394	27528.2
908.439	57079.7	794.398	34991.8
909.434	22437.8	795.4	31303.9
910.444	15384.5	797.362	10992.5
911.466	7182.29	798.352	13829.8
917.434	7005.4	810.431	105866
918.434	6058.25	811.431	59987.1
928.464	5552.84	812.432	14726.5
935.443	7886.95	820.399	10603.1
936.425	16878	821.391	11899
937.43	11196.1	822.395	21926.5
938.454	13174.7	830.389	10133.7
939.47	12348.4	830.885	14087.8
940.467	5124.33	831.382	47197.1
953.45	100302	831.88	28640.1
954.452	83399	832.384	18816.6
955.455	28537.6	838.426	142763
956.455	6108.31	839.425	107714
963.453	9980.57	840.429	24406.2
965.448	5969.44	847.409	21702.4
971.466	11100.9	847.911	30949.2
972.453	8627.61	848.406	23924.5
973.451	9511.24	848.907	13912.2
974.466	6493.3	855.441	29194.2
988.478	10017.6	856.418	33008.7
989.473	8982.56	856.91	18731.9
990.475	101358	857.408	26031
991.477	80955.7	862.414	15405
992.474	31989.7	864.431	13356.1
993.475	10790.1	872.406	21482
998.499	8417	873.397	36421.1
1001.48	7346.53	874.401	27035
1008.5	7069.35	875.406	13076
1016.49	6047.15	881.456	33493.7
1025.51	7368.15	881.904	12142.5
1026.51	9808.92	882.453	26244.8
1033.48	11198.4	889.421	24680.4
1034.49	13223.8	890.411	88650.7
1038.5	6292.49	891.415	62937.9
1039.51	7863.18	892.409	34647.7
1040.52	6823.62	894.402	15396.4
1042.53	7947.99	907.436	479077
1054.48	12132.5	908.44	362803
1055.47	16372.4	909.436	167939
1056.49	10691.2	910.434	41627.7
1066.53	23281.7	918.418	17719.2
1067.54	22376.8	921.433	20706.1
1068.53	8498.29	921.932	18320.4
1071.51	7372.21	931.441	14687.4
1084.54	6403.84	931.933	21165.1
1099.53	11791.6	935.432	13053.3
1101.52	13920.8	936.421	59158.6
1102.5	20860.2	937.423	40803
1103.51	10721	938.435	16364.2
1109.55	6866.06	953.449	388841
1110.56	5898.1	954.452	303943
1119.52	88735.6	955.457	73982.5
1120.52	85005.2	956.449	21617.1
1121.52	36240.9	970.467	13024.8
1122.52	8491.25	973.455	14455.9
1126.57	11115.9	984.417	14104.7
1127.54	5726.2	992.506	12799.8
1128.55	7619.34	1002.45	23095.1
1129.53	7995.28	1004.44	23941.6
1130.53	10563.4	1018.47	32373.2
1154.56	17168.8	1019.48	47175.4
1155.57	9595.22	1020.47	42023.7
1166.58	8288.88	1021.46	52195.8
1167.59	11251.8	1022.45	35479.5
1183.53	15237.4	1023.49	11878.6
1184.5	17884.6	1036.47	48250.3
1185.53	10121.7	1037.49	33374.1
1192.63	10706.3	1038.48	410511
1194.59	13423	1039.48	395572
1195.59	15540	1040.48	201152
1196.59	8518.55	1041.48	55321.4
1212.57	8675.35	1048.46	15844.7
1213.59	11492.9	1050.49	15384.4
1214.57	6277.69	1066.53	78510.3
1223.59	8773.03	1067.53	80317.5
1229.58	7794.43	1068.53	26645.7
1230.56	35387.3	1084.56	18437.8
1231.56	27653.9	1103.51	26390.2
1232.56	10445.5	1130.5	14686.4
1240.59	6754.79	1131.54	20547.6
1241.59	10547.6	1132.53	25896.5
1242.59	7934.31	1133.52	17655.8
1247.58	37969	1135.5	13686.2
1248.57	53488.9	1146.52	15284.7
1249.58	28005.7	1147.52	22844.5
1250.58	12161.3	1148.52	29544.5
1258.6	12384.6	1149.52	66452.5
1259.59	10360.3	1150.52	93523.3
1278.63	5327.26	1151.5	67792.4
1294.57	5250.16	1152.52	37458.1
1295.61	12476.7	1164.54	20884.4
1296.64	8897.58	1165.55	39353.7
1307.62	7696.12	1166.58	29518.3
1312.58	12125	1167.52	366002
1320.72	7404.92	1168.52	425775
1323.64	7998.28	1169.52	227612
1324.64	15773.9	1170.52	64758
1325.64	13017.4	1177.52	13094
1327.64	7436.21	1178.53	12787.6
1341.67	5616.56	1194.59	34755.2
1355.63	7663.91	1195.59	31941.5
1356.63	35885.1	1196.6	16213.6
1357.62	16523.3	1260.55	22157.6
1360.67	25551.8	1261.55	38350.8
1361.67	40098.8	1262.53	28936.8
1362.66	21984.7	1277.58	41252.6
1363.68	8047.16	1278.57	146915
1373.62	6831.95	1279.56	159327
1407.66	6372.28	1280.56	84226.6
1425.65	11021.2	1281.56	23793.1
1457.67	10725.7	1295.58	201196
1458.68	13231.8	1296.59	304556
1459.67	8792.74	1297.58	167563
1475.69	15400.2	1298.59	67740.5
1476.69	31848	1306.58	21297.1
1477.7	15951.9	1307.58	26852.5
		1308.57	13653.1
		1323.64	29128.3
		1324.64	52849.5
		1325.64	17950.1
		1373.63	14778.3
		1374.63	25703.6
		1375.63	26489.3
		1376.62	14227.7
		1391.64	31307.5
		1392.64	51788.5
		1393.67	42600.1
		1394.64	29340.1
		1408.66	98424
		1409.67	208740
		1410.67	134591
		1411.66	52882.7
		1426.67	15744.1
		1427.68	15903.3
		1455.67	11394.5
		1472.73	15067.1
		1490.67	17087
		1506.66	30743.5
		1507.67	42701.8
		1508.67	24363.3
		1523.69	62246.5
		1524.7	164731
		1525.7	95814.7
		1526.69	29150.4
		1660.75	10649.7
		1661.76	28684.1
		1662.76	17855.7

## Sheet: Figure 4a
	Glucose		Cyb		Mal
M13	51.018	47.15	70.554	61.44	30.908	27.45
F444	24.88	22.1	33.844	31.02	19.047	17.5
--
M77	68.281	60.33	26.884	23.98	40.586	33.68
F379	34.529	31.8	22.493	20.15	18.125	16.56
--
F72	12.016	13.2	24.273	25.4	19.374	20.4
I339	12.606	8.1	35.528	30.5	28.356	23.5
F437	25.037	26.8	31.196	33.2	39.62	40
--
W65	2.179	1.55	0	0	2.262	1.67
R126	3.005	2.1	2.033	1.53	4.573	2.1
M244	13.548	12.2	10.373	11.3	8.781	9.02
M252	56.722	51	53.118	52.5	47.836	50.2
E261	16.361	13.2	15.594	12.3	10.8	15.12

## Sheet: figure S4
nm	Abs
900	0.223
899	0.223
898	0.218
897	0.204
896	0.228
895	0.215
894	0.237
893	0.241
892	0.239
891	0.246
890	0.257
889	0.262
888	0.276
887	0.272
886	0.276
885	0.289
884	0.29
883	0.295
882	0.299
881	0.308
880	0.316
879	0.318
878	0.328
877	0.323
876	0.331
875	0.341
874	0.339
873	0.34
872	0.345
871	0.353
870	0.353
869	0.363
868	0.359
867	0.362
866	0.366
865	0.372
864	0.37
863	0.378
862	0.375
861	0.376
860	0.377
859	0.384
858	0.381
857	0.386
856	0.388
855	0.391
854	0.39
853	0.392
852	0.392
851	0.395
850	0.394
849	0.397
848	0.397
847	0.399
846	0.4
845	0.401
844	0.401
843	0.4
842	0.403
841	0.405
840	0.405
839	0.405
838	0.405
837	0.406
836	0.409
835	0.408
834	0.408
833	0.409
832	0.41
831	0.41
830	0.411
829	0.412
828	0.413
827	0.414
826	0.414
825	0.415
824	0.416
823	0.416
822	0.417
821	0.417
820	0.418
819	0.418
818	0.419
817	0.42
816	0.42
815	0.42
814	0.422
813	0.422
812	0.423
811	0.423
810	0.424
809	0.425
808	0.425
807	0.426
806	0.427
805	0.427
804	0.427
803	0.427
802	0.429
801	0.429
800	0.43
799	0.43
798	0.431
797	0.432
796	0.432
795	0.433
794	0.434
793	0.434
792	0.435
791	0.435
790	0.436
789	0.436
788	0.437
787	0.437
786	0.438
785	0.439
784	0.44
783	0.44
782	0.441
781	0.441
780	0.442
779	0.443
778	0.444
777	0.443
776	0.444
775	0.445
774	0.446
773	0.446
772	0.447
771	0.448
770	0.448
769	0.449
768	0.45
767	0.451
766	0.451
765	0.451
764	0.452
763	0.453
762	0.454
761	0.456
760	0.457
759	0.457
758	0.458
757	0.459
756	0.459
755	0.461
754	0.461
753	0.462
752	0.462
751	0.463
750	0.464
749	0.465
748	0.465
747	0.466
746	0.466
745	0.467
744	0.468
743	0.469
742	0.469
741	0.47
740	0.471
739	0.471
738	0.472
737	0.473
736	0.473
735	0.474
734	0.475
733	0.475
732	0.476
731	0.477
730	0.477
729	0.479
728	0.48
727	0.479
726	0.481
725	0.482
724	0.482
723	0.484
722	0.484
721	0.485
720	0.486
719	0.486
718	0.487
717	0.487
716	0.488
715	0.489
714	0.49
713	0.491
712	0.492
711	0.492
710	0.493
709	0.494
708	0.495
707	0.495
706	0.496
705	0.497
704	0.497
703	0.499
702	0.499
701	0.5
700	0.501
699	0.502
698	0.503
697	0.503
696	0.504
695	0.505
694	0.506
693	0.506
692	0.507
691	0.508
690	0.509
689	0.51
688	0.51
687	0.511
686	0.512
685	0.513
684	0.514
683	0.515
682	0.516
681	0.517
680	0.518
679	0.518
678	0.518
677	0.519
676	0.521
675	0.521
674	0.522
673	0.523
672	0.524
671	0.525
670	0.526
669	0.526
668	0.528
667	0.528
666	0.529
665	0.53
664	0.531
663	0.532
662	0.532
661	0.534
660	0.534
659	0.535
658	0.536
657	0.537
656	0.538
655	0.539
654	0.54
653	0.54
652	0.542
651	0.542
650	0.543
649	0.544
648	0.545
647	0.546
646	0.547
645	0.548
644	0.549
643	0.55
642	0.551
641	0.552
640	0.553
639	0.554
638	0.555
637	0.556
636	0.557
635	0.558
634	0.558
633	0.56
632	0.56
631	0.562
630	0.563
629	0.564
628	0.565
627	0.566
626	0.566
625	0.568
624	0.568
623	0.571
622	0.572
621	0.572
620	0.573
619	0.574
618	0.575
617	0.576
616	0.577
615	0.578
614	0.579
613	0.58
612	0.581
611	0.582
610	0.583
609	0.585
608	0.586
607	0.587
606	0.587
605	0.588
604	0.589
603	0.591
602	0.592
601	0.593
600	0.594
599	0.595
598	0.596
597	0.598
596	0.598
595	0.6
594	0.601
593	0.602
592	0.604
591	0.604
590	0.606
589	0.607
588	0.608
587	0.609
586	0.61
585	0.611
584	0.612
583	0.613
582	0.615
581	0.616
580	0.617
579	0.619
578	0.62
577	0.621
576	0.622
575	0.623
574	0.624
573	0.626
572	0.627
571	0.628
570	0.63
569	0.631
568	0.632
567	0.633
566	0.635
565	0.636
564	0.637
563	0.639
562	0.64
561	0.641
560	0.643
559	0.644
558	0.645
557	0.646
556	0.648
555	0.649
554	0.65
553	0.652
552	0.653
551	0.654
550	0.656
549	0.657
548	0.658
547	0.659
546	0.661
545	0.662
544	0.664
543	0.665
542	0.666
541	0.668
540	0.67
539	0.671
538	0.672
537	0.673
536	0.675
535	0.676
534	0.678
533	0.679
532	0.681
531	0.683
530	0.683
529	0.685
528	0.686
527	0.688
526	0.69
525	0.692
524	0.692
523	0.695
522	0.696
521	0.698
520	0.699
519	0.701
518	0.702
517	0.705
516	0.706
515	0.707
514	0.709
513	0.711
512	0.712
511	0.714
510	0.715
509	0.717
508	0.719
507	0.72
506	0.722
505	0.724
504	0.725
503	0.728
502	0.729
501	0.731
500	0.733
499	0.734
498	0.737
497	0.739
496	0.74
495	0.742
494	0.744
493	0.746
492	0.748
491	0.75
490	0.751
489	0.753
488	0.755
487	0.757
486	0.758
485	0.761
484	0.763
483	0.765
482	0.767
481	0.769
480	0.771
479	0.773
478	0.774
477	0.777
476	0.778
475	0.781
474	0.783
473	0.785
472	0.787
471	0.79
470	0.792
469	0.793
468	0.795
467	0.798
466	0.8
465	0.802
464	0.805
463	0.808
462	0.81
461	0.812
460	0.814
459	0.817
458	0.82
457	0.821
456	0.824
455	0.826
454	0.83
453	0.831
452	0.834
451	0.837
450	0.84
449	0.842
448	0.845
447	0.847
446	0.851
445	0.853
444	0.856
443	0.859
442	0.86
441	0.864
440	0.867
439	0.87
438	0.872
437	0.875
436	0.878
435	0.881
434	0.885
433	0.887
432	0.891
431	0.894
430	0.898
429	0.9
428	0.903
427	0.908
426	0.91
425	0.913
424	0.916
423	0.92
422	0.921
421	0.924
420	0.928
419	0.932
418	0.935
417	0.939
416	0.943
415	0.946
414	0.95
413	0.954
412	0.959
411	0.962
410	0.968
409	0.971
408	0.974
407	0.98
406	0.983
405	0.986
404	0.992
403	0.997
402	1.001
401	1.006
400	1.012
399	1.017
398	1.022
397	1.026
396	1.031
395	1.036
394	1.042
393	1.047
392	1.053
391	1.058
390	1.065
389	1.07
388	1.075
387	1.082
386	1.088
385	1.095
384	1.101
383	1.107
382	1.114
381	1.12
380	1.127
379	1.135
378	1.142
377	1.149
376	1.159
375	1.164
374	1.175
373	1.183
372	1.192
371	1.199
370	1.209
369	1.22
368	1.226
367	1.238
366	1.248
365	1.258
364	1.27
363	1.28
362	1.294
361	1.304
360	1.317
359	1.353
358	1.368
357	1.381
356	1.396
355	1.413
354	1.427
353	1.444
352	1.461
351	1.483
350	1.5
349	1.516
348	1.537
347	1.553
346	1.574
345	1.599
344	1.615
343	1.642
342	1.666
341	1.691
340	1.715
339	1.738
338	1.765
337	1.791
336	1.822
335	1.86
334	1.89
333	1.92
332	1.947
331	1.979
330	2.016
329	2.04
328	2.07
327	2.104
326	2.125
325	2.158
324	2.182
323	2.215
322	2.233
321	2.258
320	2.281
319	2.302
318	2.316
317	2.334
316	2.361
315	2.357
314	2.371
313	2.389
312	2.41
311	2.418
310	2.425
309	2.441
308	2.452
307	2.451
306	2.488
305	2.482
304	2.489
303	2.512
302	2.525
301	2.529
300	2.542
299	2.535
298	2.556
297	2.566
296	2.592
295	2.583
294	2.579
293	2.594
292	2.638
291	2.629
290	2.634
289	2.65
288	2.635
287	2.652
286	2.663
285	2.691
284	2.684
283	2.706
282	2.689
281	2.748
280	2.685
279	2.794
278	2.776
277	2.781
276	2.797
275	2.796
274	2.796
273	2.871
272	2.795
271	2.943
270	2.944
269	2.942
268	2.953
267	2.929
266	2.959
265	2.958
264	2.934
263	2.974
262	2.966
261	2.935
260	2.963
259	2.975
258	2.89
257	2.976
256	2.927
255	2.922
254	2.934
253	2.885
252	2.874
251	2.872
250	2.881
249	2.896
248	2.877
247	2.798
246	2.805
245	2.806
244	2.804
243	2.787
242	2.756
241	2.711
240	2.739
239	2.711
238	2.691
237	2.676
236	2.657
235	2.687
234	2.636
233	2.634
232	2.622
231	2.627
230	2.599
229	2.574
228	2.586
227	2.563
226	2.556
225	2.562
224	2.54
223	2.517
222	2.497
221	2.472
220	2.472
219	2.443
218	2.421
217	2.392
216	2.386
215	2.361
214	2.315
213	2.296
212	2.287
211	2.25
210	2.228
209	2.172
208	2.141
207	2.121
206	2.085
205	2.052
204	1.987
203	1.922
202	1.899
201	1.862
200	1.798

## Sheet: Figure S15
wavelength	control	vkor	vkor-ace
320	-2.33113	-2.461	-2.41632
319.5	-2.23659	-2.44537	-2.61717
319	-2.47124	-2.45408	-2.67548
318.5	-2.55743	-2.56689	-2.62004
318	-2.46986	-2.52589	-2.64793
317.5	-2.41863	-2.52839	-2.55239
317	-2.43565	-2.56009	-2.71369
316.5	-2.42173	-2.67986	-2.68081
316	-2.5171	-2.69779	-2.56118
315.5	-2.68076	-2.64809	-2.71059
315	-2.52242	-2.60729	-2.69467
314.5	-2.42381	-2.60728	-2.70316
314	-2.47977	-2.57753	-2.69325
313.5	-2.50519	-2.58075	-2.631
313	-2.5939	-2.71369	-2.6041
312.5	-2.6615	-2.73581	-2.71366
312	-2.71387	-2.64071	-2.86046
311.5	-2.68341	-2.55788	-2.86017
311	-2.59929	-2.70229	-2.76711
310.5	-2.75458	-2.67086	-2.75895
310	-2.75413	-2.68493	-2.91489
309.5	-2.77598	-2.73837	-2.80409
309	-2.81647	-2.78929	-2.68753
308.5	-2.63156	-2.88798	-2.75837
308	-2.66311	-2.8335	-2.82005
307.5	-2.83307	-2.77215	-2.75201
307	-3.00004	-2.79582	-2.85282
306.5	-2.86835	-2.80845	-2.90548
306	-2.79726	-2.78824	-2.86566
305.5	-2.8479	-2.7431	-2.89347
305	-2.79068	-2.8587	-2.95862
304.5	-2.64607	-3.07143	-3.0993
304	-2.89585	-3.00602	-3.04207
303.5	-2.97836	-2.94868	-2.9645
303	-2.89364	-2.94991	-3.01052
302.5	-2.89489	-3.02948	-3.03474
302	-2.96308	-2.99191	-3.0422
301.5	-3.07237	-2.91406	-3.10674
301	-3.0522	-2.93109	-3.02063
300.5	-3.07681	-2.88215	-3.13192
300	-3.08167	-2.98226	-3.11975
299.5	-3.01416	-3.06558	-3.15384
299	-2.92278	-3.01839	-3.0855
298.5	-3.00259	-2.94222	-3.12372
298	-3.06116	-2.91917	-3.23387
297.5	-3.10847	-3.06802	-3.26449
297	-3.13293	-3.15341	-3.32759
296.5	-3.23117	-3.08952	-3.22556
296	-3.24708	-3.15024	-3.15564
295.5	-3.26264	-3.22936	-3.25258
295	-3.19692	-3.23884	-3.37979
294.5	-3.15845	-3.16983	-3.47146
294	-3.25312	-3.31873	-3.54465
293.5	-3.31495	-3.3368	-3.43384
293	-3.24064	-3.44683	-3.4582
292.5	-3.33826	-3.40074	-3.46172
292	-3.35176	-3.46736	-3.39879
291.5	-3.34808	-3.47845	-3.48264
291	-3.28084	-3.38122	-3.57901
290.5	-3.24096	-3.40958	-3.51855
290	-3.33511	-3.69325	-3.55323
289.5	-3.30972	-3.59163	-3.65531
289	-3.36491	-3.47864	-3.66978
288.5	-3.30164	-3.42357	-3.45543
288	-3.39218	-3.41661	-3.45192
287.5	-3.47626	-3.4709	-3.62423
287	-3.53223	-3.5488	-3.67677
286.5	-3.47684	-3.58119	-3.69907
286	-3.53765	-3.73111	-3.74007
285.5	-3.43591	-3.81035	-3.772
285	-3.45567	-3.80614	-3.75359
284.5	-3.38628	-3.80343	-3.76004
284	-3.55146	-3.75765	-3.8656
283.5	-3.6256	-3.79455	-3.8242
283	-3.69947	-3.79679	-3.7258
282.5	-3.56851	-3.92	-3.80396
282	-3.52531	-3.94258	-3.88306
281.5	-3.62608	-4.0024	-3.99776
281	-3.54329	-3.94427	-3.94096
280.5	-3.61778	-3.85789	-3.91283
280	-3.75014	-3.85091	-4.02467
279.5	-3.66846	-3.82648	-3.8445
279	-3.5039	-3.7496	-3.74336
278.5	-3.71889	-3.80152	-3.95384
278	-3.87439	-3.84372	-4.15425
277.5	-3.774	-3.83945	-4.16383
277	-3.6727	-3.88277	-4.19859
276.5	-3.80803	-3.88348	-4.12819
276	-3.91975	-3.91692	-4.09262
275.5	-3.80685	-3.97724	-4.00807
275	-3.70928	-3.87764	-3.90805
274.5	-3.79845	-3.87624	-3.96429
274	-3.85082	-3.87065	-3.99769
273.5	-3.77047	-3.93377	-3.9202
273	-3.64296	-3.96524	-3.965
272.5	-3.68824	-3.90806	-4.02476
272	-3.82962	-3.93087	-4.19922
271.5	-3.84937	-4.00536	-4.16365
271	-3.87401	-4.09699	-3.99792
270.5	-3.797	-4.13502	-4.1715
270	-3.81742	-4.0058	-4.19448
269.5	-3.88571	-4.07242	-4.12693
269	-3.86014	-4.23312	-4.26351
268.5	-3.86215	-4.27842	-4.37959
268	-3.91856	-4.15021	-4.31383
267.5	-4.02499	-4.02259	-4.24199
267	-3.83922	-4.08829	-4.26321
266.5	-3.898	-4.09613	-4.19341
266	-4.03953	-4.24874	-4.26881
265.5	-4.12301	-4.49787	-4.27522
265	-4.11979	-4.46777	-4.25759
264.5	-4.06715	-4.36944	-4.25487
264	-4.03061	-4.46688	-4.26188
263.5	-4.16629	-4.45939	-4.27596
263	-4.1012	-4.41204	-4.44123
262.5	-4.18978	-4.45338	-4.52085
262	-4.06094	-4.42509	-4.6388
261.5	-4.14036	-4.35577	-4.6428
261	-4.33539	-4.52135	-4.70116
260.5	-4.23978	-4.51858	-4.69712
260	-4.21976	-4.48992	-4.70121
259.5	-4.14454	-4.68566	-4.81753
259	-4.03312	-4.72025	-4.7856
258.5	-4.13442	-4.6686	-4.77499
258	-4.27457	-4.54777	-4.7328
257.5	-4.3989	-4.5409	-4.6917
257	-4.31969	-4.51514	-4.65978
256.5	-4.22713	-4.64002	-4.79449
256	-4.28755	-4.79286	-4.87347
255.5	-4.33159	-4.78454	-4.83033
255	-4.33273	-4.7729	-4.86121
254.5	-4.40746	-4.79462	-4.93751
254	-4.38755	-4.82424	-5.03778
253.5	-4.44195	-4.81257	-5.03564
253	-4.52597	-4.91685	-5.04313
252.5	-4.5408	-5.02661	-5.18977
252	-4.5225	-4.96726	-5.15555
251.5	-4.55216	-4.97999	-5.07917
251	-4.59992	-5.04632	-5.16389
250.5	-4.5707	-5.20905	-5.12124
250	-4.52925	-5.14225	-5.19115
249.5	-4.69502	-5.17013	-5.50754
249	-4.7507	-5.27756	-5.65291
248.5	-4.6125	-5.28452	-5.55071
248	-4.74648	-5.24222	-5.57223
247.5	-4.77743	-5.23768	-5.69128
247	-4.75704	-5.31376	-5.81723
246.5	-4.82783	-5.47628	-5.76027
246	-4.88471	-5.67986	-5.91575
245.5	-4.81017	-5.7378	-6.01127
245	-4.76177	-5.74547	-6.00908
244.5	-4.85355	-5.96078	-6.27148
244	-5.01559	-6.01476	-6.46858
243.5	-4.90956	-6.17573	-6.52835
243	-4.90139	-6.47688	-6.65056
242.5	-5.11888	-6.663	-6.80129
242	-5.12212	-6.78879	-6.93643
241.5	-5.08902	-6.9422	-7.23714
241	-5.08985	-7.20864	-7.45914
240.5	-5.1884	-7.63998	-7.3223
240	-5.20566	-7.82614	-7.55491
239.5	-5.27065	-8.07685	-7.89495
239	-5.27899	-8.53757	-8.17787
238.5	-5.33861	-8.97457	-8.52921
238	-5.46072	-9.05428	-8.72917
237.5	-5.34817	-9.37681	-8.99303
237	-5.31993	-9.84606	-9.23372
236.5	-5.31685	-10.2022	-9.39928
236	-5.3441	-10.7734	-9.8674
235.5	-5.45248	-11.3	-10.1364
235	-5.57049	-11.6207	-11.0457
234.5	-5.67838	-11.9234	-12.1654
234	-5.62997	-12.5559	-13.6037
233.5	-5.72361	-13.1576	-14.3505
233	-5.79014	-13.624	-15.0533
232.5	-5.98059	-14.2734	-16.6834
232	-5.96835	-14.9881	-17.3601
231.5	-5.97706	-15.5814	-18.7226
231	-5.99106	-16.2357	-19.3036
230.5	-6.02395	-16.9883	-20.1105
230	-5.98929	-17.9764	-21.7557
229.5	-5.94262	-18.7608	-22.5315
229	-5.99094	-19.6227	-23.3478
228.5	-6.12961	-20.5965	-23.9946
228	-6.35253	-21.3066	-24.6537
227.5	-6.36765	-21.9859	-25.2375
227	-6.34611	-22.8877	-25.9239
226.5	-6.40417	-23.6942	-26.2743
226	-6.36488	-24.3807	-26.7243
225.5	-6.42228	-24.8088	-27.1867
225	-6.42405	-25.5124	-27.2531
224.5	-6.53859	-26.1917	-27.9261
224	-6.43009	-26.6971	-28.6712
223.5	-6.46064	-27.1732	-28.9103
223	-6.37504	-27.5045	-28.6439
222.5	-6.50932	-27.7403	-28.606
222	-6.64533	-28.0844	-28.8006
221.5	-6.61462	-28.2716	-29.0373
221	-6.63622	-28.2977	-28.8005
220.5	-6.89096	-28.553	-28.5534
220	-6.93731	-28.5024	-27.9443
219.5	-6.77233	-28.5017	-27.8648
219	-6.81502	-28.5373	-28.013
218.5	-6.8361	-28.5819	-27.6964
218	-6.89651	-28.3651	-27.4386
217.5	-7.02133	-28.1115	-26.8243
217	-6.9401	-28.0842	-26.2839
216.5	-6.84003	-27.8548	-26.3282
216	-7.02104	-27.7527	-26.3021
215.5	-7.13207	-27.8148	-26.8547
215	-7.03079	-27.8746	-26.484
214.5	-7.0016	-27.7746	-26.3467
214	-7.0327	-27.7	-26.0423
213.5	-7.20108	-27.778	-26.7826
213	-7.37828	-27.633	-27.9138
212.5	-7.36871	-27.6903	-27.6627
212	-7.47751	-27.9255	-27.3031
211.5	-7.49517	-28.1644	-27.9611
211	-7.39102	-28.4615	-27.6443
210.5	-7.44585	-28.4427	-26.4879
210	-7.36366	-28.3475	-25.5328
209.5	-7.38558	-28.3653	-24.8054
209	-7.5756	-28.1464	-23.9892
208.5	-7.5142	-27.9179	-22.2547
208	-7.52663	-27.6597	-21.4036
207.5	-7.55649	-26.6792	-19.1024
207	-7.46726	-25.6998	-17.8023
206.5	-7.52414	-24.5077	-16.6298
206	-7.49489	-22.5024	-14.7341
205.5	-7.42082	-20.9146	-12.9942
205	-7.47241	-19.0433	-11.032
204.5	-7.44833	-17.1703	-9.49376
204	-7.23539	-15.0828	-7.77606
203.5	-7.26355	-13.0463	-5.81084
203	-7.42556	-10.4902	-3.93825
202.5	-7.32816	-7.80118	-2.39355
202	-7.24361	-4.94963	-0.14377
201.5	-7.32702	-1.94505	2.13286
201	-7.18777	1.05444	3.90149
200.5	-7.19396	4.99015	12.363
200	-7.16406	8.67041	17.3299
199.5	-6.8981	12.8475	20.8607
199	-6.99331	17.1573	23.6825
198.5	-7.1272	20.8253	28.608
198	-7.00181	24.9224	32.0064
197.5	-6.93539	29.5667	34.3023
197	-6.75751	33.37	36.8016
196.5	-6.70581	36.1092	38.529
196	-6.58063	38.2802	39.6375
195.5	-6.77078	40.3668	39.2766
195	-6.77959	41.4314	37.9842
194.5	-6.89313	42.2722	36.9993
194	-6.7732	41.8975	36.3015
193.5	-6.58891	41.6555	34.9281
193	-6.66092	41.5837	33.5214
192.5	-6.42207	41.8855	32.0655
192	-6.48269	39.6866	30.5661
191.5	-6.65138	37.4599	27.3099
191	-6.56256	36.5471	25.1291
190.5	-6.57039	35.0582	22.9485
190	-6.91482	32.9537	19.1042
